# Supplementary material for: Comparative Metabolome and Transcriptome Analysis of Anthocyanin Biosynthesis in White and Pink Petals of Cotton (Gossypium hirsutum L.)
Source: Int J Mol Sci. 2022 Sep 4;23(17):10137. doi: 10.3390/ijms231710137 (PMC9456042; doi:10.3390/ijms231710137)
Supplement: Supplementary file 1 [file ijms-23-10137-s001.zip]

Archive with 13 entries (13 files):
- Supplementary figure.pdf
- Table S1.docx
- Table S10.csv
- Table S11.csv
- Table S12.csv
- Table S2.csv
- Table S3.csv
- Table S4.xlsx
- Table S5.xlsx
- Table S6.xlsx
- Table S7.csv
- Table S8.csv
- Table S9.csv
