# Supplementary material for: Comparative Metabolome and Transcriptome Analysis of Anthocyanin Biosynthesis in White and Pink Petals of Cotton (Gossypium hirsutum L.)
Source: Int J Mol Sci. 2022 Sep 4;23(17):10137. doi: 10.3390/ijms231710137 (PMC9456042; doi:10.3390/ijms231710137)
Supplement: Supplementary file 1 [file ijms-23-10137-s001.zip › Table S10.csv]

Table S10 Transcription factors in all differential genes
ID	PA1	PA2	PA3	PB1	PB2	PB3	WA1	WA2	WA3	WB1	WB2	WB3	TF
GH_A01G0016	0.26	3.67	1.61	0	0.2	0.07	0.12	0.46	0.07	0	0	0.3	NAC
GH_A01G0036	22.96	12.87	13.92	123.63	87.14	82.53	18.3	22.8	11.78	87.58	97.19	69.67	DBB
GH_A01G0158	0.38	0.75	0.48	1.5	1.56	1.35	1	0.46	0.59	1.63	1.72	2.37	SET
GH_A01G0204	7.61	7.34	9.92	5.25	9.62	7.22	11.64	8.48	10.45	3.43	2.36	6.34	GARP-G2-like
GH_A01G0216	2.6	4.06	3.48	2.81	2.85	3.48	1.09	1.52	1.21	2.58	1.55	2.01	Trihelix
GH_A01G0275	0.9	1.17	1.3	0.63	1.28	1.08	1.44	1.01	1.25	0.5	0.49	0.65	mTERF
GH_A01G0326	36.59	38.38	26.88	7.96	5.9	7.4	31.68	37.85	34.32	15.33	8.2	5.42	NAC
GH_A01G0480	6.86	7.47	5.83	26.22	25.14	19.8	4.07	5.93	4.99	10.71	14.79	17.3	BES1
GH_A01G0521	8.26	5.22	8.68	17.66	11.52	14.72	0	0	0	0	0	0	B3
GH_A01G0546	23.92	12.35	18.34	86.85	93.8	83.88	15.39	22.92	14.57	53.93	65.36	71.49	TCP
GH_A01G0551	37.1	22.76	29.28	215.71	216.15	199.99	31.32	22.24	24.64	144.51	271.35	219.58	bZIP
GH_A01G0644	20.58	29.93	23.15	48.3	81.32	66.65	15.27	47.76	20.74	63.9	58.3	78.41	NAC
GH_A01G0704	3.39	7.89	5.84	1.91	2.42	3.62	5.07	3.87	4.58	1.97	2.46	2.56	GRAS
GH_A01G0710	8	2.55	11.38	35.53	32.8	29.05	7.18	11.67	5.36	19.86	22.56	25.65	C2H2
GH_A01G0908	5.69	10.03	7.39	2.82	3.78	2.65	8.91	5.59	10.42	3.33	4.57	2.93	TRAF
GH_A01G0969	4.39	6.81	4.9	2.45	3.84	2.39	6.51	7.22	6.79	3.98	4.02	4.27	NF-YC
GH_A01G1122	26.17	33.55	22.71	3.08	1.68	2.14	26.69	9.02	20.61	1.59	1.73	2.97	bZIP
GH_A01G1235	0.67	0.17	0.41	3.44	4.42	3.54	0.48	1.08	0.47	2.07	3.03	5.9	bHLH
GH_A01G1384	1.5	1.25	1.38	3.02	3.12	3.75	1.43	1.13	0.92	2.46	2.89	2.88	SBP
GH_A01G1413	0.55	1.16	0.82	0.28	0.18	0.37	0.59	0.35	0.73	0.11	0.16	0.32	Trihelix
GH_A01G1520	1.45	1.09	1.49	0.58	0.73	0.67	2.71	2.05	2.78	1.12	1.26	0.36	C2H2
GH_A01G1536	1.14	0.96	0.94	2.85	4.67	3.35	0.86	1.1	0.3	2.77	4.19	4.54	GARP-G2-like
GH_A01G1539	0.54	0.79	0.53	0.03	0.03	0.1	0.94	0.19	1.28	0.17	0.07	0	C2H2
GH_A01G1593	30.02	54.76	39.27	5.46	6.47	7.29	31.64	19.91	26.09	8.44	2.75	4.48	Tify
GH_A01G1651	17.61	8.95	17.31	61.56	78.4	64.95	11.18	19.76	10.17	49.63	65.78	69.6	MYB
GH_A01G1980	4.41	4.24	7.19	12.25	10.42	9.3	7.84	5.99	3.77	7.71	13.28	20.04	B3
GH_A01G2100	2.22	2.61	3.6	1.14	0.15	0.69	3.51	1.27	4.37	1.09	0.94	0.2	TRAF
GH_A01G2125	4.12	1.35	1.89	12.89	12.96	10.66	2.29	2.13	1.69	7.48	8.99	11.44	bHLH
GH_A01G2215	0.26	2.15	1.81	0	0.13	0	0.85	0.32	0.2	0	0	0	B3
GH_A01G2307	3.49	3.36	3.58	8.03	9.1	9.9	3.31	4.57	3.84	6.99	6.43	10.06	E2F-DP
GH_A01G2345	14.67	11.86	8.3	27.64	47.58	34.29	10.52	13.78	10.53	21.02	23.94	42	AP2/ERF-AP2
GH_A01G2445	9.76	8.71	7.8	5.35	5.24	2.9	10.35	8.88	4.76	5.71	4.48	4.63	MED6
GH_A02G0112	8.93	8.88	5.37	3.32	3.23	2.81	5.35	5.01	7.11	4.67	3.2	4.38	GRAS
GH_A02G0118	0.43	0.38	0.21	0.65	0.57	0.66	0.29	0.2	0.27	0.52	0.64	0.84	GRAS
GH_A02G0259	4.9	3.14	7.18	20.3	25.35	22.07	7.6	10.83	10.08	18.62	16.2	20.9	GARP-G2-like
GH_A02G0317	14.32	20.55	10.49	6.24	6.26	6.96	8.06	9.66	9.17	7.78	5.4	7.26	NF-YC
GH_A02G0352	3.11	8.39	11.32	0.7	3.33	1.16	2.58	2.46	2.56	0.82	0.67	2.76	GNAT
GH_A02G0554	2.55	2.3	1.27	7.1	9.36	8.2	1.54	2.93	2.2	5.87	10.23	7.21	C2C2-GATA
GH_A02G0559	0.86	1.03	0.47	1.16	1.42	0.87	0.43	0.79	0.4	1.07	1.33	1.44	CAMTA
GH_A02G0617	14.97	14.25	10.78	28.16	26.08	26.96	11.47	9.75	12.28	23.5	23.51	28.27	SBP
GH_A02G0686	55.81	108.83	68.82	5.52	2.51	3.78	84.49	37.18	94.94	6.4	3.54	3.78	AP2/ERF-ERF
GH_A02G0689	0.06	0.96	0.5	1.17	2.56	1.7	0.57	0.37	0.76	1.97	1.73	1.6	bZIP
GH_A02G1054	5.7	5.52	4.34	24.31	26.92	20.79	4.02	7.61	4.37	19.48	26.2	31.52	B3
GH_A02G1592	0.99	6.82	2.94	0.86	0.08	0.25	2.39	1.24	1.77	1.05	0.44	0.35	NF-YB
GH_A02G1812	7.29	10.28	12.5	3.13	3.4	1.96	8.02	9.31	8.13	2.45	1.7	2.42	AP2/ERF-ERF
GH_A02G1814	5.78	6.57	5.3	15.24	13.14	13.04	5.41	7.29	4.67	12.12	13.31	11.74	AP2/ERF-AP2
GH_A02G1904	1.54	0.94	2.36	4.21	4.89	8.22	1.38	5.73	1.63	10.32	13.58	17.42	HB-other
GH_A02G1914	0.21	0.45	0.06	1.2	1.38	0.85	0.26	0.43	0.48	0.83	1.11	2.62	GRAS
GH_A02G1958	23.95	34.65	36.37	12.24	12.18	10.14	48.05	41.39	31.41	13.34	14.25	12.17	DBB
GH_A02G1984	0.74	0.94	0.53	3.46	4.61	3.69	0.83	0.42	0.76	2.92	4.14	5.44	Others
GH_A03G0027	8.14	8.78	6.73	25.33	30.98	29.11	6.1	6.46	6.49	18.05	26.09	33.23	Jumonji
GH_A03G0028	0.07	0.4	0.09	2.4	3.87	3.26	0.2	0.12	0.33	1.2	3.76	4.2	HB-HD-ZIP
GH_A03G0029	0.07	0.05	0.04	0.95	1.72	1.09	0.09	0.07	0	0.73	0.95	1.35	HB-HD-ZIP
GH_A03G0037	2.43	2.8	2.62	6.48	8.62	8.09	2.87	3.1	2.6	5.5	6.79	8.25	HSF
GH_A03G0054	5.65	5.48	2.97	7.94	11.34	9.97	3.48	5.08	3.34	8.2	11.88	9.8	bHLH
GH_A03G0106	0.81	1.6	1.74	2.41	2.98	5.32	0.6	1.46	0.36	0.73	2.11	1.05	AP2/ERF-ERF
GH_A03G0162	1.22	1.01	1.18	2.49	2.24	2.8	1.35	1.37	0.93	1.71	1.01	2.78	MYB
GH_A03G0253	0.46	0	4.2	0	0	3.83	0.14	8.81	8.53	0.32	1.4	0	Others
GH_A03G0327	0.99	0.67	0.54	2.4	3.31	3.04	1.23	0.74	0.69	1.84	3.16	4.19	B3
GH_A03G0350	2.92	9.13	10.67	4.83	13.91	22.04	3.94	6	3.51	7.44	7.14	14.75	WRKY
GH_A03G0377	3.4	3.66	2.59	2.98	0.3	0.63	1.23	0.53	1.06	0.3	0.33	0.44	GNAT
GH_A03G0431	17.23	9.86	15.5	49.38	46.78	42.58	19.5	24.01	17.98	43.18	46.65	51.41	C2C2-GATA
GH_A03G0461	2.34	2.59	2.43	5.76	7.16	8.94	10.95	8.97	8.81	18.3	21.4	24.71	AP2/ERF-ERF
GH_A03G0554	12.27	15.44	26.71	40.65	51.56	72.56	13.44	26.04	17.35	45.7	44.7	45.59	GRAS
GH_A03G0853	1.07	0.55	0.51	1.02	1.4	1.28	0.56	0.87	0.95	1.93	1.27	2.59	SBP
GH_A03G0856	2.82	2.95	2.73	1.2	2.03	0.6	3.57	2.54	1.82	1.65	1.71	2.01	MADS-MIKC
GH_A03G1142	19.32	32.44	19.21	3.74	5.43	3.57	22.81	9.13	19.22	6.6	3.7	3.23	HB-HD-ZIP
GH_A03G1147	0.39	0.96	1.24	2.37	4.41	6.32	0.55	0.78	1.22	1.43	3.77	8.32	bHLH
GH_A03G1183	2.33	2.95	1.94	1.01	0.88	0.77	2.35	1.36	2.83	0.67	0.24	0.65	zf-HD
GH_A03G1190	2.59	1.19	2.01	1.17	0.72	1.19	3.68	2.92	2.89	1.37	0.69	0.73	GARP-G2-like
GH_A03G1278	0.7	0.86	0.84	9.26	11.25	10.15	0.66	2.21	0.89	8.54	11.14	13.71	HB-HD-ZIP
GH_A03G1344	3.64	1.57	4.03	8.87	7.54	7.28	3.39	5.46	3.46	6.13	8.55	5.8	SBP
GH_A03G1460	11.93	11.53	9.28	26.9	25.76	23.05	9.39	8.46	6.83	17.01	22.19	22.5	SBP
GH_A03G1509	0.86	1.26	0.84	0.36	0.46	0.45	0.84	0.99	1.07	0.37	0.69	0.2	GARP-ARR-B
GH_A03G1675	7.95	10.49	5.92	15.28	30.99	30.21	17.56	17.78	14.26	30.42	48.85	33.03	HB-HD-ZIP
GH_A03G1682	4.7	1.55	3.88	0.88	0.89	0.68	7.73	1.74	2.64	0.91	0.18	0.14	LOB
GH_A03G1693	1.14	0.94	0.93	1.42	5.82	3.71	0.66	2.04	0.73	2.33	1.45	6.76	C2H2
GH_A03G1732	3.98	2.75	3.64	1.38	0.96	1.01	2.56	2.16	2.39	1.65	0.9	1.75	NAC
GH_A03G1742	27.73	18.77	29.03	91.89	114.21	105.38	32.74	44.5	20.99	83.36	130.48	139.39	Tify
GH_A03G1767	2.09	2.23	2.47	7.89	9.05	6.44	2.21	3.09	3.01	6.11	7.99	6.92	VOZ
GH_A03G1868	148.15	224.5	103.14	20.89	30.21	42.37	143.93	142.31	148.13	55.51	32.6	27.77	Others
GH_A03G2075	41.82	49.42	116.63	139.75	151.93	228.34	50.59	112.67	57.8	147.91	202.26	153.74	C2H2
GH_A03G2077	1.84	3.91	4.38	1.28	1.65	1.37	5.32	5.85	3.97	2.21	1.92	2.76	LOB
GH_A03G2209	284.34	306.22	258.55	86.76	78.12	74	288.51	164.61	258.08	90.38	67.94	86.56	bZIP
GH_A04G0239	4.17	5.68	5.31	9.7	14.45	15.03	4.34	8.24	5.04	13.93	16.69	18.24	Others
GH_A04G0281	56.01	44.76	46.19	32.99	21.34	20.59	41.99	59.59	48.84	36.61	25.08	26.61	NAC
GH_A04G0282	391.31	518.35	375.96	193.28	191.53	214.74	293.88	504.88	351.36	318.74	261.34	224.92	NAC
GH_A04G0382	10.99	23.34	48.1	8.71	15.12	37.13	17.53	30.14	20.45	11.39	9.08	6.77	AP2/ERF-ERF
GH_A04G0407	36.77	32.53	25.57	80.71	99.61	79.28	21.92	32.77	19.58	46.12	63.23	72.75	TCP
GH_A04G0540	19.2	15.66	20.98	39.53	20.76	32.96	8.05	11.11	9.82	23.87	26.69	15.62	MADS-M-type
GH_A04G0712	34.97	44.63	29.71	10.88	8.38	10.32	31.64	24.58	36.51	12.35	8.42	9.82	HB-BELL
GH_A04G0738	2.93	1.48	1.92	1.53	0.06	0.52	3.97	1.82	2.2	0.76	0.96	0.49	B3
GH_A04G0753	0.62	0.72	0.62	1.72	1.86	2.01	0.53	1.02	0.77	1.95	2.05	1.48	bZIP
GH_A04G0888	1	0.85	3.01	4.59	4.29	4.35	1.28	3.61	1.13	6.85	9.08	7.44	C2H2
GH_A04G0959	22.66	20.08	20.87	51.22	61.46	55.91	16.13	22.73	15.75	42.12	49.73	62.02	WRKY
GH_A04G1013	2.5	6.06	2.85	5.47	12.4	8.93	1.21	2.89	2.9	2.63	4.68	6.01	MYB
GH_A04G1050	2.32	6.76	2.23	0.64	0.88	0.74	3.22	1.12	2.38	0.72	0.45	0.85	HB-BELL
GH_A04G1108	2.26	1.78	2.25	0.68	1.17	1.16	1.13	1.48	0.84	0.98	0.15	1.15	Trihelix
GH_A04G1138	0.1	0.03	0.4	1.03	1.36	1.06	0.38	0.24	0.04	0.5	1.24	0.89	GRAS
GH_A04G1218	232.77	211.63	190.37	107.26	104.01	92.28	189.13	203.95	190.52	119.16	110.17	110.16	NAC
GH_A04G1219	15.43	23.49	15.23	4.36	10.21	11.04	18.02	25.71	23.99	15.86	14.93	16.22	AP2/ERF-ERF
GH_A04G1232	0	0	0	0.3	0.73	0.9	0	0	0	0.39	1.28	1.74	GARP-G2-like
GH_A04G1287	16.78	40.93	21.28	1.57	3.48	8.53	33.03	61.56	46.84	9.15	4.66	3.2	Others
GH_A04G1311	1.52	2	1.21	0.32	0.92	0.48	1.32	0.83	1.13	0.87	0.43	0.46	MYB
GH_A04G1418	1.91	4.32	4.38	0.53	0.81	1.61	3.71	7.92	7.97	0.64	1.8	0.64	LIM
GH_A04G1449	2.59	3.81	2.63	1.23	1.68	1.36	2.54	2.53	3.17	1.27	1.12	1.69	GARP-G2-like
GH_A04G1492	221.39	227.76	154.81	269.7	366.75	248.95	134.78	154.62	101.93	218.52	283.04	367.67	bZIP
GH_A04G1751	195.71	213.34	129.72	106.35	73.9	83.74	143.09	158.54	145.18	94.96	89.04	68.02	MADS-MIKC
GH_A05G0114	10.07	16.58	12.16	2.2	2.42	2.54	9.5	5.41	9.38	1.69	0.92	1.01	HB-KNOX
GH_A05G0118	49.76	43.17	43	16.26	21.2	25.11	53.48	54.85	59.19	35.64	22.28	25.21	DBP
GH_A05G0148	17.18	11.72	18.83	5.12	2.15	4.99	15.27	10.86	14.02	4.53	2.05	1.7	AUX/IAA
GH_A05G0153	1.94	0.39	3.39	19.48	19.15	13.13	1.38	6.2	1.33	15.09	18.41	13.26	C2C2-YABBY
GH_A05G0161	0.27	4.49	0.99	2.03	9.38	5.22	0.69	0.46	0.57	2.29	2.49	5.96	AP2/ERF-ERF
GH_A05G0205	0.74	1.1	3.1	3.26	5.25	7.82	1.62	2.31	1.17	2.8	4.74	4.11	GRAS
GH_A05G0234	5.47	3.69	8.76	4.07	2.36	1.74	7	3.61	6.04	3.22	2.31	3.17	HSF
GH_A05G0236	3.22	1.21	2.17	1.37	0.32	0.4	1.33	3.2	2.24	1.48	0.7	0.28	OFP
GH_A05G0274	1.52	2.06	1.97	0.6	0.57	0.6	1.45	0.4	1.24	0.78	0.67	0.93	NAC
GH_A05G0349	145.6	156.58	141.38	55.44	35.97	56.1	103.1	94.27	76.12	49.13	44.68	35.07	Tify
GH_A05G0351	3.05	2.14	9.55	20.79	15.55	25.47	6.63	11.32	3.21	21.21	16.49	21.99	AP2/ERF-ERF
GH_A05G0353	36.67	26.64	20.6	3.26	0.75	3.17	34.41	13.29	28.46	3.46	1.36	1.25	B3-ARF
GH_A05G0477	1.51	3.25	1.71	9.99	11.38	12.83	1.39	1.38	1.49	5.58	11.21	18.16	C2C2-GATA
GH_A05G0583	0.68	1.65	0.9	1.35	4.29	3.53	1.21	2.25	3.01	1.98	3.14	3.79	HB-KNOX
GH_A05G0589	2.05	4.85	2.6	0	0.3	0.32	0.46	0.89	0.72	0.1	0.11	0.09	AP2/ERF-ERF
GH_A05G0603	0.58	3.96	14.91	1.3	4.5	15.32	0.49	2.7	1.04	1.59	1	1.38	WRKY
GH_A05G0640	0.09	0.09	0.07	1.9	2.17	1.91	0.03	0.11	0.09	1.32	1.77	1.9	Others
GH_A05G0643	6.02	7.64	5.71	4.29	2.67	3.42	2.68	1.86	2.67	2.71	2.85	2.63	Others
GH_A05G0693	10.69	12.14	7.06	2.84	3.68	4.15	8.93	9.09	10.27	4.38	1.87	5.13	bHLH
GH_A05G0748	1.93	1.27	1.06	3.22	5.79	3.08	2.13	2.02	1.42	1.9	3.24	4.06	NF-YC
GH_A05G0767	3.04	5.42	2.53	1.77	0.93	1.43	2.49	3.92	3.2	1.46	1.43	1.08	C2C2-Dof
GH_A05G0796	1.93	4.53	2.95	0.18	0.86	0.79	1.1	0.99	2.43	0.66	0.55	1.19	HB-BELL
GH_A05G0826	11.69	9.88	12.69	27.54	26.47	24.04	9.03	13.03	8.89	16.34	19.87	26.14	NF-YB
GH_A05G0834	7.25	6.46	3.34	0.91	0.58	0.32	5.04	2.14	7.13	0.71	0.64	0.41	bZIP
GH_A05G0874	2.55	3.27	2.45	9.55	12.2	8	2.95	5.29	5.05	9.07	14.65	20.57	C2H2
GH_A05G1042	0.3	0.66	0.49	0.07	0.09	0.05	0.45	0.04	0.43	0.07	0	0.02	HB-HD-ZIP
GH_A05G1045	3.34	1.97	3.3	6.17	7.36	5.77	3.72	3.28	3.36	6.29	6.42	5.47	B3-ARF
GH_A05G1046	3.94	2.42	3.45	24.02	27.63	32.35	4.26	5.22	3.85	19.78	32.89	33.47	C2C2-GATA
GH_A05G1124	0.23	0.04	0.18	1	0.76	0.79	0.11	0.08	0.16	0.67	0.88	0.49	Jumonji
GH_A05G1181	5.11	3.79	8.05	0.9	2.09	1.63	3.87	0.94	2.5	1.04	2.73	2.6	AP2/ERF-AP2
GH_A05G1283	42.8	57.82	65.13	16.98	22.27	38.55	57.59	67.78	63.77	39.76	20.77	30.41	AUX/IAA
GH_A05G1284	40.63	24.74	77.12	35.34	14.11	26.39	44.28	56.7	33.59	28.21	11.18	10.91	AUX/IAA
GH_A05G1312	19.47	15.66	17.01	37.09	30.74	25.69	10.18	18.28	9.54	27.36	28.26	26.78	HB-HD-ZIP
GH_A05G1368	39.43	41.25	37.96	3.1	5.02	5.14	54.66	24.6	61.42	8.61	4.22	5.36	C2H2
GH_A05G1390	16.15	17.98	14.13	6.53	6.88	6.02	11.83	20.7	17.27	8.3	7.4	5.51	NF-YA
GH_A05G1473	11.53	10.84	6.78	4.66	6.45	5.07	9.2	4.51	8.23	3.2	2.81	4.65	B3-ARF
GH_A05G1487	12.73	24.65	56.09	2.79	6.28	21.61	10.2	18.7	13.56	8.64	5.74	3.6	Tify
GH_A05G1564	0.46	0.71	0.48	0.27	0.07	0.07	3.16	0.73	2.27	0.69	0	0.06	bHLH
GH_A05G1629	15.65	19.86	12.34	7.53	6.2	8.02	11.02	11.93	11.09	7.77	7.2	4.79	C2C2-Dof
GH_A05G1634	1.37	2.73	1.16	0.16	0.22	0.23	0.8	0.86	0.72	0.22	0.24	0.1	NAC
GH_A05G1670	0.56	1.1	2.68	4.18	8.22	14.74	2.06	7.05	1.81	15.99	18.55	14.23	MYB
GH_A05G1725	1.78	2.54	3.08	5.36	11.03	6.73	2.21	1.47	1.4	4.41	6.42	12.14	WRKY
GH_A05G1796	0.25	0.29	0.25	2.24	1.72	1.56	0.35	0.12	0.27	0.48	1.15	1.18	RWP-RK
GH_A05G1884	0.53	0.06	0.54	8.09	6.81	9	0.06	0.36	0	1.05	1.75	3.92	DBB
GH_A05G1908	43.96	66.03	30.6	8.9	7.42	7.08	32.5	22.19	30.18	8.03	9.86	7.46	bZIP
GH_A05G1960	8.14	26.06	18.88	2.68	7.95	4.04	8.16	5.84	7.27	3.53	1.24	3.86	NAC
GH_A05G2059	8.76	13.21	19.63	4.24	4.2	5.29	7.73	8.3	9.28	3.9	2.44	3.75	WRKY
GH_A05G2070	4.01	8.45	7.19	2.18	3.72	4.17	4.79	2.65	3.78	2.18	3.77	3.95	MYB
GH_A05G2097	3.73	4.43	5.5	0.5	1.09	1.59	4.31	6.16	2.99	2.4	1.21	0.52	LOB
GH_A05G2236	4.77	4.48	2.82	1.47	3.12	1.92	3.6	2.91	2.76	2.83	2.25	2.87	HB-HD-ZIP
GH_A05G2337	1.43	2.61	6.06	12.29	24.45	45.97	4.92	6.54	4.11	10.23	17.5	12.44	AP2/ERF-ERF
GH_A05G2409	4.49	6.66	4.59	1.94	2.55	1.68	3.04	2.68	3.35	2.07	1.5	2.64	GRAS
GH_A05G2422	0.42	0.06	0.28	10.16	15.95	10.76	0.4	0.98	0	3.97	11.62	9.76	C2C2-Dof
GH_A05G2433	160.8	127.82	106.5	312.07	350.52	293.62	116.8	148.73	122.51	266.53	335.25	383.51	Trihelix
GH_A05G2626	5.28	2.8	5.5	2.24	1.3	1.85	6.88	4.53	5.42	4.44	2.26	1.43	bZIP
GH_A05G2629	9.32	19.97	16.19	1.73	1.33	2.68	9.62	8.19	10.3	1.68	1.41	1.87	WRKY
GH_A05G2758	146.54	153.13	169.99	94.17	77.72	63.11	141.12	97.98	134.52	63.5	84.51	94.56	MYB
GH_A05G2759	11.17	8.07	8.29	4.96	5.07	3.06	13.34	6.04	9.62	4.02	4.97	6.1	TCP
GH_A05G2803	1.27	0.39	0.58	5.05	6.18	4.95	0.56	1.14	0.62	2.79	2.75	5.32	bZIP
GH_A05G3010	6.1	6.95	4.31	7.32	14.63	21.95	8.47	8.93	8.5	14.17	31.79	24.86	C2C2-GATA
GH_A05G3123	24.2	17.28	18.42	29.51	29.13	26.14	56.28	33.29	41.33	43.93	50.19	46.22	HB-HD-ZIP
GH_A05G3185	242.48	195.01	174.33	307.17	445.96	354.59	176.87	165.92	138.46	253.91	331.83	458.37	Tify
GH_A05G3212	0.42	1.38	0.38	2.18	2.64	1.92	1.72	1.45	0.93	2.3	2.61	2.97	Trihelix
GH_A05G3241	2.32	9.65	3.45	0.06	0.06	0	3.95	0.59	5.12	0	0	0	HB-KNOX
GH_A05G3499	8	10.39	9.4	8.1	12.96	8.87	7.04	3.38	6.28	3.38	4.84	4.39	bZIP
GH_A05G3861	2.95	1.99	11.57	44.39	64.25	78.09	7.28	18.51	5.21	39.68	53.29	52.35	MYB
GH_A05G3862	1.26	8.52	36.79	0	0	0	21.79	1.53	7.71	0.53	0	0	zf-HD
GH_A05G3863	25.2	35.51	27.46	12.04	15.79	13.07	24.55	14.38	21.06	16.5	18.85	22.03	zf-HD
GH_A05G3884	0	0	0	2.06	3.61	4.01	0	0.1	0	2.51	4.64	3.28	MYB
GH_A05G3911	0.07	0	0.14	0.54	0.66	0.69	0.21	0.04	0	0.36	0.99	1.4	C2H2
GH_A05G3929	2.35	1.69	3.06	6.53	7.29	6.51	1.56	2.49	1.85	7.49	9.15	8.75	TCP
GH_A05G3971	1.38	1	1.14	2.87	1.53	2.46	0.48	1.12	0.48	1.75	2.17	1.94	HSF
GH_A05G4179	2.3	3.8	2.13	0.53	0.91	0.48	1.63	1.36	1.96	0.32	0.31	0.53	SET
GH_A05G4201	50.79	50.9	49.04	17.64	14.21	13.14	26.59	12.84	25.75	6.02	5.48	7.61	Trihelix
GH_A05G4209	6.6	4.56	8.33	0.68	0.4	1.04	3.36	2.23	2.12	0.2	0.44	0	Others
GH_A05G4222	27.6	26.86	22.49	3.25	2.42	3.32	126.43	79.04	142.05	14.46	5.44	4.04	TRAF
GH_A05G4237	9.99	5.7	10.33	27.33	24.85	22.4	15.88	15.38	14.22	22.33	25.02	28.89	bZIP
GH_A05G4304	1.42	1.41	1.35	2.69	3.81	3.03	1.45	3.56	2.16	3.61	3.5	3.46	NAC
GH_A06G0054	7.68	2.16	5.91	21.03	27.1	23.03	4.33	12.02	3.59	27.07	39.74	30.95	DBB
GH_A06G0066	48.71	50.9	40.5	24.47	17.16	20.7	36.19	43.7	42.59	28.99	28.99	17.71	HB-BELL
GH_A06G0068	181.81	161.12	116.74	56.9	65.49	55.72	155.82	156.26	161.47	78.07	57.71	66.03	bZIP
GH_A06G0088	89.98	94.45	80.1	22.88	12.26	14.74	105.16	27.66	82.46	13	8.95	11.62	TUB
GH_A06G0201	44.47	56.41	55.19	20.83	20.4	13.87	49.31	55.54	54.52	31.54	13.42	24.26	AP2/ERF-ERF
GH_A06G0202	16.71	22.87	18.63	4.98	5.28	4.13	23.09	13.61	16	7.45	4.56	8.75	C2H2
GH_A06G0235	6.87	6.89	32.31	16.92	33.71	56.17	12.69	14.58	10.04	14.36	13.91	17.18	C2H2
GH_A06G0261	0	0	0.03	0.19	0.44	0.37	0.06	0.12	0.03	0.39	0.91	1.46	GRF
GH_A06G0265	4.35	3.09	5.23	2.69	1.14	1.91	5.58	4	4.86	2.46	3.38	1.45	bHLH
GH_A06G0315	0.41	0	0	0.94	0.8	1.68	0.1	0	0.11	1.57	1.89	1.6	C2C2-GATA
GH_A06G0439	1.83	1.09	1.27	1.61	1.57	1.24	1.49	1.21	1.29	0.67	0.58	0.81	B3-ARF
GH_A06G0500	43.63	51.41	78.59	101.96	130.09	161.93	55	85.36	61.09	101.59	91.61	103.64	NAC
GH_A06G0595	9.66	22.06	14.09	3.08	7.75	3.51	10.54	10.93	17.07	6.47	3.58	7.03	C2C2-YABBY
GH_A06G0641	2.56	3.41	3.25	0.97	1.15	1.43	3.97	2.25	4.33	1.1	1.43	0.86	GRAS
GH_A06G0862	0	2.27	12.48	0.37	2.08	16.21	0.52	2.4	0.48	0.39	0.1	1.09	AP2/ERF-ERF
GH_A06G0998	0.63	0.67	0.56	0.31	0	0.09	0.91	0.64	0.8	0.25	0.15	0.18	HB-HD-ZIP
GH_A06G1071	0.17	0.17	0	4.38	6.67	6.16	0.73	1.13	0.36	3.98	5.41	6.2	AP2/ERF-ERF
GH_A06G1138	0.45	0.18	0.12	2.12	1.73	1.91	0.21	0.14	0.19	0.9	1.03	1.65	NAC
GH_A06G1251	2.58	6.39	2.97	0	0.92	0.44	2.61	0.9	1.87	0.23	0	0.12	AP2/ERF-ERF
GH_A06G1273	0.95	1.2	1.33	0.65	0.46	0.34	1.42	0.61	1.11	0.31	0.45	0.36	EIL
GH_A06G1343	8.65	9.3	9.59	4.66	3.22	4.23	7.37	6.92	6	3.99	3.8	2.42	WRKY
GH_A06G1443	56.9	63.85	54.42	15.58	12.2	22.36	42.61	22.83	37.82	12.36	11.18	10.53	C2C2-Dof
GH_A06G1506	5.19	5.69	4.56	1.11	0.56	0.71	2.57	1.97	3.88	1.37	0.5	1.19	C2C2-Dof
GH_A06G1529	2.82	3.58	5.29	1.01	0.82	2.07	4.23	4.58	4.08	2.22	3.24	1.38	WRKY
GH_A06G1710	0.38	0.1	0.05	0.44	1.12	0.55	0.05	0.2	0.11	0.66	1.64	2.43	HB-HD-ZIP
GH_A06G1883	5.72	4.46	4.2	10.31	7.38	9.06	4.44	2.78	3.15	6.08	8.67	9.21	NF-X1
GH_A06G1943	26.69	30.71	21.46	4.62	2.57	3.48	17.66	12.11	15.23	4.4	6.21	4.3	LOB
GH_A06G2099	5.06	6.45	6.32	8.13	19.82	23.19	4.32	7.99	3.22	11.74	19.08	27.98	WRKY
GH_A06G2174	7.83	5.73	7.02	55.75	49.96	46.44	8.13	6.71	5.54	27.4	44.36	47.55	C2C2-GATA
GH_A06G2266	7.71	4.47	4.64	14.44	9.68	8.64	8.22	4.96	5.57	10.52	15.25	15.4	BES1
GH_A07G0019	5.84	6.6	8.18	2.43	2.3	3.89	7.49	6.57	5.13	3.6	2.61	2.23	WRKY
GH_A07G0080	1.93	1.47	1.02	0.53	1.62	1.7	2.6	3.75	2.58	0.78	0.68	0.34	AP2/ERF-ERF
GH_A07G0204	4.73	2.47	3.02	2.93	1.61	2.24	1.59	3.59	3.28	0.92	1.79	0.97	MYB
GH_A07G0302	0.82	0.54	1	0.28	0.17	0.21	1.04	0.39	0.55	0.23	0.25	0.05	GARP-ARR-B
GH_A07G0358	1.85	1.45	0.98	2.78	1.51	1.48	0.92	0.79	1.43	1.74	3.46	3.91	AP2/ERF-ERF
GH_A07G0420	76.86	99.91	63.75	27.49	46.83	42.67	44.09	60.37	46.9	26.2	31.61	31.38	C2C2-YABBY
GH_A07G0470	9.25	7.44	6.28	1.79	0.41	2.43	8.09	9.12	10.5	2.02	1.1	0.15	NAC
GH_A07G0600	0.64	1.18	1.09	3.38	3.83	3.78	1.58	1.4	1.39	2.27	3.17	4.44	GNAT
GH_A07G0604	0.81	0.67	0.41	2.15	1.93	2.18	0.88	1.21	0.99	2.45	3.02	3.24	C2H2
GH_A07G0718	0.09	0.17	0.36	0.18	0.45	0.52	1.81	0.61	1.74	2.57	4.03	5.16	TCP
GH_A07G0724	1.98	1.41	1.47	1.96	2.95	2.09	5.57	6.32	4.17	8.09	7.31	8.37	C3H
GH_A07G0729	10.23	12.59	8.68	4.19	8.9	6.8	1.02	1.09	1.4	0.27	0.07	0.58	HB-HD-ZIP
GH_A07G0735	0.3	0.2	0.14	0.36	0.11	0.06	2.46	3.13	3.21	6.11	5.36	8.88	MADS-M-type
GH_A07G0850	0.07	0	0.2	0.3	2.2	2.08	0	0	0	1.47	0.76	1.54	MYB
GH_A07G0869	16.79	15.71	18.76	19.02	17.03	15.36	105.75	109.67	99.45	100.78	108.37	112.69	GRAS
GH_A07G1141	1.68	1.02	1.65	3.66	4.22	4.07	1.69	1.59	0.87	2.1	3.14	4.51	C3H
GH_A07G1222	5.39	4.23	4.33	12.48	10.37	10.05	5.11	5.22	4.53	7.61	8.5	10.32	E2F-DP
GH_A07G1234	0.1	0.05	0.17	0.4	1.14	0.71	0.07	0.29	0.22	0.8	0.96	0.96	HB-BELL
GH_A07G1246	42.19	101.95	40.84	10.4	22.33	17.97	54.35	26.69	46.63	11.47	12.93	18.99	C2C2-YABBY
GH_A07G1282	6.4	12.69	5.63	1.29	1.42	0.98	6.47	3.24	7.08	0.68	1.44	2.5	C2H2
GH_A07G1312	2.85	3.66	1.88	3.93	9.67	6.66	4.05	4	3.22	6.29	5.93	10.22	SRS
GH_A07G1388	0	0	0	0.37	1.59	4.41	0	0.14	0.14	0.95	0.31	1.85	MYB
GH_A07G1434	63.21	51.19	36.02	22.84	16.27	16.91	37.64	35.17	38.17	18.44	13.53	15.33	MYB
GH_A07G1448	0.93	3.41	1.57	0.19	0.81	0.89	1.84	0.68	1.61	0.32	1.03	1.06	NAC
GH_A07G1450	0.16	0.21	0.05	1.21	1.9	1.76	0.15	0.11	0.11	1.42	1.67	1.92	B3
GH_A07G1456	1.51	3.87	2.05	1.38	1.24	0.45	1.28	1.21	1.04	0.6	0.3	0.48	NAC
GH_A07G1502	2.81	1.93	3.77	17.92	15.25	22.39	3.08	10.51	5.93	19.88	20.62	12.67	MYB-related
GH_A07G1546	5.59	4.08	5.01	1.26	1.21	0.47	4.89	4.66	5.11	1.43	0.63	1.35	MYB
GH_A07G1597	1.73	1.96	1.88	3.53	4.43	5.55	1.33	3.16	1.04	2.87	3.49	5.04	C2C2-YABBY
GH_A07G1658	35.24	33.67	44.14	21.18	15.91	17.16	34.71	28.49	32.02	16.2	14.09	16.42	AUX/IAA
GH_A07G1724	12.41	17.03	12.73	4.23	8.73	6.37	15.84	13.74	15.78	8.57	6.72	10.42	AP2/ERF-ERF
GH_A07G1796	1.16	1.15	0.33	1.09	1.52	1.21	0.55	0.58	0.37	0.99	1.53	1.87	C2C2-CO-like
GH_A07G1854	2.67	3.87	2.51	0.7	1.35	0.97	3.5	2.77	2.92	1.95	1.73	1.56	GRAS
GH_A07G1882	2.86	7.22	3.45	0.8	1.21	0.14	2.22	2.63	5.33	0.55	1.04	1.54	HMG
GH_A07G1886	42.98	71.25	31.98	9.33	15.81	11.6	40.56	44.26	44.83	16.54	9.91	14.66	HB-WOX
GH_A07G1975	5.56	21.95	10.65	0	0.42	0.44	8.14	5.21	14.15	0.11	0	0.09	bZIP
GH_A07G1980	3.06	2.92	1.96	1.63	1.78	0.87	2.73	2.42	1.74	0.97	0.91	1.4	MYB
GH_A07G2187	1.4	1.97	2.88	4.29	7.13	7.49	3.54	1.77	1.84	4.55	1.74	4.8	NF-YB
GH_A07G2254	3.46	3.26	2.46	1.15	0.63	1.51	2.71	2.28	2.55	1.01	1.09	0.48	AP2/ERF-ERF
GH_A07G2255	1.35	2.77	1.57	0.14	0.51	0.24	1.79	0.59	2.28	0.19	0.21	0.74	NAC
GH_A07G2326	335.44	406.58	624.59	214.3	183.35	213.3	465.55	328.48	392.83	282.52	161.11	153.17	zf-HD
GH_A07G2361	66.53	51.09	160.85	240.18	259.85	392.28	68.13	118.53	73.6	225.64	236.31	177.15	AUX/IAA
GH_A07G2362	88.26	40.93	158.21	90.62	44.16	68.76	115.31	108.84	113.89	93.05	50.46	32.65	AUX/IAA
GH_A07G2430	5.55	4.18	2.1	19.76	29.56	23.75	1.63	3.49	0.6	11.31	13.4	28.19	bHLH
GH_A07G2432	0.58	0.93	0.79	1.7	1.12	0.39	4.45	1.75	4.1	1.37	1.74	2.38	HB-HD-ZIP
GH_A07G2606	1.85	1.72	2.68	0.43	0.37	0.91	1.36	0.9	1.44	0.76	0.21	0.38	TCP
GH_A07G2618	1.11	1.69	1.08	0.3	0.15	0.4	1.26	1.79	2.18	0.47	0.34	0.27	NAC
GH_A07G2631	0	0	0.21	4.43	12.3	13.54	0	0.15	0	1.89	2.75	6.4	bHLH
GH_A08G0016	39.45	47.29	40.92	32.85	24.03	27.97	53.54	41.34	53.25	26.46	20.06	17.78	AP2/ERF-AP2
GH_A08G0117	0.28	0	0	0.64	2.81	2.19	0.07	0.35	0.15	0.29	0.96	1.46	C2C2-Dof
GH_A08G0265	997.98	943.35	914.45	462.89	321.73	387.43	866.13	891.09	926.55	534.27	483.14	372.8	C2C2-CO-like
GH_A08G0572	0.33	0.57	0.75	2.05	2.67	2.59	0.62	0.75	0.22	1.43	1.08	2.92	GRAS
GH_A08G0598	3.15	2.75	6.06	0	0	0	5.26	1.13	5.17	0	0	0	C2H2
GH_A08G0687	232.37	169.25	316.41	87.46	52.6	182.2	113.58	230.64	162.73	119.35	78.9	35.09	AUX/IAA
GH_A08G0780	1.77	2.58	1.89	3.89	3.89	3.42	1.3	1.11	1.38	2.69	4.03	2.01	B3-ARF
GH_A08G0803	1.35	1.6	0.88	0.39	0.64	0.59	1.2	1.09	1.38	0.81	0.62	0.7	C3H
GH_A08G0963	47.17	56.26	48.95	22.95	19.25	21.03	55.18	48.58	58.69	27.13	25.15	20.37	C2C2-CO-like
GH_A08G1134	5.78	3.56	2.95	11.68	47.65	43.23	2.65	6.58	4.16	13.67	16.12	36.67	AP2/ERF-ERF
GH_A08G1171	1.97	1.81	1.61	1.22	0.87	1.45	1.4	2.91	2.74	0.52	0.4	0.45	C2C2-Dof
GH_A08G1191	2.34	3.95	4.36	0.72	1.13	0.68	2.15	2.21	3.12	0.99	0.18	1.36	HB-HD-ZIP
GH_A08G1198	2.41	1.71	2.79	5.47	5.86	5.67	2.49	2.64	1.71	4.28	4.68	6.29	HB-HD-ZIP
GH_A08G1255	2.92	3.21	2.6	0.66	0.97	1.28	2.69	2.07	2.37	0.96	0.81	1.44	RWP-RK
GH_A08G1278	1.07	2.17	1.19	0.55	0.23	0.15	1.48	1.4	1.6	0.52	0.15	0.94	NAC
GH_A08G1293	0.04	0	0	2.49	9.51	5.35	0.08	0.13	0.09	2.16	3.34	8.88	B3
GH_A08G1638	0	0.28	0	6.17	5.37	6.96	0.27	0.14	0	1.42	3.83	6.24	C2C2-GATA
GH_A08G1796	3.36	3.43	2.72	1.4	1.57	1.75	2.54	2.37	2.82	2.42	3.41	2.05	GARP-G2-like
GH_A08G1797	3.7	3.71	3.51	13.88	19.51	18.6	3.22	3.37	2.92	15.2	22.35	16.24	Jumonji
GH_A08G1916	0.54	0.88	0.44	4.52	6.42	5.71	1.29	4.62	1	8.34	8.05	7.35	AP2/ERF-ERF
GH_A08G1934	2.74	1.81	2.43	7.56	8.71	6.07	1.56	4.81	2.31	8.2	6.71	11.12	MYB
GH_A08G1960	14.77	16.62	10.35	2.09	3.02	2.57	10.59	12.81	13.79	3.21	2.28	2.61	WRKY
GH_A08G2121	4.57	4.85	5.16	9.82	11.25	10.87	3.25	4.97	2.82	10.2	11.15	8.57	bHLH
GH_A08G2188	15.51	7.63	16.89	7.17	5.4	4.8	20.66	14.06	12.81	5.37	3.2	2.78	AUX/IAA
GH_A08G2243	41.45	57.17	46.21	26.94	26.21	24.89	45.38	36.79	44.66	29.79	28.85	32.19	EIL
GH_A08G2263	1.56	1.45	0.95	2.82	4	3.4	1.58	2.27	1.7	3.74	4.01	3.58	C2C2-GATA
GH_A08G2387	3.47	2.69	2.86	4.61	6.69	6.57	2.96	2.32	2.27	4.18	6.69	5.59	NF-YC
GH_A08G2409	20.29	20.89	17.54	6.33	3.78	6.11	13.83	16.6	14.96	6.73	5.56	4.35	GARP-G2-like
GH_A08G2481	1.13	0.6	0.52	1.42	3.15	1.96	0.68	1.25	0.28	1.39	0.99	2.3	C2C2-Dof
GH_A08G2637	5.33	5.95	4.72	5.29	5.23	5.69	10.04	11.78	8.65	11.06	11.08	12.79	PHD
GH_A08G2776	1.75	1.12	2.12	10.76	10.38	8.39	2.39	3.33	2.43	10.68	13.68	17.29	C3H
GH_A08G2784	1.54	2.36	1.81	0.37	0.96	1.01	2.87	1.47	2.17	1.15	0.42	0.89	HRT
GH_A09G0092	27.46	22.58	20.74	120.92	165.25	135.25	11.15	42.52	12.59	104.28	128.05	186.19	TCP
GH_A09G0178	3.77	3.57	10.69	1.4	1.96	2.24	13.18	7.12	7.95	2.53	1.38	0.47	zf-HD
GH_A09G0179	0	0.2	0	1.79	2.65	1.98	0.51	0.2	0.21	1.07	1.31	3.02	MYB-related
GH_A09G0225	41.64	32.78	36.55	70.54	57.55	58.96	20.02	41.34	22.24	84.4	52.06	52.41	bHLH
GH_A09G0279	4.81	3.83	3.22	28.26	33.17	33.39	3.66	4.46	2.92	23.32	33.83	38.48	E2F-DP
GH_A09G0576	2.68	2.17	1.67	0.31	0.25	0.99	2.19	1.35	2.63	0.9	0.35	0.67	TCP
GH_A09G0650	0.09	0	0	2.03	4.4	3.13	0.08	0.09	0.23	3.74	4.26	6.6	C2C2-CO-like
GH_A09G0654	12.12	15.63	35.96	6.27	3.85	7.42	11.85	16.25	11.89	6.64	3.39	2.98	LOB
GH_A09G0660	1.96	4.29	2.29	0.21	0.35	0.88	0.64	2.46	1.99	0.5	0.78	0.56	bHLH
GH_A09G0721	1.56	2.99	0.61	0	0	0	6.35	1.02	5.64	0	0	0	bZIP
GH_A09G0918	4.09	6.36	20.67	2.67	1.97	4.68	10.69	4.14	6.68	2.23	1.21	2.58	AP2/ERF-ERF
GH_A09G0962	2.22	1.57	1.12	5.09	3.42	4.04	1.59	2.06	1.14	3.96	3.48	5.17	C2H2
GH_A09G1149	2.1	2.13	1.12	1.05	0.35	1.01	1.58	1.68	1.44	0.57	0.73	0.8	NAC
GH_A09G1154	0.41	0.22	0.51	1.47	0.92	1.28	0.42	0.37	0.31	1.36	1.14	1.08	E2F-DP
GH_A09G1168	259.72	458.91	234.03	40.69	86.82	63.8	216.13	173.84	265.38	75.3	44.5	88.3	HB-BELL
GH_A09G1214	25.3	35.8	26.45	13.6	15.83	11.94	12.89	19.91	20.04	9.3	5.81	12.86	LOB
GH_A09G1219	11.55	12.23	8.78	1.54	2.24	2.46	9.99	6.02	10.75	3.34	1.57	2.36	B3-ARF
GH_A09G1223	1.48	1.15	0.42	4.39	6.17	4.76	1.77	4.78	2	6.21	8.25	9.41	C2H2
GH_A09G1269	17.37	14.03	17.01	7.74	7.69	5.48	18.04	16.92	21.62	13.02	11.43	7.7	GRAS
GH_A09G1355	0.79	4.23	1	0	0	0	4.01	0.38	1.59	0	0	0	TRAF
GH_A09G1405	0.3	1.33	1.87	0	0	0	1.13	0.05	0.94	0	0	0	C2H2
GH_A09G1682	18.18	14.47	29.48	50.85	47.01	45.68	24.25	31.13	21.89	36.7	28.89	35.47	S1Fa-like
GH_A09G1785	1.55	1.18	1.59	0.56	0.57	0.69	0.52	0.78	0.86	0.34	0.21	0.17	MYB
GH_A09G1891	14	8.64	8.21	29.86	35.94	27.85	7.54	11.98	9.26	23.16	27.08	32.58	C2H2
GH_A09G1895	15.41	17.06	11.75	4.16	6.84	4.56	8.83	15.53	15	7.55	4.24	7.44	GARP-G2-like
GH_A09G2032	8.53	6.6	7.74	0.82	0.05	0.83	9.79	3.07	6.82	1.27	0.36	0.16	NAC
GH_A09G2060	3.13	2.99	2.87	15.81	75.19	109.14	2.63	4.2	2.03	17.03	24.6	49.03	AP2/ERF-ERF
GH_A09G2132	3.06	4.01	2.58	1.08	1.71	1.49	1.7	1.81	2.07	1.67	1.13	1.51	C2C2-GATA
GH_A09G2156	1.68	1.89	1.99	1.75	1.4	1.62	4.18	4.74	4.24	5.15	4.74	4.18	bHLH
GH_A09G2161	46.89	55.09	44.63	20.6	32.06	20.42	75.37	58.94	65.33	39.77	32.2	47.42	PLATZ
GH_A09G2216	9.61	7.19	7.54	22.05	18.67	16.1	6.77	8.62	7.64	15.73	18.82	23.8	AP2/ERF-ERF
GH_A09G2280	175.27	212.53	227.06	88.33	95.96	122.75	201.57	229.69	246.06	117.32	114.38	96.47	DBB
GH_A09G2340	2.37	3.14	2.04	6.32	8.17	6.42	1.98	1.91	1.67	3.57	5.8	9.86	GRAS
GH_A09G2400	2.77	2.86	2.44	18.2	19.34	18.93	2.43	3.67	3.2	16.1	23.81	27.22	HSF
GH_A09G2432	78.82	46.9	71.78	17.18	11.31	36.7	94.69	164.57	147.51	81.44	52.11	32.64	AUX/IAA
GH_A09G2571	1.8	1.72	1.53	0.43	0.36	0.23	4.74	2.81	3.51	1.03	0.88	0.63	AP2/ERF-ERF
GH_A09G2620	8.19	11.45	6.6	3.62	3.86	5.07	3.41	3.89	2.61	2.69	3.63	2.33	WRKY
GH_A09G2657	0.24	1.02	0.06	1.49	4.59	2.31	0.23	0.31	0.26	2.3	2.64	4.33	C2C2-Dof
GH_A09G2658	20.69	18.04	15.06	45.73	44.85	43.05	14.43	11.65	10.48	23.35	44.22	42.69	bHLH
GH_A09G2713	10.21	9.87	7.12	4.98	3	4.59	8.5	5.33	6.04	5.56	4.54	5.48	HB-HD-ZIP
GH_A10G0109	3.37	7.69	3.24	8.5	18.88	10.74	3.13	4.61	2.99	9.82	9.66	15.43	WRKY
GH_A10G0304	0.45	0.84	0.32	0.33	0.25	0.26	0.7	0.72	0.59	0.34	0.24	0.22	B3-ARF
GH_A10G0332	12.68	15.59	15.56	5.55	2.99	3.91	13.03	9.2	7.72	4.69	4.61	4.71	bHLH
GH_A10G0347	0.59	0.44	0.74	3.54	10.68	12.98	0.7	0.97	0.39	5.13	8.96	14.35	MADS-MIKC
GH_A10G0570	63.26	70.82	58.35	18.79	24.41	24.47	57.58	65.17	58.37	29.04	26.57	23.27	Tify
GH_A10G0654	4.05	10.1	2.25	0.49	0.28	0.17	2.33	1.35	1.91	0.39	0.12	0.59	AUX/IAA
GH_A10G0669	1.01	0.45	0.62	9.03	12.89	9.38	1.33	1.08	1.01	3.92	6.91	9.94	C2C2-GATA
GH_A10G0716	3.91	4.42	6.68	4.62	2.68	2.49	5.65	4.51	5.45	2.54	1.8	3.14	TCP
GH_A10G0862	8.33	7.52	5.04	0.36	0.79	0.49	6.27	2.76	4.95	0.96	0.12	0.69	bZIP
GH_A10G0916	11.23	11.95	10.6	3.46	5.93	5.55	14.49	13.17	15.12	8.28	3.37	9.39	AP2/ERF-AP2
GH_A10G0917	0.79	0.41	0.58	1.59	1.6	1.44	0.99	0.7	0.77	1.31	1.02	1.54	SET
GH_A10G0949	11.78	12.24	11.61	5.63	3.73	5.07	9.08	8.65	10.77	4.18	5.45	4.83	GRAS
GH_A10G0975	7.97	8.03	9.67	16.1	21.79	18.17	5.32	5.97	5.83	12.91	10.36	16.55	C3H
GH_A10G1009	8.12	11.05	8.55	2.54	1.32	3.94	8.78	8.62	7.98	3.4	2	1.04	HB-HD-ZIP
GH_A10G1096	1.84	2.89	1.91	0.91	0.92	1.1	3.38	4.03	3.94	1.13	1.7	2.07	AUX/IAA
GH_A10G1618	37.25	57.12	25.81	16.55	14.57	14.39	16.95	33.57	29.5	19.08	17.93	8.56	OFP
GH_A10G1686	0.72	0.67	1.28	14.25	17.18	14	1.13	2.4	1.09	12.81	18.91	24.24	MYB
GH_A10G1731	4.1	4.9	3.41	2.41	1.55	2.42	4.19	2.72	4.06	2.52	3.18	2.14	B3-ARF
GH_A10G1822	78.52	101.28	79.94	44.76	43.63	39.44	76.35	72.44	81.07	49.29	36.38	46.61	AP2/ERF-ERF
GH_A10G1940	2.23	1.33	1.63	4.97	3.98	4.84	1.36	1.51	2.11	4.84	5.64	4.65	SNF2
GH_A10G1962	1.96	0.9	1.66	13.19	16.03	13.56	2.19	2.59	1.32	8.01	10.15	10.62	bZIP
GH_A10G1971	6.14	10.54	10.49	3.38	2.69	5.78	5.15	8.12	8.21	4.11	2.98	1.3	Others
GH_A10G2036	28.93	45.05	23.38	8.39	11.14	9.9	33.14	19.48	26.25	10.01	8.19	12.83	Trihelix
GH_A10G2646	135.13	164.06	179.82	27.98	7.73	14.12	204.39	125.05	152.98	25.88	9.26	3.08	LOB
GH_A10G2651	5.86	8.91	5.79	0	0.63	0.08	20.78	8.39	16.43	0.8	0.52	0.35	bHLH
GH_A11G0017	4.69	4.51	3.49	1.2	0.3	0.96	2.87	2.32	3.24	1.08	0.39	0.31	C2H2
GH_A11G0047	1.17	2.31	2.35	0	0	0	0	0.08	0.25	0	0	0.14	bHLH
GH_A11G0083	12.24	13.6	8.88	2.52	3.31	5.07	16.29	11.83	14.24	7.04	3.67	6.02	MADS-MIKC
GH_A11G0117	13.95	13.96	10.68	33.15	41.32	35.19	9.28	16.56	8.97	26.27	35.01	41.17	MYB-related
GH_A11G0152	1.59	3.24	1.84	0	0	0.46	1.99	0.42	1.5	0	0	0	HB-HD-ZIP
GH_A11G0155	1	2.7	1.47	0.18	0.77	0.59	2.04	2.11	1.96	0.94	0.53	0.68	Pseudo ARR-B
GH_A11G0231	0.26	0.11	0.4	0.75	1.26	1.32	0.45	0.48	0.43	1.09	2.49	3.67	HMG
GH_A11G0245	4.38	4.39	4.01	9.37	8.18	9.95	3.98	2.66	3.1	6.71	8.07	10.15	B3-ARF
GH_A11G0257	30.24	38.93	51.06	11.87	5.41	11.47	53.01	23.41	38.39	12.45	6.71	4.94	AP2/ERF-ERF
GH_A11G0287	40.97	30.32	39.74	8.03	10.53	11.71	38.94	24.44	40.46	11.8	7.15	12.81	PLATZ
GH_A11G0422	1.78	3.59	2	0.42	0.57	0.6	2.33	1.18	3.1	0.51	0.39	0.81	AP2/ERF-ERF
GH_A11G0423	1.05	0.26	1.68	0.45	1.27	0.67	2.49	0.62	3.13	0.37	0.1	0.32	AP2/ERF-ERF
GH_A11G0515	2.75	2.41	2.22	5.2	4.44	3.43	1.07	1.55	1.45	2.22	4.73	3.25	LOB
GH_A11G0657	15.77	18.59	17.37	50.72	53.68	52.02	16.45	16.17	11.84	33.96	42.26	50.74	bHLH
GH_A11G0723	58.19	69.78	66.75	35.01	37.22	25.13	76.38	105.25	80.56	59.2	41.41	58.62	NAC
GH_A11G0789	0.06	0	0.11	3.87	7.65	5.68	0.06	0.44	0	1.44	4.06	6.7	HB-HD-ZIP
GH_A11G0793	2.14	1.17	1.76	0.15	0.15	0.48	2.1	1.27	1.32	0.55	0.68	0.14	AP2/ERF-ERF
GH_A11G0819	11.65	16.38	12.67	31.17	54.62	44.79	8.18	15.34	8.38	24.68	38.27	51.36	C2C2-YABBY
GH_A11G0847	2.39	3.62	2.5	5.74	4.48	5.87	1.51	1.61	1.4	3.17	5.27	5.52	GRF
GH_A11G0865	6.49	4.68	5.41	11.02	19.12	18.63	3.1	2.6	1.36	6.17	10.03	13.74	TCP
GH_A11G0883	10.28	11.75	13.33	38.3	44.57	47.07	9.85	17.37	10.31	30.32	31.72	39.13	HB-HD-ZIP
GH_A11G0916	5.88	5.83	3.29	0.78	0.45	0.12	4.03	2.64	4.7	0.34	0.25	0.5	CPP
GH_A11G0921	5.56	7.47	5.04	13.73	23.59	20.99	5.16	8.96	5.24	10.39	16.55	17.96	HSF
GH_A11G0961	3.68	4.67	3.92	1.6	0.95	1.59	2.72	2.08	2.62	0.69	0.75	1.29	WRKY
GH_A11G1065	0.56	0.17	0.36	4.65	5.11	6.17	0.53	0.57	0.27	3.93	4.97	4.83	B3
GH_A11G1096	9.33	12.45	6.93	0.56	2.9	0.98	8.97	9.67	11.18	1.6	0.63	2.91	bHLH
GH_A11G1146	17.8	11.98	19.23	72.39	89.74	107.56	11.58	12.74	12.19	40.67	73.4	68.06	bZIP
GH_A11G1229	17.64	22.7	25.53	7.74	7.57	7.36	28.67	17.44	25.14	11.58	9.35	9.96	TUB
GH_A11G1273	1.14	0.76	1.33	5.93	7.49	7.44	1.73	3.71	1.8	8.2	9.34	5.91	bHLH
GH_A11G1316	4.66	6.11	5.59	16.14	13.89	14.85	3.46	7.32	3.46	14.02	13.93	18.22	bHLH
GH_A11G1317	239.28	167.16	322.86	1135.43	1370.2	1412.13	250.75	464.43	227.53	1041.41	1202.55	1387.61	AUX/IAA
GH_A11G1392	76.81	84.49	102.41	36.62	21.73	44.43	85.48	101.03	100.55	41.95	30.93	18.37	AUX/IAA
GH_A11G1479	1.5	1.85	1.68	7.39	6.18	4.1	1.83	0.94	1.33	3.83	7.11	6.61	bHLH
GH_A11G1570	0.76	1.52	2.03	0.25	2.57	6.44	1.62	2.11	1.52	4.18	4.22	3.15	Others
GH_A11G1818	3.12	6.12	3.38	6.88	18.18	9.16	3.87	5.19	4.98	11.5	16.18	14.58	MYB
GH_A11G1862	57.38	55.47	53.03	27.48	17.63	22.88	47.28	50.64	50.14	20.95	14.7	12.34	DBB
GH_A11G1874	0.85	0.74	0.39	1.14	2.37	1.91	0.35	0.7	0.11	1.52	1.59	3.21	SRS
GH_A11G1898	64.12	62.11	61.46	53.75	41.19	45.99	23.23	22.25	22.7	13.56	10.75	10.06	bZIP
GH_A11G1944	0.94	1.87	0.91	2.14	3.26	2.05	0.35	0.69	0.61	1.83	2.16	2.45	bZIP
GH_A11G2028	12.24	7.95	7.68	24.89	22.8	19.6	8.51	11.41	10.18	25.27	26.89	24.09	bHLH
GH_A11G2050	1.52	4.85	2.12	0.59	1.09	0.63	2.59	1.28	2.32	1	0.42	0.96	WRKY
GH_A11G2240	2.77	2.17	2.72	0.53	0.4	0.49	2.45	1.04	2.04	0.61	0.37	0.18	HB-HD-ZIP
GH_A11G2244	0.3	0.65	0.37	2.93	3.24	2.63	0.19	1.68	0.74	4.36	4.8	4.93	MYB
GH_A11G2581	5.83	9.3	4.56	0.58	0.53	0.81	3.09	2.49	3.19	0.42	0.52	0.58	MYB
GH_A11G2688	0.78	1.55	0.81	1.92	2.86	2.89	0.64	1.16	0.99	2.31	2.21	3.15	NAC
GH_A11G2692	5.6	7.83	5.04	1.61	3.75	4.05	5.89	4.74	6.87	4.25	3.27	6.94	NAC
GH_A11G2699	334.89	200.46	279.61	744.37	776.73	731.36	283.85	435.18	313.08	733.49	746.94	756.72	MYB
GH_A11G2891	26.15	32.91	22.16	12.12	7.87	11.02	13.69	15.31	19.59	8.8	9.09	11.06	GARP-G2-like
GH_A11G2894	2.24	2.04	2.57	4.96	7.36	5.29	2.6	2.02	1.38	2.83	3.36	7.81	C2C2-GATA
GH_A11G3065	5.04	12.47	4.88	0.17	0.18	0.37	3.28	1.55	3.16	0.3	0.07	0.36	HB-KNOX
GH_A11G3118	6.55	10.69	9.08	5.46	5.63	6.47	12.67	9.68	12.07	6.37	5.14	3.86	AP2/ERF-ERF
GH_A11G3282	9.6	7.09	7.96	20.45	30.87	26.15	10.03	12.96	10.42	15.63	18.51	29.82	BES1
GH_A11G3328	19.58	16.18	17.09	25.42	27.44	28.53	17.62	19.48	17.46	33.52	50.1	33.76	NF-YC
GH_A11G3426	1.52	2.51	5.75	0	0	0	2.26	0.15	0.23	0	0	0.13	HB-WOX
GH_A11G3480	12.34	11.95	12.91	33.96	39.2	35.78	8.38	19.87	10	36.46	33.94	43.89	MYB
GH_A11G3684	17.41	21.45	13.08	7.51	7.8	8.64	18.31	17.98	14.22	13.5	11.42	8.29	MYB-related
GH_A11G3746	8.5	11.36	8.93	4.1	3.37	2.7	14.11	8.72	11.44	5.36	3.66	2.86	MYB
GH_A12G0222	23.8	36.96	26.57	11.49	11.25	15.07	31.86	34.16	39.91	24.45	18.77	16.44	bZIP
GH_A12G0312	0.06	0.09	0.09	0.02	0.04	0.1	0.73	0.27	0.79	0.22	0.18	0.19	RWP-RK
GH_A12G0368	0.56	0.56	0.45	3.39	5.99	2.38	0.74	0.78	1.26	2.75	7.6	8.77	MYB
GH_A12G0410	10.57	20.71	12.36	5.02	6.25	5.52	7.7	5.59	9.31	6.06	5.39	8.48	HB-BELL
GH_A12G0561	0.53	1.05	0.78	0.88	0.96	0.79	2.37	1.67	2.22	1.25	0.91	0.48	GeBP
GH_A12G0609	6.16	10.09	9.04	5.56	3.62	5.14	8.96	8.11	6.28	3.25	2.71	4.04	DBB
GH_A12G0623	3.18	3.15	2.21	10.97	14.08	11.21	3.64	5.54	2.08	5.32	8.05	9.72	bZIP
GH_A12G0657	0.5	1.58	1.44	0.21	0.28	0.19	0.56	0.39	0.53	0.19	0.31	0.38	GRAS
GH_A12G0664	30.25	39.32	43.85	2.96	1.47	3.56	50.03	29.91	57.62	9.07	3.15	3.47	bZIP
GH_A12G0684	2.12	2.73	2.22	0.88	0.94	0.55	2.59	2.07	2.9	1.79	1.74	1.62	B3
GH_A12G0700	3.74	3.24	2.35	1.69	1.72	0.93	2.64	2.49	2.82	1.75	1.29	0.88	C2C2-Dof
GH_A12G0739	9.59	11.2	21.06	6.33	3.11	13.16	12.32	15.26	8.52	8.33	5.85	1.83	AP2/ERF-ERF
GH_A12G0750	29.77	23.75	40.27	19.44	12.17	13.53	22.27	16.86	23.78	11.12	13.82	10.26	bHLH
GH_A12G0758	8.83	7.09	13.19	6.23	4.68	4.12	9.07	10.63	7.53	9.21	4.22	3.85	AP2/ERF-ERF
GH_A12G0781	2.03	2.86	3.07	4.79	3.07	9.69	1.41	3.4	1.73	4.86	5.91	4.07	LOB
GH_A12G0920	4	5.82	5.2	1.12	2.54	1.68	5.87	4.63	4.82	3.61	3.4	2.65	HB-HD-ZIP
GH_A12G1165	2.4	1.68	1.94	1.73	0.44	1.23	0.33	0.43	0.89	0.6	0.49	0.9	MADS-MIKC
GH_A12G1184	8.45	4.83	4.31	3.02	2.73	2.69	4.01	5.16	3.61	4.97	3.02	1.9	LOB
GH_A12G1208	0.68	0.76	0.79	1.96	6.26	4.09	0.88	1.4	0.83	2.12	2.05	4.78	HB-HD-ZIP
GH_A12G1218	0.35	0	3.27	0.09	0.63	2.08	0.41	6.07	5.31	0	0.9	0.16	LIM
GH_A12G1290	0.29	0.49	0.45	1.81	3.67	5.14	0.19	2.98	0.41	4.67	5.87	2.88	AP2/ERF-ERF
GH_A12G1292	6.84	3.05	4.53	17.69	12.67	13.7	5.26	6.25	3.59	11.48	9.02	7.59	B3-ARF
GH_A12G1309	6.69	13.27	5.3	1.42	2.62	2.75	13.92	13.45	14	8.78	2.99	4.1	HB-HD-ZIP
GH_A12G1342	0	0.05	0.04	2.4	6.4	4.96	0.05	0.2	0	9.41	13.78	26.59	B3
GH_A12G1358	9.12	4.35	5.94	2.21	2.3	1.57	9.73	6.86	7.77	3.17	1.45	1.87	MYB
GH_A12G1418	138.53	116.23	132.24	274.96	292.88	271.98	95.56	192.9	106.67	239.9	265.55	255.28	bZIP
GH_A12G1501	0.89	0.22	1.3	3.2	7.11	5.92	2.83	3.92	2.59	6.92	7.78	10.23	TCP
GH_A12G1582	0.3	0.64	0.74	1.83	2.21	2.79	0.45	0.35	0.36	1.13	0.88	1.25	GARP-G2-like
GH_A12G1719	1.21	3.41	1.84	1.01	0.5	0.87	2.87	1.1	2.52	1.11	0.91	0.64	C2H2
GH_A12G1753	0.19	0.45	0.5	2.69	3.37	2.42	1.25	3.87	1.46	6.43	7.57	8.98	HB-HD-ZIP
GH_A12G1813	2.5	1.94	1.5	4.31	3.92	2	1.48	1.86	1.89	3.71	4.97	3.93	C2H2
GH_A12G1852	1.48	2.2	0.97	3.07	8.36	5.68	1	2.29	0.89	5.34	3.81	10.75	TCP
GH_A12G1866	5.95	8.03	6.54	2.03	4.61	3.91	8.65	7.16	7.34	4.98	4.56	8.44	AP2/ERF-ERF
GH_A12G1961	2.82	1.73	2.58	8.95	18.35	14.05	2.62	7.59	2.84	11.84	11.91	14.93	MYB
GH_A12G2026	0.33	0.44	0.61	1.71	3.64	2.61	0.69	0.79	0.59	1.53	3.58	5.66	TCP
GH_A12G2037	28.8	27.7	19.71	10.32	10.16	9.08	25.61	11.67	26.08	8.9	8.41	9.39	WRKY
GH_A12G2166	0.54	1.29	0.49	1.1	2.78	1.75	0.58	0.78	0.24	1.13	3.17	4.84	AP2/ERF-ERF
GH_A12G2257	9.93	9.55	9.59	10.15	12.34	11.02	3.79	3.5	3.2	4.42	2.53	3.65	IWS1
GH_A12G2279	1.43	0.94	1.26	0.43	0.33	0.29	1.25	0.91	0.72	0.56	0.79	1.21	C3H
GH_A12G2286	9.16	11.37	8.55	3.79	4.78	4.22	7.41	6.68	8.49	4.33	4.06	6.22	bHLH
GH_A12G2295	7.3	9.08	8.05	24.02	23.59	22.89	6.1	13.14	5.73	24.02	23	23.54	C2C2-LSD
GH_A12G2299	2.56	3.25	2.34	0.91	1.67	1.27	2.48	1.8	1.52	0.76	0.51	1.22	NAC
GH_A12G2341	38.07	51.63	29.93	17.32	18.13	16.63	38.02	30.9	34.77	26.53	19.65	26.29	C2C2-GATA
GH_A12G2349	8.38	13.67	13.73	3.56	3.9	5.18	8.82	27.81	10.02	6.45	2.85	1.56	AP2/ERF-ERF
GH_A12G2350	2.83	3.74	2.44	0.85	0.57	1.27	1.37	2.69	1.81	1.11	0.51	0.86	AP2/ERF-ERF
GH_A12G2359	1.01	0.78	0.87	3.83	4.46	4.14	1.17	1.13	1.47	2.78	3.47	3.53	MYB-related
GH_A12G2385	2.32	6.81	2.83	1.05	1.6	1.49	2.03	1.39	4.34	2.17	1.28	1.96	C2C2-YABBY
GH_A12G2447	0.66	1.64	0.87	2.56	3.72	1.7	0.76	2.05	1.04	1.2	2.28	3.59	TCP
GH_A12G2454	0.64	4.69	3.38	0	0	0	0.61	0.08	1.6	0	0	0	AP2/ERF-ERF
GH_A12G2462	3.2	4.51	2.62	12.33	12.38	13.83	4.14	4.42	4.3	8.37	10.57	12.16	HSF
GH_A12G2503	0.73	1.88	0.5	0.17	0.11	0.27	0.59	0.63	0.97	0.37	0.34	0.82	HB-BELL
GH_A12G2598	0.19	0	0	0.23	0.55	0.54	0	0.04	0	0.24	1.01	1.12	bHLH
GH_A12G2618	4.38	2.24	5.68	41.33	38.38	37.95	3.57	14.82	4.33	34.32	40.47	40.52	B3
GH_A12G2632	39.6	33.07	32.97	118.1	112.85	114.37	35.71	27.58	36.75	86.79	113.34	109.64	Trihelix
GH_A12G2658	2.85	3.82	3.19	0.29	0.44	1.37	3.3	3.63	3.99	1.38	0.92	0.78	Pseudo ARR-B
GH_A12G2675	17.85	13.84	16.05	12.81	9.47	6.87	20.31	18.23	18.8	12.36	6.38	6.84	C2C2-Dof
GH_A12G2697	2.58	3.01	2.13	1.91	2.74	1.33	4.1	2.09	3.26	1.23	1.04	1.59	Others
GH_A12G2935	19.3	21.97	18.31	5.93	2.17	4.56	10.71	11.32	16.39	6.2	4.77	3.46	Jumonji
GH_A12G2971	10.91	13.77	12.1	6.46	9.32	7.08	14.34	14.33	9.68	8.28	6.04	6.22	LIM
GH_A13G0044	9.14	12.37	9.06	1.58	2.04	1.89	6.53	6.97	5.92	2.77	1.29	1.63	bZIP
GH_A13G0138	1.34	1.25	2.07	0.74	0.87	0.58	0.8	1.55	1.89	0.85	0.48	1.09	GRAS
GH_A13G0163	42.23	42.71	43.64	28.3	25.41	28.1	94.56	120.11	91.43	100.67	113.9	96.27	HMG
GH_A13G0215	5.99	16.06	12.6	0	1.03	0	6.62	3.48	5.96	0.35	0	0.2	C2H2
GH_A13G0287	5.92	4.87	4.7	2.22	1.39	1.36	4.5	2.95	2.94	1.85	1.52	0.98	Others
GH_A13G0299	0.91	0.9	2.79	3.85	3.91	8.34	1.04	2.28	0.77	1.93	2.65	2.11	C2C2-GATA
GH_A13G0314	11.98	19.97	10.55	2.25	5.38	3.79	7.67	8.07	10.75	5.36	3.43	5.78	HB-BELL
GH_A13G0331	0.08	0.08	0.11	0.51	1.38	2.26	0.04	0.08	0.04	0.22	0.43	1.6	bHLH
GH_A13G0346	1.03	2.81	1.37	0.58	0.11	0.28	0.83	0.31	1.3	0	0.06	0.05	bHLH
GH_A13G0395	3.11	11.29	56.63	4.61	6.72	38.14	1.15	6.43	2.08	1.61	1.82	1.16	AP2/ERF-ERF
GH_A13G0532	1.47	1.46	1.35	1.12	1.41	1.01	2.38	3.76	3.34	2.59	3.32	3.05	bHLH
GH_A13G0537	2.55	2.29	2.25	0.65	1.27	0.32	2.84	2.13	2.17	1.4	2.36	0.63	GARP-G2-like
GH_A13G0642	2.77	2.89	5.47	8.13	11.41	10.75	6.74	5.61	4.94	9.37	6.93	9.29	TCP
GH_A13G0779	67.82	56.49	44.74	25.14	31.49	31.65	63.06	57.74	58.38	30.08	30.98	29.88	HB-HD-ZIP
GH_A13G0809	4.4	2.62	2.96	1.08	0.49	0.7	3.39	4.04	3.83	1.36	1.35	0.43	GARP-G2-like
GH_A13G0850	21.88	35.05	30	5.51	9.58	7.64	29.44	19.52	27.56	9.21	3.65	4.67	MADS-MIKC
GH_A13G0900	0.75	0.45	0.45	1.93	1.92	1.48	0.72	0.46	0.72	1.99	1.17	2.04	C2H2
GH_A13G0923	4.27	7.91	3.57	1.82	3.15	2.67	5.98	4.81	5.43	2.94	2.73	2.95	WRKY
GH_A13G1049	2.44	0.09	3.69	22.46	7.77	10.77	1.24	1.75	1.78	9.65	7.91	2.1	MYB
GH_A13G1090	0.22	0.4	0.09	6.08	12.32	10.5	0.24	0.66	0.21	5.19	8.08	10.31	HB-HD-ZIP
GH_A13G1124	5.88	8.47	4.63	0.47	0	0.2	7.4	6.78	12.19	0.97	0	0	bZIP
GH_A13G1264	48.97	52.72	40.7	22.94	16.03	19.53	25.2	28.26	27.58	15.92	16.81	15.79	GARP-G2-like
GH_A13G1334	4.28	7.53	4.78	0.24	0.24	0.19	4.78	1.76	6.04	0.37	0.2	0	HB-KNOX
GH_A13G1745	6.7	3.33	4.43	49.31	56.95	45.65	5.82	5.92	3.89	24.89	52.82	49.65	bZIP
GH_A13G1748	3.24	1.54	2.03	7.89	9.33	7.48	1.18	2.87	2.8	4.87	6.36	7.67	TCP
GH_A13G1840	5	8.46	5	2.79	2.22	3.02	2.67	2.21	3.67	1.15	0.92	1.5	HSF
GH_A13G1844	0.54	0.46	0.36	1.83	3.7	2.45	0	0	0.08	0.57	0	0.43	PLATZ
GH_A13G1925	1.37	2.21	0.37	0.93	4.62	2.32	0.86	1.18	1.12	2.73	1.69	5.65	NAC
GH_A13G2102	2.55	1.88	3.35	24.93	30.53	27.63	2.42	5.99	3.16	14.76	24.64	24.65	HB-KNOX
GH_A13G2202	0.06	0.32	0.53	1.38	1.67	1.97	0.24	0	0.61	0.68	1.78	1.42	GNAT
GH_A13G2280	1.68	1.88	1.42	3.93	4.84	4.12	2.12	2.33	2.14	4.14	5.64	6.04	C3H
GH_A13G2362	0.29	0.36	0.07	2.86	2.09	2.19	0.2	0.36	0.15	0.83	0.41	1.12	bHLH
GH_A13G2509	0.96	0.8	0.72	0.36	0.38	0.55	0.9	0.43	0.61	0.59	0.4	0.48	SNF2
GH_D01G0036	2.13	1.78	2.82	7.42	6.55	7.44	2.67	3.2	3.33	5.14	6.76	5.31	DBB
GH_D01G0048	647.2	599.81	682.75	137.56	28.37	69.63	867.88	592.28	630.62	211.77	79.63	45.13	MYB-related
GH_D01G0055	2.7	1.34	2.32	5.4	6.15	7.4	2.1	4.04	2.5	6.49	4.83	9.92	B3
GH_D01G0084	3.74	3.56	3.98	1.61	0.7	0.57	5.61	3.03	2.99	1.18	2.83	0.55	MYB
GH_D01G0215	2.78	1.8	3.96	6.23	7.08	5.59	2.34	2.54	2.68	3.46	4.96	5.72	C2C2-CO-like
GH_D01G0311	99.33	125.58	99.34	11.33	9.27	12.13	97.76	72.3	120.01	29.06	12.12	11.04	NAC
GH_D01G0333	0.45	0.11	0	0.46	0.35	0.8	0.05	0	0.12	0.48	1.5	1.71	NAC
GH_D01G0471	3.29	3.76	2.76	18.3	16.19	14.03	3.01	4.12	3.58	13.42	16.45	23.78	BES1
GH_D01G0490	0.79	2.37	0.36	0	0	0	3.67	0.6	2.62	0	0	0.09	C2C2-YABBY
GH_D01G0540	22.55	12.57	14.68	66.32	64.03	59.08	11.82	24.93	14.11	46.92	59.74	61.94	TCP
GH_D01G0544	21.41	8.09	12.61	151.62	186.04	166.69	17.83	15.02	12.71	114.97	232.67	194.6	bZIP
GH_D01G0569	16.52	24.12	52.18	17.42	14.21	58.71	9.95	30.17	10.18	11.08	10.61	7.03	AP2/ERF-ERF
GH_D01G0576	2.98	2.86	3.92	0.61	1.44	2.06	2.07	3.02	1.78	1.36	0.46	1.55	SBP
GH_D01G0636	30.76	41.85	28.19	77.01	143.42	106.57	26.14	64.68	22.46	96.35	93.03	129.97	NAC
GH_D01G0701	3.23	5.92	6.69	1.84	2.8	3.25	4.39	4.09	4.12	2.99	1.78	1.99	GRAS
GH_D01G0707	7.32	1.54	7.41	41.56	31.15	32.26	4.27	10.09	3.28	21.15	23.67	25.38	C2H2
GH_D01G0848	0.54	0.67	1.6	5.92	6.21	6.64	0.61	0.82	0.89	2.27	3.52	2.96	GRAS
GH_D01G0886	85.99	116.9	113.84	49.93	44.92	57.46	128.34	110.88	129.29	94.61	63.17	70.05	NF-YB
GH_D01G0926	31.5	55.87	28.21	5.08	6.53	5.36	30.87	25.61	33.18	5.6	7.99	7.03	TRAF
GH_D01G1180	253.49	230.47	256.83	54.92	35.77	51.57	122.9	48.86	79.16	16.99	12.63	12.72	bZIP
GH_D01G1190	0.45	0.38	0.35	1.65	1.94	2.25	0.43	0.2	0.48	1.36	0.81	1.89	zf-HD
GH_D01G1296	8.63	10.82	5.88	3.64	2.07	2.17	5.54	4.11	6.08	0.83	0.82	1.57	HB-HD-ZIP
GH_D01G1496	0.48	1.02	0.6	0.14	0.46	0.26	0.98	0.56	0.83	0.11	0	0.09	Trihelix
GH_D01G1605	10.34	8.86	10.42	21.67	22.84	22.24	13.04	10.21	10.96	15.46	20.79	21.99	BBR-BPC
GH_D01G1607	3.25	2.31	4.55	0.99	0.96	1.05	6.29	2.27	4.21	0.79	0.45	1	C2H2
GH_D01G1633	1.31	2.94	0.84	4.66	6.73	5.21	1.03	2.31	2.34	3.37	4.91	5.89	GARP-G2-like
GH_D01G1635	0.9	0.83	0.5	0.2	0.1	0.31	0.49	0.23	0.51	0.17	0.18	0.26	C2H2
GH_D01G1685	5.26	10.19	6.2	3.02	4.36	4.09	4.94	5.42	4.22	4.44	3.56	5.5	Tify
GH_D01G1745	11.52	9.02	10.82	42.73	53.34	43.02	6.38	12.75	5.58	33.32	45.84	47.68	MYB
GH_D01G2072	1.59	1.58	1.61	3.76	10.02	7.43	1.07	1.37	1.47	2.41	2.85	2.61	TCP
GH_D01G2194	1.41	2.13	2.78	0.38	0.12	0.24	2.98	1.35	2.38	1.29	0.77	0.17	TRAF
GH_D01G2217	8.84	4.98	5.48	34.75	32.95	29.42	3.48	6	4.92	19.83	23.87	24.68	bHLH
GH_D01G2239	18.03	25.58	22.37	6.52	10.02	8.23	27.57	22.84	35.32	11.49	10.96	12.58	Trihelix
GH_D01G2373	14.74	8.76	6.23	6.41	5.4	7.02	8.04	14.82	12.46	9.88	4.76	3.71	C2H2
GH_D01G2516	52.33	32.66	51.84	40.93	30.11	20.4	62.97	43.44	43.28	30.21	27.92	20.68	MYB
GH_D02G0037	3.31	7.16	2.45	2.44	1.98	1.44	3.12	2.26	2.96	2.01	2.42	2.28	B3
GH_D02G0119	1.41	1.87	0.84	0.78	0.92	1.17	0.46	0.38	0.44	1.25	1.33	1.55	GRAS
GH_D02G0132	1.69	0.79	0.6	2.11	3.02	1.48	6.91	6.08	6.09	7.89	10.51	13.24	bZIP
GH_D02G0139	30.36	37.49	32.17	11.83	14.02	11.94	83.92	47.58	83.52	26.3	17.23	24.54	FAR1
GH_D02G0191	29.37	12.32	16.7	70.85	89.92	66.06	16.38	30.92	14.99	47.02	62.98	76.18	bHLH
GH_D02G0283	0.96	0.18	1.04	2.87	7	5.67	1.3	1.51	2.27	4.36	6.18	5.47	GARP-G2-like
GH_D02G0516	1.05	1	0.46	1.12	1.33	0.7	0.74	0.51	0.48	1.16	1.52	1.93	mTERF
GH_D02G0599	0.15	0.55	0.42	0.36	4.95	0.83	0.29	0.62	0.11	1.45	0.47	3.11	WRKY
GH_D02G0665	16.44	18.26	14.73	8.02	9.52	7.94	13.91	11.84	13.57	8.01	7.86	9.83	C2H2
GH_D02G0695	134.08	210.84	115.93	42.56	24.25	31.58	164.66	114.32	135.67	63.55	41.42	34.43	AP2/ERF-ERF
GH_D02G0800	1.16	1.93	1.45	4.16	4.98	6.29	0.87	0.98	0.64	1.86	2.02	2.11	NAC
GH_D02G0843	7.54	7.87	7.48	11.33	14.82	28.44	5.18	7.63	5.75	7.13	10.4	5.15	AP2/ERF-ERF
GH_D02G0889	19.7	18.73	8.04	5.5	1.45	3.12	13.53	20.35	14.41	4.81	1.54	2.73	HB-KNOX
GH_D02G1233	3.03	5.07	1.79	0.52	1.31	0.62	1.8	2.56	4.32	1.07	0.43	1.27	HB-HD-ZIP
GH_D02G1301	22.18	23.09	18.47	10.8	9.33	9.39	19.88	11.2	14.32	7.29	7.87	9.7	C2H2
GH_D02G1372	2.62	3.02	2.85	0.43	0.15	0.62	3.82	2.43	3.35	0.52	0.32	0.26	zf-HD
GH_D02G1386	1.24	1.57	1.03	1.38	2.65	2.41	1	1.06	0.71	1.82	1.81	2.65	SET
GH_D02G1448	4.85	9.44	4.44	0	0.1	0.41	5.92	5.57	5.89	0.69	0.21	0	bZIP
GH_D02G1464	0.46	0.43	0.7	3.92	6.07	4.73	0.96	1.24	0.56	3.39	3.99	6.78	HB-HD-ZIP
GH_D02G1492	5.22	8.25	4.03	2.17	0.85	2.22	6.73	4.21	4.55	2.41	1.59	2.46	PLATZ
GH_D02G1526	2.53	2.57	0.85	2.15	4.9	2.82	0.94	2.09	1.4	4.69	5.17	6.89	C2H2
GH_D02G1683	2.22	3.08	1.89	0.84	0.95	0.9	1.2	1.54	2.47	0.6	0.84	0.81	GARP-ARR-B
GH_D02G1845	2.59	1.24	1.72	0.4	0.08	0.09	3.42	0.63	2.72	0.17	0	0	LOB
GH_D02G1891	5.18	2.82	7.29	2.03	0.96	1.93	4.71	7.11	7.11	2.25	3.18	0.78	NAC
GH_D02G1894	0.65	1.78	1.12	0.25	0.3	0.4	1.36	0.83	0.9	0.3	0.66	0.52	Others
GH_D02G1899	1.19	1.55	2.36	1.97	3.33	4.5	1.05	2.04	1.64	3.1	5.27	3.36	Tify
GH_D02G2035	265.2	304.41	317.13	59.59	114.93	117.47	366.51	368.69	376.03	202.39	108.82	118.65	Others
GH_D02G2054	0.84	1.29	0.86	2.07	1.75	2.62	0.92	0.93	1.19	2.03	2.51	2.79	Jumonji
GH_D02G2242	2.83	6.14	22.64	18.05	29.56	49.49	6.75	15.73	6.18	25.31	32.97	26.46	C2H2
GH_D02G2244	5.78	11.97	10.29	0.26	1.91	1.64	8.1	6.61	9.18	2.03	0.38	1.23	LOB
GH_D02G2296	149.19	117.32	118.47	297.72	268.71	292.1	154.78	194.98	159.7	316.25	261.63	288.41	bZIP
GH_D02G2380	180.54	183.94	187.16	128.57	129.61	111.41	129.82	56.47	98.53	52.11	51.68	62.38	bZIP
GH_D02G2413	17.56	17.26	17.83	27.69	44.05	37.6	11.52	14.96	11.86	26.53	32.22	45.46	bZIP
GH_D03G0081	0.52	0.44	0.39	1.71	2.57	1.7	0.14	0.31	0.36	1.22	1.95	3.03	Others
GH_D03G0149	0.15	0.3	0.19	0.59	0.63	0.53	0.26	0.43	0.19	0.73	0.8	1.05	GRAS
GH_D03G0156	0.1	0.15	0.14	1.53	2.19	1.96	0.2	0.47	0.11	0.98	2.01	2.26	OFP
GH_D03G0158	4.72	4.94	4.14	7.52	8.89	7.72	2.66	5.58	3.13	8.05	7.8	10.27	C2H2
GH_D03G0175	3.88	3.59	3.07	34.07	39.37	33.11	2.42	6.54	3.3	20.01	33.1	36.02	HB-BELL
GH_D03G0181	0.3	0.27	0.27	0.02	0.15	0.09	0.19	0.16	0.2	0.08	0.12	0.08	C2H2
GH_D03G0228	6.02	8.59	8.5	4.14	3.44	4.41	4.78	6.28	4.85	3.7	3.67	4.5	HSF
GH_D03G0247	11.24	15.52	28.58	9.24	9.71	6.24	21.53	12.49	20.77	8.37	4.43	9.58	AP2/ERF-ERF
GH_D03G0340	0.97	0.27	0.69	0	0	0.12	1.22	0.11	1.25	0.17	0.06	0.05	bHLH
GH_D03G0367	34.29	19.5	20.95	30.32	24.66	27.62	9.86	13.88	12.33	10.86	8.93	10.26	AP2/ERF-ERF
GH_D03G0464	8.01	12.24	11.08	5.89	2.82	4.97	7.44	7.13	10.38	4.65	3.49	2.64	NF-YB
GH_D03G0481	3.87	2	2.01	0.17	0.09	0.37	0.8	1.02	2.22	0.53	0	0.15	WRKY
GH_D03G0632	0.48	0.08	1.1	1.8	2.41	3.58	0.76	0.73	0.34	4.23	3.4	1.91	AP2/ERF-ERF
GH_D03G0640	3.69	2.37	3.57	7.96	4.89	6.03	2.85	2.84	2.66	2.67	3.37	2.56	RWP-RK
GH_D03G0736	0.47	0.56	0.62	0.4	0.65	0.59	0.42	0.45	0.25	0.82	0.96	0.84	CPP
GH_D03G0823	2.23	3.58	1.65	1.23	1.07	1.26	1.43	1.44	2.72	1	0.64	0.51	AP2/ERF-ERF
GH_D03G0964	0.83	1.42	1.14	0.05	0.19	0	0.88	0.42	0.49	0	0	0.04	NAC
GH_D03G0999	3.59	3.78	2.19	1.47	1.43	2.09	2.99	2.16	3.3	1.32	1.5	1.57	RWP-RK
GH_D03G1006	2.37	2.67	3.42	31.07	38.35	29.77	10.8	20.75	12.09	46.71	60.35	72.8	B3
GH_D03G1094	0.13	0.21	0.19	0.39	0.41	0.32	0.24	0.16	0.34	0.6	0.63	0.59	SNF2
GH_D03G1119	2.12	2.41	1.44	0.56	1.3	0.6	2.53	0.56	0.99	0.83	0.27	0.65	MADS-MIKC
GH_D03G1411	3.89	4.37	12.21	14.26	19.14	38.35	5.31	7.67	5.54	14.63	18.59	19.73	GRAS
GH_D03G1544	13.79	7.33	12.95	29.08	24.44	22.65	18.45	18.96	17.64	26.71	23.75	21.14	B3-ARF
GH_D03G1545	8.56	5.19	9.64	28.09	25.75	20.77	12.73	11.23	9.91	21.26	29.3	23.41	C2C2-GATA
GH_D03G1597	19.81	22.55	24.95	14.23	8.03	10.11	11.57	18.54	15.82	9.44	5.38	5.21	GNAT
GH_D03G1644	1.32	1.21	1.19	2.73	3.76	3.66	1.47	0.93	1.13	2.19	3.16	4.63	B3
GH_D03G1849	2.53	1.36	1.96	1.01	0.28	0.9	1.93	1.33	1.21	0.29	0.95	0.35	MYB-related
GH_D03G1869	1.68	2.99	1.35	1.61	1.38	1.22	2.09	2.23	1.51	0.81	0.88	1.15	C2C2-GATA
GH_D03G1910	2.98	1.97	1.64	4.53	5.76	4.79	2.19	2.58	1.98	4.19	6.75	5.96	bHLH
GH_D03G1916	103.16	100.58	72.23	46.96	51.65	41.01	84.37	62.58	89.34	51.32	44.16	58.08	PLATZ
GH_D03G1933	0.31	0.09	0.02	2.31	5.9	4.22	0.05	0.24	0.15	1.31	3.3	4.96	HB-HD-ZIP
GH_D03G1934	0.17	0.24	0.09	2.31	3.42	3.7	0.09	0.31	0.23	1.43	3.76	5.26	HB-HD-ZIP
GH_D03G1936	7.85	8.68	5.22	24.26	29.88	30.36	5.52	5.09	6.31	18.27	28.25	34.09	Jumonji
GH_D04G0088	3.22	2.37	1.75	2.63	3.95	3.57	1.67	1.59	2.23	3.25	4.26	4.7	B3-ARF
GH_D04G0107	0.86	0.91	0.74	0.33	0.28	0.59	1.94	0.98	2.05	0.57	0.43	0.74	NF-YA
GH_D04G0139	2.82	2.48	3.46	6.3	6.39	7.18	3.38	3.07	2.8	5.95	7.69	9.1	bZIP
GH_D04G0168	0.57	0.47	0.35	0	0.1	0.21	7.71	1.45	5.04	1.01	0.22	0.79	Others
GH_D04G0178	76.57	81.17	74.36	40.46	29.07	33.54	105.57	49.93	66.15	41.89	33.51	28.38	Trihelix
GH_D04G0371	1.07	5.09	1.1	2.18	2.83	2.61	5.68	6.47	5.05	6.68	8.94	7.86	RWP-RK
GH_D04G0429	3.4	3.73	2.46	5.84	5.47	5.18	2.37	1.72	3.04	5.72	6.22	6.57	SWI/SNF-SWI3
GH_D04G0444	38.56	34.24	30.46	92.86	115.83	95.95	18.62	40.6	20	94.49	119.89	127.52	TCP
GH_D04G0458	0.34	0.45	0.55	4.44	4.15	3.18	0.82	0.38	0.28	2.29	3.61	4.38	C2H2
GH_D04G0483	0.51	0.55	0.32	4.54	5.76	6.21	0.14	1.23	0.11	3.89	5.97	4.71	MYB
GH_D04G0499	2.25	1.03	8.43	18.92	49.66	46.81	5.56	15.18	4.38	28.96	29.6	40.64	MYB
GH_D04G0695	2.61	2.91	1.61	0.6	0.95	1.14	1.67	1.58	2.27	1.38	0.52	1.13	MYB
GH_D04G0776	1.09	2.52	2.32	0.74	0.31	0.33	1.37	1.16	1.65	0.7	0.76	1.05	TCP
GH_D04G0848	0.53	0.47	0.49	0.97	1.2	2	0.56	0.6	0.75	1.15	1.32	1	Pseudo ARR-B
GH_D04G0953	0.41	0.88	0.78	0.13	0.2	0.17	0.36	0.29	0.66	0.33	0.43	0.38	mTERF
GH_D04G1003	73.64	64.65	64.51	29.18	34.23	27.61	68.36	58.76	70.48	31.69	23.17	30.78	HB-BELL
GH_D04G1187	11.54	12.36	13.5	21.19	19.6	22.86	10.52	16	11.97	35.41	32.24	17.97	PLATZ
GH_D04G1292	8.6	9.85	7.39	20.14	26.91	21.62	5.32	9.97	5.33	16.69	21.27	27.47	WRKY
GH_D04G1346	3.97	8.64	5.04	8.33	11.93	9.98	3.28	2.99	4.02	3.98	4.85	6.01	MYB
GH_D04G1419	168.98	117.8	168.4	56.71	64.77	68.8	211.43	137.71	188.59	81.99	63.48	76.23	MYB
GH_D04G1451	11.94	8.82	8.51	4.54	1.86	5.71	5.35	7.86	8.53	5.11	1.68	2.73	Trihelix
GH_D04G1551	29.99	38.63	29.65	15.66	18.92	14.03	26.54	26	23.15	16.02	19.55	17.68	NAC
GH_D04G1563	0.04	0.04	0.15	22.3	32.93	37.21	0.12	0.38	0.04	15.62	20.16	31.91	GARP-G2-like
GH_D04G1634	22.66	42.32	29.22	2.14	8.12	7.46	43.9	69.48	52.29	10.19	3.53	7.55	Others
GH_D04G1762	5.13	5.18	6.54	1.87	2.61	3.98	2.64	11.79	10.45	3.49	4.09	2.07	LIM
GH_D04G1792	5.18	3.9	3.52	2.51	2.64	1.36	4.12	3.98	4.24	2.39	1.7	2.16	GARP-G2-like
GH_D04G1831	419.08	471.04	322.59	167.14	256.19	176.53	303.17	318.56	254.77	188.76	172.36	216.48	bZIP
GH_D04G1835	1.6	16.85	24.9	0	0	0	4.17	0	5.05	0	0	0	MYB-related
GH_D04G1891	2.94	1.01	2.03	0.74	0.81	1.18	0.17	0.49	0.25	0.06	0	0.11	bHLH
GH_D04G1898	25.6	14.73	19.65	5.88	6.44	9.57	21.41	35.57	23.22	10.8	7.83	6.03	MADS-M-type
GH_D04G2100	2.01	1.38	1.49	0.05	0	0.05	1.82	0.92	1.61	0.25	0.05	0	SBP
GH_D04G2103	0.37	0.41	0.31	2.03	2.29	1.18	0.14	0.61	0.39	0.79	1.42	1.61	WRKY
GH_D05G0118	12.41	22.43	17	2.01	2.42	3.34	9.38	9.88	14.23	3.24	1.9	1.46	HB-KNOX
GH_D05G0155	0	0.19	0.09	3.78	5.54	3.28	0.37	0.2	0	2.87	3.12	4.71	C2C2-YABBY
GH_D05G0209	0.73	1.42	1.79	6.41	8.15	9.68	1.13	2.11	1.82	4.13	7.35	6.13	GRAS
GH_D05G0278	2.65	4.44	2.85	1.79	1.9	1.02	1.59	1.5	1.03	0.7	0.98	1.35	NAC
GH_D05G0354	16.82	15.34	18.25	7.17	8.13	9.04	14.02	17.71	11.36	10.03	10.39	5.38	Tify
GH_D05G0356	0.89	1.26	8.74	33.4	29.39	63.82	4.22	8.75	0.94	28.72	31.52	33.39	AP2/ERF-ERF
GH_D05G0476	0.46	0.56	1.97	5.85	5.03	6.34	0.58	1.14	0.75	3.02	4.98	6.54	C2C2-GATA
GH_D05G0566	14.69	16.07	17.83	5.36	4.53	6.31	21.99	17.83	16.56	6.37	5.47	7.85	AUX/IAA
GH_D05G0745	1.2	0.86	0.85	2.31	3.31	2.18	1.58	3.71	2.03	3.66	2.83	4.51	NF-YC
GH_D05G0765	3.65	4.44	2.59	1.41	2.14	2.1	2.81	2.86	3.34	1.89	1.58	1.39	C2C2-Dof
GH_D05G0802	13.89	16.06	13.26	7.23	5.64	6.21	13.05	12.49	12.35	7.99	6.25	7.61	NAC
GH_D05G0829	16.14	15.1	9.43	3.44	3.57	3.91	10.82	6.37	10.1	4.34	3.19	2.74	bZIP
GH_D05G0902	4.44	8.18	5.84	17.45	17.09	15.02	4.6	5.74	4.13	9.69	13.35	18.67	MYB
GH_D05G1037	15.73	11.29	10.68	37.84	37.41	35.56	8.31	11.51	10.32	28.56	43.36	40.1	C2C2-GATA
GH_D05G1119	8.77	6.76	9.62	19.91	16.6	19.09	8.62	8.76	7.41	15.76	16.02	16.24	C2C2-LSD
GH_D05G1120	0.71	0.55	0.26	1.82	1.45	2.07	0.55	0.6	0.26	1.48	2.33	1.68	Jumonji
GH_D05G1169	4.37	3.72	2.79	1.01	1.56	1.24	4.21	3.72	4.95	1.86	0.67	1.38	GARP-G2-like
GH_D05G1182	5.63	4.87	12.45	0.42	1.34	0.79	8.92	1.67	4.79	0.93	0.83	1.61	AP2/ERF-AP2
GH_D05G1314	12.41	10.96	10.91	18.93	20.14	16.61	5.16	11.25	4.97	15.75	16.55	16.77	HB-HD-ZIP
GH_D05G1339	9.46	15.76	10.32	17.62	17.55	16.81	8.22	8.32	7.61	19.14	22.58	18.55	AUX/IAA
GH_D05G1362	7	10.45	5.49	4.94	3.59	4.63	4.86	8.32	8.36	2.51	3.89	4.89	C2C2-Dof
GH_D05G1375	52.3	54.57	41.58	15.38	15.94	18.62	52.22	35.95	58.49	23.02	18.86	16.33	C2H2
GH_D05G1420	19.62	22.09	15.41	9.33	8.88	11.16	14.81	15.15	11.73	9.13	6.34	10.55	Tify
GH_D05G1440	4.2	3.79	4.53	2.62	1.64	1.88	3.32	3.21	3.54	1.62	1.55	1.96	AP2/ERF-ERF
GH_D05G1495	7.19	10.36	6.63	3.41	2.29	2.56	8.08	4.13	6.26	2.44	2.77	2.79	B3-ARF
GH_D05G1510	9.7	23	36.93	3.72	5.34	12.04	15.52	15.64	13.09	6.72	7.48	4.85	Tify
GH_D05G1570	3.01	3.24	4.67	8.89	8.68	6.69	2.85	4.96	2.2	5.32	5.63	6.46	WRKY
GH_D05G1618	32.79	58.25	38.9	16.51	17.95	17.34	21.98	19.61	24.25	13.01	11.17	12.13	VOZ
GH_D05G1660	33.37	45.55	24.73	13.53	15.86	13.53	17.9	16.59	20.12	11.3	10.24	11.58	C2C2-Dof
GH_D05G1700	0.1	0.2	0.32	0.21	1.94	1.98	0.34	1.53	0.48	2.67	1.62	1.99	MYB
GH_D05G1712	7.48	6.53	5.87	3.57	3.16	3.51	7.86	5.03	5.71	5.25	2.78	2.79	C2H2
GH_D05G1830	0.24	0.29	0.41	1.12	1.16	0.83	0.52	0.16	0.62	0.6	1.17	1.04	RWP-RK
GH_D05G1903	8.77	10.06	7.14	18.37	44.38	31.95	7.51	9.83	7.61	15.08	22	32.49	C2H2
GH_D05G1922	0.59	0.41	0.43	4.86	4.07	3.64	0.06	1.01	0.06	2.66	3.16	3.97	DBB
GH_D05G1938	5.61	3.25	3.59	8.89	10.28	8.09	11.7	11.68	11.24	10.85	16.33	12.87	HB-BELL
GH_D05G1946	14.65	22.96	10.2	5.52	3.65	4.68	17.56	34.01	23.68	14.89	19.22	12	bZIP
GH_D05G2000	4.12	9.76	11	1.42	2.99	1.63	14.56	7.87	10.9	4.35	2.36	5.23	NAC
GH_D05G2080	87.91	38.13	68.34	192.9	207.79	183.67	72.58	101.18	62.55	162.67	194.18	187.73	bHLH
GH_D05G2085	175.08	235.78	163.59	91.35	105.11	87.15	160.11	185.64	177.7	121.63	96.75	114.29	AP2/ERF-ERF
GH_D05G2090	7.19	8.79	12.86	3.68	5.35	5.57	5.76	6.61	7.31	4.12	4.3	4.96	WRKY
GH_D05G2100	1.11	3.52	1.42	0.45	0.77	0.89	3.29	2.32	2.88	1.64	0.76	1.62	MYB
GH_D05G2127	1.7	3.95	1.71	0.33	0.42	1.77	2.85	2.22	1.97	0.94	0.56	0.59	LOB
GH_D05G2208	2.42	2.41	1.67	2.09	0.94	1.57	3.3	2.45	2.31	5.28	5.91	3.26	MADS-MIKC
GH_D05G2271	0.72	1.36	0.92	0.28	0.1	0.17	2.03	1.07	1.24	0.81	0.38	0.29	Jumonji
GH_D05G2304	1.82	4.02	4.38	6.05	19.33	21.21	3.6	5.83	3.12	8.44	10.2	11.26	AP2/ERF-ERF
GH_D05G2359	0.38	0.37	0.76	4.22	7.24	11.29	1.64	2.28	0.79	3.89	6.21	5.5	AP2/ERF-ERF
GH_D05G2430	10.12	10.66	7.75	5.49	5.43	4.74	8.23	7.92	8.87	3.84	2.41	2.85	GRAS
GH_D05G2440	2.42	1.62	0.83	20.75	36.93	24.08	3.33	5.4	2.74	23.22	35.27	34.94	C2C2-Dof
GH_D05G2450	80.81	89.59	54.77	135.55	170.29	141.1	69.21	76.32	75.32	135.22	177.43	206.8	Trihelix
GH_D05G2463	0.57	0.22	0.44	3.05	3.86	3.15	0.54	1.02	0.88	1.39	2.87	1.92	AP2/ERF-ERF
GH_D05G2553	4.79	3.78	2.48	3.01	5.86	5.89	11.88	11.06	9.83	12.97	11.14	11.35	AP2/ERF-ERF
GH_D05G2622	0.74	1.82	1.1	0.36	0.62	0.58	1.21	2.11	1.9	0.34	0.65	0.26	TUB
GH_D05G2654	1.08	1.37	2.68	0.52	0.32	0.39	1.17	0.98	0.59	0.27	0.06	0	WRKY
GH_D05G2774	189.02	211.01	187.2	97.68	78.22	63.69	163.29	124.97	148.43	77.31	75.86	109.45	MYB
GH_D05G2816	2.15	0.53	2.15	16.14	17.53	16.98	1.81	1.68	1.18	8.46	11.05	14.85	bZIP
GH_D05G2831	1.38	1.85	1.19	1.74	1.26	0.71	2.54	2.63	2.56	5.83	5.31	5.87	LOB
GH_D05G2897	1.33	1.84	1.77	1.07	1	0.54	1.39	1.54	1.46	0.76	0.86	1.54	SET
GH_D05G3013	12.94	20.1	19.7	8.19	7.11	7.97	18.63	25.57	19.39	12.04	11.05	8.95	GNAT
GH_D05G3018	12.08	20	17.84	32.9	61.8	84.07	11.16	15.8	13.69	28.34	65.86	48.29	C2C2-GATA
GH_D05G3127	28.81	17.47	16.43	53.66	56.93	46.49	23.86	21.7	18.75	37.44	46.81	46.69	HB-HD-ZIP
GH_D05G3237	2.13	1.84	2.59	5.5	5.62	3.69	2.24	2.44	1.71	4.41	3.25	4.71	Trihelix
GH_D05G3272	3.42	12.12	2.55	0	0	0	2.86	0.29	5	0	0.07	0	HB-KNOX
GH_D05G3287	1.07	2.02	0.81	2.55	4.85	5.35	0.36	0.39	0.53	0.32	1.45	2.56	Others
GH_D05G3503	53.57	72.63	56.09	15.76	26.75	27.13	47.26	36.05	49.67	18.34	13.6	30.9	NAC
GH_D05G3605	14.28	14.76	13.51	8.87	6.9	7.95	12.5	13.47	14.51	7.8	6.48	4.41	TUB
GH_D05G3657	10.94	6.5	7.37	50.9	56.49	46.91	7.71	15.91	8.39	35.92	59.69	53.4	TCP
GH_D05G3685	10.68	23.85	57.61	7.77	16.71	53.12	14.61	30.56	22.61	10.73	7.78	11	AP2/ERF-ERF
GH_D05G3801	391.23	626.59	384.1	134.26	135.92	136.55	451.12	527.6	493.21	249.89	158	195.22	NAC
GH_D05G3829	1.02	1.76	1.56	2.37	6.49	4.82	1.74	3.65	1.65	2.73	4.06	5.98	Others
GH_D06G0052	93.66	99.91	80.05	42.14	35.69	42.67	35.17	40.63	44.91	34.2	34.17	31.44	HB-BELL
GH_D06G0054	54.09	55.34	41.14	13.08	16.75	16.62	57.79	42.24	41.14	20.38	13.53	14.27	bZIP
GH_D06G0071	8.08	6.1	7	7.72	6.24	5.55	9.37	4.49	6.38	3.38	2.77	3.13	TUB
GH_D06G0186	16.1	16.66	12.1	4.02	5.4	5.55	11.53	15.7	12.2	8.56	2.66	4.13	AP2/ERF-ERF
GH_D06G0187	6.61	6.8	6.21	2.97	3.97	2.33	7.46	5.75	6.96	3.49	2.92	3.76	C2H2
GH_D06G0219	15.25	28.66	49.72	43.46	67.02	100.1	30.94	49.7	33.67	53.47	60.92	62.85	C2H2
GH_D06G0249	4.3	4.05	4.19	1.48	0.64	2.15	3.79	2.71	3.15	2.04	1.71	0.92	bHLH
GH_D06G0314	11.64	8.42	6.66	5.45	21.61	7.92	16.09	22.81	14.04	39.41	24.76	34.82	MADS-M-type
GH_D06G0471	38.48	32.53	46.1	110.82	132.66	142.99	34.26	60.1	41.36	89.5	90.77	132.14	NAC
GH_D06G0558	4.98	3.73	4.56	8.51	8.11	7.41	11.17	10.48	9.63	10.29	5.83	4.83	AUX/IAA
GH_D06G0642	1.71	1.9	3.22	0.54	0.88	0.52	6.42	1.73	3.37	0.9	0.86	0.68	HSF
GH_D06G0649	1.99	1.38	1.44	4.51	6.89	4.6	1.66	5.87	2.16	9.37	6.86	10.34	OFP
GH_D06G0750	6.01	6.11	7.19	3.52	2.2	3.83	3.89	7.05	4.4	4.41	2.95	2.75	MYB-related
GH_D06G0842	0.18	4.53	18	2.24	2.08	22.88	0.69	1.94	0.29	0.68	1.68	0.67	AP2/ERF-ERF
GH_D06G0917	2.93	3.05	2.43	4.46	5.42	8.34	3.46	2.46	1.81	5.14	8.79	7.99	Alfin-like
GH_D06G0940	1.33	2.32	0.63	2.83	5.45	4.47	1.09	0.98	0.8	1.71	3.47	6.46	C2H2
GH_D06G0957	5.51	4.56	1.56	9.59	32.52	22.15	7.72	14.15	6.5	23.63	22.68	34.11	C2C2-GATA
GH_D06G1013	0.37	0.22	0.4	0.27	0.09	0.07	1.19	0.55	0.57	0.23	0.2	0.22	HB-HD-ZIP
GH_D06G1018	0	0	0.13	1.78	1.59	2.05	0	0	0.07	1.4	4.88	3.44	AP2/ERF-ERF
GH_D06G1171	9.22	11.31	8.07	3.87	4.03	4.29	5.31	4.45	6.82	3.12	2.56	2.56	WRKY
GH_D06G1230	0.99	0.84	0.58	1.2	1.72	1.67	0.51	0.52	0.57	1.18	1.21	1.99	MYB-related
GH_D06G1262	61.06	55.77	52.33	26.14	21.86	22.82	12.9	12.74	11.27	6.83	2.07	5.56	AP2/ERF-ERF
GH_D06G1463	1.96	3.44	1.8	1.34	1.02	0.71	1.05	1.06	0.9	0.83	0.9	1.02	C2C2-Dof
GH_D06G1508	4.45	6.38	14.33	1.7	1.56	3.72	2.11	3.21	1.67	1.01	1.09	0.8	AP2/ERF-ERF
GH_D06G1527	12.91	10.11	9.01	10.23	10.01	13.8	21.12	32.36	37.93	38.57	34.6	27.2	NAC
GH_D06G1547	7.68	8.05	9.03	2.21	1.91	3.42	7.29	8.21	7.75	2.06	2.24	0.5	C2C2-Dof
GH_D06G1732	0.1	0.02	0.07	0.2	0.57	0.6	0	0.13	0.11	0.13	0.14	0.73	HB-HD-ZIP
GH_D06G1891	0.11	0.23	0.17	0.12	0.06	0.16	0.92	0.64	1.07	0.26	0.46	0.64	SNF2
GH_D06G2208	3.14	3.35	4.56	12.27	13.99	8.96	4.18	3.12	2.29	6.4	9.06	10.25	C2C2-GATA
GH_D06G2213	1.95	3.8	1.96	0.66	1.08	1.34	0.8	1.58	1.03	0.96	0.3	1.01	AUX/IAA
GH_D06G2259	3.63	3.28	4.73	8.37	8.48	10.18	3.7	6.63	3.82	7.56	7.53	10.3	Trihelix
GH_D06G2270	0.58	0.34	0.42	1.29	0.78	1	0.16	0.35	0.24	2.13	2.05	1.79	NAC
GH_D06G2305	8.61	4.19	6.14	19.1	18.44	15.51	5.71	8.26	6.94	11.59	19.25	22.87	BES1
GH_D06G2337	3.89	3.39	3.78	1.14	1.15	1.64	2.86	1.61	2.17	0.75	0.55	1.16	AP2/ERF-ERF
GH_D06G2368	4.55	9.02	10.62	29.97	22.61	18.56	2.8	10.35	4.07	20.63	15.65	9.57	MYB-related
GH_D06G2408	1.6	2.38	2.28	0.36	0.55	0.48	1.39	0.45	2.24	0.61	0.2	0.28	Trihelix
GH_D07G0038	3.49	2.02	2.85	1.84	1.05	1.26	3.61	1.59	3.21	1.26	1.1	1.54	S1Fa-like
GH_D07G0359	6.12	6.52	4.04	2.68	3.62	2.54	3.95	6.31	4.34	3.43	3.63	2.21	HB-KNOX
GH_D07G0365	1.65	1.16	2.58	23.95	31.64	19.69	1.2	0.69	1.54	11.08	16.07	24.2	AP2/ERF-ERF
GH_D07G0422	1.09	0.11	0.2	10.13	14.33	6.64	0.83	1.65	0.8	7.58	10.87	12.35	C2C2-YABBY
GH_D07G0569	0	0	0	2.18	6.05	2.81	0	0	0	0	0.64	0.62	WRKY
GH_D07G0609	0.45	0.54	0.4	1.96	1.8	2.04	0.28	0.21	0.39	1.39	2.29	2.39	C2H2
GH_D07G0680	15.57	11.86	12.69	34.33	47.02	45.65	12.92	11.65	13.76	29.87	44.93	49.65	MYB-related
GH_D07G0704	0.18	0.31	0.2	0.95	2.71	2.22	0.21	0.04	0.14	0.61	1.43	1.79	TCP
GH_D07G0719	27.14	33.32	28.64	9.61	18.45	14.23	35.86	44.97	48.27	25.19	15.43	13.46	HB-HD-ZIP
GH_D07G0852	0	0	0	0.82	4.33	2.63	0	0	0	2.55	0.42	3.02	MYB
GH_D07G0876	1.6	1.89	2.1	0.62	0.32	0.42	3.04	1.08	1.93	1.13	0.7	0.42	MADS-MIKC
GH_D07G0993	0.38	0.45	0.13	3.4	5.36	3.01	0.3	0.21	0.15	1.03	1.93	3.52	bHLH
GH_D07G1074	10.39	12.73	11.15	5.25	3.73	4.61	11.52	9.58	11.94	6.6	4.81	3.86	GRAS
GH_D07G1111	4.26	4.18	3.99	1.79	1.23	2.27	4.27	3.88	3.24	1.9	2.45	2.34	C2H2
GH_D07G1201	4.19	2.5	2.52	7.53	6.51	6.84	4.45	2.39	2.49	5.57	7.12	8.76	E2F-DP
GH_D07G1225	66.5	147.15	69.82	28.99	45.68	35.4	80.68	55.89	73.27	31.19	35.84	48.64	C2C2-YABBY
GH_D07G1264	0.79	1.43	0.82	0.22	0.15	0.16	0.58	0.44	1.06	0.04	0.12	0.33	C2H2
GH_D07G1377	0.09	0.04	0.08	0.55	5.97	5.68	0.21	1.46	0	2.66	1.19	5.06	MYB
GH_D07G1426	12.42	17.2	8.41	6.11	7.5	5.45	7.74	6.13	8.51	5.06	4.59	5.97	MYB
GH_D07G1442	0.16	0.16	0.15	1.92	2.95	1.64	0.1	0.05	0	1.48	2.1	2.17	B3
GH_D07G1477	1.72	2.02	1.17	0.45	0.4	0.35	1.93	2.64	1.61	0.07	0.15	0.41	C2C2-Dof
GH_D07G1516	1.21	1.15	0.98	0.1	0.05	0	1.01	0.88	0.61	0	0.11	0.09	AP2/ERF-ERF
GH_D07G1601	0.31	0	0.21	2.21	1.04	0.93	0.15	0.16	0.24	1.88	1.86	1.84	PLATZ
GH_D07G1605	1.52	1.07	1.84	0.7	0.56	0.8	1.53	0.55	0.88	0.83	0.96	0.27	C2H2
GH_D07G1633	0.69	0.71	0.4	0.97	1.2	1.41	0.68	0.37	0.32	0.93	1.46	1.52	Jumonji
GH_D07G1819	15.1	17.75	14.27	8.05	7.69	7.66	17.94	8.39	19.38	9.32	7.45	7.14	Others
GH_D07G1823	9.57	10.99	9.99	3.67	4.71	5.47	14.49	13.56	14.58	7.58	7.06	6.38	GRAS
GH_D07G1960	3.5	5.04	5.1	1.39	1.69	1.85	8.01	3.86	5.69	4.03	2.87	3.03	B3-ARF
GH_D07G1971	2.14	1.4	1.23	0.38	0.76	0.27	1.74	1.67	1.23	0.45	1.41	0.45	MYB
GH_D07G2123	4.87	3.18	5.34	15.55	26.97	26.52	2.82	4.57	2.88	8.4	3.96	13.37	NF-YB
GH_D07G2136	0.76	1.01	0.81	1.82	2.03	2.57	0.84	0.58	0.7	0.89	1.07	1.75	C2C2-CO-like
GH_D07G2194	4.42	4.98	3.97	1.5	2.87	2.36	2.46	1.84	2.55	1.19	0.89	1.66	AP2/ERF-ERF
GH_D07G2195	0.54	2.19	1.28	0	0.09	0	1.33	0.09	0.62	0	0	0.29	NAC
GH_D07G2269	9.68	1.99	5.41	68.6	135.21	100.97	6.05	25.5	7.34	48.98	79.54	146.27	MYB
GH_D07G2303	54.35	44.36	117.17	193.17	222.46	363.49	45.76	111.97	54.14	205.61	236.99	168.07	AUX/IAA
GH_D07G2361	4.48	2.82	4.01	2.4	0.41	0.66	6.41	2.52	5.77	2.93	1.23	0.91	GRAS
GH_D07G2378	53.24	35.5	50.71	22.57	11.44	26.63	43.93	22.85	31.84	12.34	9.44	9.84	HB-HD-ZIP
GH_D07G2573	0.19	0.15	0.1	1.71	3.39	3.69	0.25	0.04	0.04	0.44	1.18	2.37	bHLH
GH_D08G0122	4.23	2.82	2.18	3.78	6.85	5.47	1.32	2.81	1.67	4.19	4.33	6.17	C2C2-Dof
GH_D08G0554	4.57	3.41	4.27	8.8	12.17	8.38	3.01	3.74	4.31	4.59	5.34	8.28	C2C2-CO-like
GH_D08G0572	0.41	1.5	1.05	1.17	2.93	3.57	0.62	0.75	0.65	1.56	2.3	3.86	GRAS
GH_D08G0596	4.08	1.76	10.86	0	0	0	10.43	0.92	6.21	0	0	0	C2H2
GH_D08G0794	1.15	0.72	0.46	0.16	0.24	0.71	1.31	0.97	1.17	0.45	0.48	0.63	C3H
GH_D08G0799	3.95	3.98	3.89	1.63	1.84	1.41	4.25	4	4.41	2.12	1.15	1.35	Others
GH_D08G1173	2.65	2.22	4.05	8.37	11.99	11.41	2.31	2.9	3.02	7	9.9	10.54	HB-HD-ZIP
GH_D08G1191	4.9	6.52	4.24	3.57	1.74	2.26	4.14	3.26	2.9	2.62	2.77	1.6	C2C2-Dof
GH_D08G1257	0.48	1.98	0.12	12.95	39.26	33.64	0.86	1.27	1.14	13.6	25.2	48.04	B3
GH_D08G1334	12.1	12.13	7.58	13.3	49.03	30.19	7.27	9.11	6.28	14.44	15.28	32.6	AP2/ERF-ERF
GH_D08G1435	20.48	36.51	52.83	12.69	14.28	21.08	21.77	22.04	25.03	14.61	12.75	14.02	AP2/ERF-ERF
GH_D08G1644	1.07	0.78	0.92	2.93	3.78	2.96	1.02	0.43	1.21	2.87	3.29	4.06	C2H2
GH_D08G1650	0.21	0.07	0.26	12.2	20.17	12.06	0.34	0.29	0.45	4.87	7.83	13.45	C2C2-GATA
GH_D08G1659	11.91	10.61	12.41	4.01	1.63	3.26	14.13	7.79	8.49	2.63	2.62	1.96	AP2/ERF-ERF
GH_D08G1819	1.61	2.42	1.52	0.55	0.51	0.74	1.62	1.18	1.9	0.93	1.29	0.58	GARP-G2-like
GH_D08G1820	7.44	5.71	6.01	20.54	16.53	17.08	3.69	4.5	4.26	9.69	11.94	13.8	Jumonji
GH_D08G1837	34.19	48.82	54.42	22.93	41.66	64.93	15.9	18.48	16.08	18.66	17.61	18.39	PLATZ
GH_D08G1840	8.12	8.86	24.52	3.96	4.68	18.19	12.4	17.96	15.16	7.58	5.8	4.36	bHLH
GH_D08G1870	12.31	16.05	8.09	10	21.43	18.4	4.54	1.59	2.49	1.63	1.7	3.72	GARP-ARR-B
GH_D08G1928	0.07	0.26	0.18	0.95	1.58	1.51	0.63	0.74	0.14	0.84	0.53	1.15	AP2/ERF-ERF
GH_D08G1937	1.44	1.85	2.21	7.08	4.43	3.28	1.83	4.45	2.22	7.37	7.67	2.7	HB-HD-ZIP
GH_D08G1973	42.88	37.8	20.42	14.33	12.09	11.62	20.6	32.84	28.89	17.88	11.97	9.99	WRKY
GH_D08G2029	1.91	3.78	6.05	0.6	0.46	0.64	2.36	3.04	2.39	0.7	1.18	0.67	GRF
GH_D08G2104	0.09	0.06	0.16	0.06	0.03	0.19	0.16	0.12	0.12	0.21	0.7	0.71	bHLH
GH_D08G2138	5.57	6	7.21	26.17	32.88	28.68	3.34	8.53	4.94	24.96	31.15	33.05	bHLH
GH_D08G2192	17.57	12.34	17.28	0	0.07	0.07	21.41	8.48	20	0.07	0	0	NAC
GH_D08G2202	21.33	7.43	21.97	9.26	7.63	8.84	22.25	14.32	19.15	7.77	3.1	4.49	AUX/IAA
GH_D08G2261	1.06	1.07	0.83	0.84	0.38	0.54	1.49	0.92	1.13	0.57	0.59	0.35	HB-HD-ZIP
GH_D08G2430	4.79	2.22	3.22	7.72	8.38	6.02	2.33	2	2.27	1.53	2.42	4.34	bZIP
GH_D08G2569	11.55	10.3	9.48	7.35	6.11	5.5	8.66	11.45	11.49	6.74	4.64	5.18	C3H
GH_D08G2655	0.06	0	0	1.04	1.9	1.45	0.12	0	0	0.4	1.02	1.62	NAC
GH_D08G2734	8.75	7.01	15.89	20.99	28	20.71	9.42	16.61	6.83	20.97	19.23	16.1	AUX/IAA
GH_D08G2742	1.05	0.49	0.86	1.47	2.47	2.41	2	0.67	1.23	1.05	1.85	2.03	HSF
GH_D08G2771	3.8	2.45	3.06	7.66	6.33	6.93	1.85	3.38	1.51	6.89	8.02	5.73	C3H
GH_D08G2779	1.24	0.76	0.67	1.94	2.5	2.23	0.62	0.93	0.73	2.39	2.31	3.21	HRT
GH_D08G2822	0.19	0.28	0.25	2.79	3.88	3.68	0.18	0.14	0.54	1.27	2.02	2.75	C3H
GH_D09G0086	7.4	10.07	5.17	4.2	3.89	3.95	8.98	5.83	8.92	6.4	8.02	7.93	B3-ARF
GH_D09G0088	1.44	2.21	0.94	0.76	0.39	0.56	1.28	0.94	1.22	0.69	0.8	0.43	bHLH
GH_D09G0176	9.15	4.57	13.33	36.18	48.68	46.12	15.35	8.65	9.06	21.05	19.34	39.09	MYB
GH_D09G0221	42.62	29.87	49.27	112.7	92.2	79.18	40.23	52.42	33.56	79.66	50.26	81.21	bHLH
GH_D09G0285	0.8	1.19	1.1	5.67	6.21	3.86	0.95	1.36	1.16	2.9	6.76	9.6	E2F-DP
GH_D09G0455	3.59	5.01	4.4	0.68	0.88	0.46	3.98	2.52	4.16	1.41	0.21	0.78	TCP
GH_D09G0468	3.31	3.88	4.34	0.15	0.47	0.25	3.56	0.99	2.14	0.16	0.34	0	MADS-MIKC
GH_D09G0585	0.04	0.17	0.08	3.77	7.87	6.07	0	0.49	0.14	5.19	6.1	13.86	C2C2-CO-like
GH_D09G0658	24.32	17.6	20.44	1.14	0.35	1.21	23.8	29.8	38.3	2.24	0.38	0.61	bZIP
GH_D09G0874	4.23	5.31	16.6	26.65	26.66	52.33	7.42	5.7	3.19	11.98	17.63	21.15	AP2/ERF-ERF
GH_D09G1017	13.58	13.41	8.56	4.63	3.37	2.77	10.8	6.16	11.85	5	4.14	2.98	C2H2
GH_D09G1126	177.33	345.21	154.06	26.81	45.46	35.1	131.65	121.09	162.69	44.72	29.01	43.7	HB-BELL
GH_D09G1306	2.82	13.67	5.83	0	0	0.08	6.28	0.34	4.8	0	0	0	TRAF
GH_D09G1366	0.44	0.59	0.9	1.84	2.37	1.24	0.36	0.55	0.29	1.15	1.81	1.1	bHLH
GH_D09G1460	1.26	1.15	1.71	0.36	0.1	0.44	0.77	0.46	0.69	0	0.12	0.05	GNAT
GH_D09G1480	18.63	22.72	18.8	5.29	6.5	6.76	17.79	14.47	18.13	5.19	4.01	4.68	B3
GH_D09G1626	19.38	12.49	24.35	45.74	46.8	51.12	22.93	37.2	25.04	46.82	35.54	52.47	S1Fa-like
GH_D09G1768	0.19	0.38	0.58	1.1	1.78	2.35	0.96	0.45	0.6	1.14	0.73	1.05	Trihelix
GH_D09G1843	7.61	3.99	4.3	16.25	17.09	10.96	5.77	6.55	3.92	13.61	18.73	20.47	C2H2
GH_D09G1979	0.98	1.68	1.8	0.14	0	0.05	1.44	1.76	1.46	0.42	0.15	0.08	NAC
GH_D09G1989	4.74	6.2	4.39	2.85	2.5	2.67	4.26	3.85	3.83	2.51	2.75	2.26	RWP-RK
GH_D09G2000	1.38	1.37	2.54	14.52	34.69	45.16	2	4.32	1.71	12.77	18.45	28.59	AP2/ERF-ERF
GH_D09G2312	3.46	0.52	1.82	0.62	0.54	0.09	6.32	2.01	2.74	0.91	0.2	0.24	OFP
GH_D09G2340	15.25	14.28	14.17	65.02	74.22	68.56	14.71	15.59	13.42	39.68	62.66	67.18	HSF
GH_D09G2369	6.39	7.41	8.83	0.7	0.71	6.1	10.07	19.69	15.22	6.95	4.51	1.98	AUX/IAA
GH_D09G2545	7.88	15.7	8.87	3.36	6.56	6.42	5.47	4.9	3.33	3.01	3.85	4.66	WRKY
GH_D09G2579	0.73	0.79	0.34	2.56	4.17	3.26	0.69	0.99	0.58	2.32	2.24	3.35	C2C2-Dof
GH_D09G2581	8	4.05	4.89	24.64	20.06	19.34	7.46	2.87	2.92	12.39	18.84	14.45	bHLH
GH_D10G0005	32.98	22.61	16.78	61.93	49.56	54.6	23.1	27.77	21.87	55.84	64.79	57.99	IWS1
GH_D10G0121	5.33	10.84	4.61	13.03	28.94	15.72	7.76	7.98	4.67	16.68	18.7	34.64	WRKY
GH_D10G0346	115.12	161.99	164.82	60.7	50.93	48.15	124.56	87.44	102.11	39.42	32.07	40.27	bHLH
GH_D10G0361	0.07	0.07	0.47	1.05	2.14	3.37	0	0.07	0.39	0.93	1.44	2.56	MADS-MIKC
GH_D10G0381	0.13	0.46	0.3	3.73	7.63	4.99	0.63	1.28	0.35	3.85	2.59	7.35	WRKY
GH_D10G0454	31.4	36.67	43.51	153.74	124.12	83.44	39.62	58.23	27.85	88.03	85.37	98.85	Tify
GH_D10G0560	1.31	2	0.9	0.39	0.57	0.54	0.98	2.1	1.21	0.98	0.5	1.1	NF-YA
GH_D10G0698	4.47	4.8	3.56	1.14	2.2	2.2	3.08	3.07	3.75	0.79	1.89	1.61	AUX/IAA
GH_D10G0717	1.41	0.11	0.36	22.21	26.08	19.98	0.96	0.8	0.59	5.94	13.83	17	C2C2-GATA
GH_D10G0864	1.81	1.92	2.05	0.56	0.25	0.72	0.57	1.47	1.21	0.83	0.76	0.77	TCP
GH_D10G0872	26.8	20.28	17.93	6.64	5.52	7.47	13.99	29.04	25.84	13.95	8.3	3.61	NAC
GH_D10G0950	12.61	23.83	26.5	6.1	8.27	8.18	23.61	19.62	21.06	12.18	16.79	10.56	HB-HD-ZIP
GH_D10G1046	12.07	21.22	11.92	3.77	8.73	4.34	8.9	10.71	12.32	5.43	3.25	7.02	AP2/ERF-AP2
GH_D10G1076	0.77	1.02	0.85	0.9	0.75	0.51	0.54	0.84	0.65	1.25	2.67	1.61	AUX/IAA
GH_D10G1104	21.97	33.88	18.8	66.91	102.33	69.7	14.49	27.79	15.49	51.71	78.18	79.83	HB-HD-ZIP
GH_D10G1115	8.28	10.12	5.83	1.5	0.99	0.55	5.41	5.16	6.92	0.85	0.17	1.39	bZIP
GH_D10G1214	0.05	0.15	0	2.83	5.48	4.31	0.19	0.42	0.11	1.36	3.18	5.22	MYB
GH_D10G1232	4.88	3.95	6.53	2.8	1.29	1.68	3.54	2.52	2.99	0.79	1.49	1.78	IWS1
GH_D10G1260	3.95	1.18	1.81	3.74	4.2	3.01	1.31	1.8	2.71	3.96	5.22	4.79	C3H
GH_D10G1383	1	1.36	0.58	2.38	3.16	2.58	1.86	1.8	1.3	3.42	4.97	5.59	bZIP
GH_D10G1395	3.36	3.33	3.6	1.34	1.61	2.23	2.95	2.49	1.55	1.56	1.79	3.37	FAR1
GH_D10G1766	1.53	1.56	1.23	0.41	0.14	0.73	0.55	0.5	0.61	0.47	0.31	0.25	Others
GH_D10G1780	3.8	3.12	6.86	1.21	0.68	1.16	4.45	4.75	4.57	2.2	1.23	0.65	AUX/IAA
GH_D10G2036	1.21	1.21	1.13	2.98	2.97	3.07	1.26	1.24	1.21	3.34	3.6	3.21	SNF2
GH_D10G2062	1.66	0.55	1.29	13.19	16.24	13.94	2	1.27	1.22	10.97	13.49	15.35	bZIP
GH_D10G2073	10.39	8.32	10.93	6.76	3.43	4.24	6.61	8.36	9.08	2.99	3.66	3.13	Others
GH_D10G2135	1.37	2.26	1.61	2.73	4.46	3.97	1.11	1.05	1.44	2.2	2.84	5.01	SRS
GH_D10G2142	39.77	41.83	26	14.5	15.66	10.83	33.79	24.46	28.9	15.08	10.24	15.34	Trihelix
GH_D10G2153	15.41	18.6	16.92	98.76	73.54	86.94	25.71	26.9	22.54	89.8	106.51	96.8	bZIP
GH_D10G2751	440.94	410.11	520.07	135.2	72.31	98.53	570.75	492.26	526.08	158.82	83.59	79.35	LOB
GH_D11G0020	41.27	34.86	21.51	9.72	4.61	5.1	19.28	20.8	22.3	6.72	5.9	4.98	MYB
GH_D11G0120	44.24	43.95	40.04	20.32	8.54	12.41	32.01	36.79	36	21.18	16.07	10.76	MYB-related
GH_D11G0140	1.94	1.22	1.42	0.33	0.13	0.35	1.9	4.84	1.98	1.43	1.49	0	Others
GH_D11G0153	2.25	3.81	1.83	0	0	0.27	0.4	0.76	0.44	0.53	0	0.08	HB-HD-ZIP
GH_D11G0156	2.78	4.89	3.28	1	1.19	2.06	4.29	3.74	4.83	1.63	1.18	1.23	Pseudo ARR-B
GH_D11G0234	0.22	0.15	0.27	0.91	1.57	1.77	0.49	0.34	0.23	1.01	2.12	2.37	HMG
GH_D11G0267	1.75	2.76	5.46	0.24	0.33	0.61	5.2	1.77	2.59	0.25	0.27	0.29	AP2/ERF-ERF
GH_D11G0270	14.28	15.85	6.8	34.15	41.67	39.52	14.44	9.36	7.75	18.26	34.3	25.85	HB-HD-ZIP
GH_D11G0535	15.01	15.64	10.7	37.25	30.95	24.88	9.97	12.07	8.7	22.01	31.4	31.13	LOB
GH_D11G0619	5.96	5.65	5.84	17.04	21.06	18.03	5.3	6.29	5.01	12.68	15.29	16.35	NAC
GH_D11G0755	65.94	68.65	75.32	17.3	21.56	17.07	81.78	88.81	88.01	31.59	13.8	24.15	NAC
GH_D11G0822	1.86	0.8	1.42	25.18	37.5	37.7	1.29	1.95	1.18	11.33	21.37	30.89	HB-HD-ZIP
GH_D11G0885	3.43	3.57	2.36	6.35	7.2	7.52	1.94	2.81	2.15	5.39	6.1	6.8	GRF
GH_D11G0918	7.02	5.69	7.91	27.32	33.63	29.97	6.99	10.96	6.48	20.73	21.33	31.73	HB-HD-ZIP
GH_D11G0991	1.46	3.87	2.18	0.66	0.56	0.88	1.33	1.53	1.88	0.63	0.19	0	WRKY
GH_D11G1069	14.01	25.85	14.3	1.86	4.08	5.11	11.42	16.4	7.98	2.88	1.22	2.15	HB-HD-ZIP
GH_D11G1073	2.16	0.91	1.58	11.02	12.01	11.81	1.29	1.93	0.77	6.11	9.97	9.63	bHLH
GH_D11G1092	0	0	0	1.62	3.01	4.1	0	0	0	0.91	2.08	3.53	B3
GH_D11G1127	25.53	39.11	18.39	7.48	22.99	14.48	15.67	23.56	22.3	8.69	8.74	15.42	bHLH
GH_D11G1174	19.2	16.65	19.92	41.59	42.04	59.25	11.58	15.05	13.79	25.5	46.55	47.93	bZIP
GH_D11G1245	0.77	2.77	1.5	0.36	0.43	0.17	1.67	1.14	1.38	0.64	1.07	0.35	C2H2
GH_D11G1259	21.09	22.44	28.32	11.35	11.09	11.41	30.37	20.71	28.39	15.32	12.59	13.64	TUB
GH_D11G1315	10.64	5.87	6.26	18.44	20.6	18.72	11.16	18.61	14.77	20.23	19.17	15.02	OFP
GH_D11G1345	16.46	25.69	14.16	9.61	7.05	8.11	16.47	16.39	20.79	13.66	11.95	9.94	GNAT
GH_D11G1348	1.38	1.13	0.99	5.32	4.22	6.06	1.36	2.72	1.45	3.28	5.97	3.28	bHLH
GH_D11G1358	4.86	7.33	5.44	4.63	8.05	4.58	3.07	4.42	3.75	1.14	2.04	2.62	WRKY
GH_D11G1427	21.62	22.68	22.31	9.44	7.8	13.48	27.69	29.78	26.26	17.07	12.37	6.77	AUX/IAA
GH_D11G1505	7.06	5.85	4.64	24.98	22.68	19.22	4.89	2.09	2.98	12.27	19.45	23.7	bHLH
GH_D11G1556	0.82	1.16	0.7	0.35	0.4	0.17	0.53	0.33	0.65	0.5	0.39	0.34	HB-other
GH_D11G1572	7.07	5.4	4.55	13.11	12.84	11	2.54	3.38	2.73	6.81	9.22	11.41	C2C2-CO-like
GH_D11G1597	1.88	2.38	1.57	0.16	0.11	0.08	3.41	1.36	3.92	0.23	0.05	0.03	Others
GH_D11G1722	3.44	5.4	2.5	0.98	1.99	1.31	1.06	2.92	1.52	1.27	0.55	0.81	MYB
GH_D11G1853	3.52	2.46	3.23	15.64	28.64	23.02	3.11	5.11	2.19	14.63	27.12	26.31	MYB
GH_D11G1896	42.91	47.33	54.02	12.09	9.83	11.81	76.85	68.15	78.35	24.14	15.48	11.18	DBB
GH_D11G1929	61.47	77.63	55.34	14.71	12.23	13.55	41.16	42.82	43.66	9.71	9.94	8.42	bZIP
GH_D11G1949	0.56	0.83	0.05	1.37	2.44	1.52	0.48	0.51	0.41	0.94	1.41	2.25	zf-HD
GH_D11G1972	4.55	3.95	3.44	9.12	9.44	6.71	2.72	3.56	4.03	6.3	7.47	9.32	C2H2
GH_D11G2019	11.77	13.91	11.79	7.22	7.27	5.13	13.35	9.36	12.63	5.38	4.09	5.66	SWI/SNF-BAF60b
GH_D11G2092	0.89	4.07	2.31	0	0.22	0.11	2.59	1.97	1.11	0.22	0.06	0.24	WRKY
GH_D11G2148	8.74	9.06	10.66	16.11	25.88	22.94	13.62	14.37	8.55	17.22	19.61	15.99	LOB
GH_D11G2203	0.3	0.5	0.28	1.65	2.66	2.36	0.14	0.66	0.42	1.44	3.29	3.23	MYB
GH_D11G2225	8.64	9.46	4.92	8.07	5.87	6.17	0	0	0	0	0	0	C3H
GH_D11G2395	2.69	3.15	2.91	1.42	0.93	0.71	2.16	1.73	2.32	2.93	1.59	2.46	WRKY
GH_D11G2546	3.85	3.47	2.99	10.13	18.36	13.32	4.42	8.14	3.44	10.09	14.98	21.11	SWI/SNF-BAF60b
GH_D11G2713	0.42	1.49	0.81	1.7	3.82	2.15	1.13	0.68	1.09	2.74	2.03	4.47	NAC
GH_D11G2715	5.2	11.07	5.23	0.93	4.82	1.87	6.94	9.56	9.57	5.22	3.07	8.32	NAC
GH_D11G2819	153.08	133.98	168.45	80.24	75.97	81.12	176.55	137.29	147.19	98.59	86.91	86.18	AUX/IAA
GH_D11G2920	17.24	19.34	12.2	6.71	5.54	6.53	16.98	19.2	22.8	14.44	12.64	13.59	GARP-G2-like
GH_D11G3092	4.02	17.19	6.02	0.17	0	0	2.31	0.29	2.39	0	0	0	HB-KNOX
GH_D11G3146	10.17	21.97	13.5	4.49	7.23	7.6	14.46	13.43	19.15	6.19	5.64	8.28	AP2/ERF-ERF
GH_D11G3285	7.03	5.11	7.81	19.64	27.5	24.59	6.99	8.04	6.5	12.07	16.47	24.85	BES1
GH_D11G3340	8.05	11.71	7.38	4.18	3.13	4.68	7.25	8.49	9.26	4.6	5.85	5.03	NF-YC
GH_D11G3658	183.25	148.51	141.46	167.77	117.91	110.56	32.24	46.75	39.51	47.49	55.35	43.86	OFP
GH_D11G3713	4.5	5.46	2.28	0.97	2.64	1.29	3.82	2.16	3.24	1.75	1.36	2.17	MYB-related
GH_D11G3737	10.95	9.39	9.06	19.45	22.26	20.84	11.5	13.99	8.74	23.57	25.87	24.61	NF-YB
GH_D11G3772	3.17	5.27	3.54	2.24	1.44	1.13	7.55	3.1	4.92	3.23	0.99	1.69	MYB
GH_D12G0278	18.22	18.29	8.09	21.53	41.75	27.07	6.05	10.11	7.26	17.37	16.81	50.62	bHLH
GH_D12G0547	9.42	7.44	6.38	29.19	16.48	12.02	9.39	20.34	10.68	31.23	21.07	12.9	LOB
GH_D12G0612	4.69	3.47	6.83	10.43	21.08	15.09	5.72	6.03	3.37	8.81	7.01	15.07	CSD
GH_D12G0629	16.43	31.49	30.78	4.2	8.09	10.74	28.45	19.75	30.62	7.16	5.31	6.77	Others
GH_D12G0636	41.61	11.7	56.35	13.22	7.54	12.23	45.6	43.91	30.38	21.24	12.89	10.28	MADS-MIKC
GH_D12G0640	3.83	3.15	1.61	8.4	11.24	8.82	2.7	3.55	2.42	7.75	9.93	10.82	bZIP
GH_D12G0664	1.74	7.51	4.17	0.09	0.25	0.16	1.37	0.24	1.59	0.03	0.1	0.24	GRAS
GH_D12G0671	130.01	122.02	151.51	50.62	25.36	41.38	185.06	150.33	183.93	85.47	59.75	49.18	bZIP
GH_D12G0689	10.58	10.53	9.69	6.25	6.37	6.77	12.27	9.51	9.61	6.03	5.47	4.39	Others
GH_D12G0691	1.56	2.84	0.82	3.56	6.67	5.66	1.22	1.78	1.59	3.58	4.42	5.55	HB-BELL
GH_D12G0694	2.31	2.1	1.89	1.58	1.68	1.14	2.74	2.69	1.62	3.12	4.03	3.05	B3
GH_D12G0712	18.97	26.88	27.65	8.25	5.13	7.93	16.4	21.45	16.65	11.82	11.03	5.53	GARP-G2-like
GH_D12G0911	3.33	8.82	3.52	0.21	0.63	0.22	3.64	1.64	2.34	0.43	0.23	0.83	bZIP
GH_D12G0912	13.72	14.56	11.11	2.93	0.88	3.13	11.8	6.02	8.85	4.6	3.05	2.63	bZIP
GH_D12G0985	5.34	6.8	7	2.57	2.64	3.12	6.84	6.71	7.1	3.79	2.68	2.92	AP2/ERF-AP2
GH_D12G1116	5.64	4.87	7.48	4.07	4.4	5.85	6.8	8.19	9.16	3.78	3.5	5.46	AP2/ERF-ERF
GH_D12G1183	1.32	0.52	0.79	0.11	0.25	0.15	0.89	0.63	0.8	0.11	0.08	0	LOB
GH_D12G1216	12.89	9.38	11.54	49.53	57.1	51.14	12.85	15.17	10.58	37.86	38.83	48.93	HB-HD-ZIP
GH_D12G1224	1.04	0.78	1.99	0.18	0.45	2.08	0.5	4.14	6.32	0.18	0.8	0.4	LIM
GH_D12G1310	8.35	2.63	10	25.62	25.16	29.75	9.32	20.78	8.07	28.84	30.12	32.73	AP2/ERF-ERF
GH_D12G1315	4.75	9.09	7.11	26.85	68.1	50.65	8.62	42.07	7.89	68.51	68.43	90.09	MYB
GH_D12G1362	0.83	2.04	0.67	76.49	128.71	91.03	1.07	4.31	0.77	46.51	91.8	116.27	B3
GH_D12G1376	0.77	4	1.95	0	0	0	2.92	1.74	4.12	1.13	0.34	0	MYB
GH_D12G1427	11.56	10.09	10.87	1.26	9.1	9.06	13.3	18.86	13.31	10.08	2.65	7.47	WRKY
GH_D12G1433	30.22	27.44	26.4	42.53	33.57	43.36	10.56	15.16	9.98	15.68	19.99	20.15	bZIP
GH_D12G1514	2.73	3.05	3.7	0.69	0.72	0.75	3.91	3.11	4.47	1.79	0.85	1.15	Jumonji
GH_D12G1576	1.64	1.61	1.35	2.64	2.81	3.35	1.38	0.93	1.25	2.69	3.06	3.91	SNF2
GH_D12G1609	2.26	4.37	3.03	1.25	2.6	1.93	2.61	3.65	2.51	0.97	1.05	2.18	TCP
GH_D12G1622	7.85	7.14	7.2	10.04	5.8	5.15	0	0	0	0.08	0	0	MYB-related
GH_D12G1715	3.56	2.06	2.82	7.29	6.95	6.49	4.98	1.84	3.41	4.93	6.17	7.29	C2H2
GH_D12G1730	3.51	1.86	4.11	10.25	6	9.05	1.86	3.79	1.29	6.63	6.92	3.28	PLATZ
GH_D12G1734	9.29	14.66	11.78	3.11	3	4.48	12.19	8.02	11.45	5.15	4.14	3.53	HSF
GH_D12G1749	0.36	1.52	0.61	1.34	1.88	1.66	0.29	0.75	0.35	1.21	1.97	2.14	HB-HD-ZIP
GH_D12G1829	4	5.56	4.73	0.86	1.74	1.61	2.81	2.81	2.31	1.57	0.52	1.42	NAC
GH_D12G1865	2.31	3.19	2.16	0.88	1.72	1.23	1.53	2.22	2.49	1.02	1.85	2.06	AP2/ERF-ERF
GH_D12G1890	12.8	19.9	10.8	1.51	2	2.27	9.87	10.48	12.04	2.2	1.05	1.58	AP2/ERF-RAV
GH_D12G1957	3.85	2.87	2.75	10.48	15.32	11.41	2.85	7.74	3.82	10.7	10.92	17.67	MYB
GH_D12G1972	0.35	0.5	0.19	1.6	1.73	0.88	0.29	0.26	0	0.43	0.7	1.11	NAC
GH_D12G2026	3.21	4.45	2.18	12.35	18.73	22.21	2.73	7.85	2.74	18.49	17.05	34.89	TCP
GH_D12G2037	0.35	0.47	0.37	1.22	1.38	1.67	0.5	0.25	0.23	0.79	1.26	0.8	WRKY
GH_D12G2298	2.14	0.98	2.36	7.05	7.21	6.86	2.86	2.22	4.38	5.14	9.74	3.41	bHLH
GH_D12G2301	71.45	107.56	84.86	22.56	17.09	17.13	98.48	72.05	95.84	29.37	16.21	22.52	PLATZ
GH_D12G2303	3.57	5.88	4.71	1.81	2.85	2.66	3.73	4.35	5	2.34	2.35	2.42	bHLH
GH_D12G2316	5.5	8.72	8.92	2.5	3	3.69	5.75	3.77	3.22	1.76	1.98	2.14	NAC
GH_D12G2371	25.59	36.67	18.98	13.6	15.04	9.77	15.19	15.41	16.61	11.82	13.96	13.33	HB-HD-ZIP
GH_D12G2374	1.34	1.72	0.92	4.97	5.62	5.24	1.91	1.75	2.06	3.6	3.53	4.5	MYB-related
GH_D12G2449	0.07	0.07	0.27	1.84	2.95	3.58	0.43	0.53	0.08	1.66	3.18	2.6	GRF
GH_D12G2466	8.53	51.9	33.47	0.16	0	0.43	20.42	2.74	15.12	0	0.09	0.07	AP2/ERF-ERF
GH_D12G2474	4.6	6.71	4.59	13.16	13.35	13.64	7.13	6.78	5.46	12.18	12.71	13.86	HSF
GH_D12G2519	6.01	11.54	7.71	8.08	11.47	11.84	2.18	5.04	3.08	6.71	6.3	8.66	HB-BELL
GH_D12G2597	23.67	24.49	15.39	18	15.64	14.92	7.84	8.24	6.38	7.53	7.03	8.84	C2C2-Dof
GH_D12G2640	3.89	1.23	6.45	44.94	40.81	42.1	2.68	9.98	2	33.29	38.99	37.16	B3
GH_D12G2682	1.09	1.5	1.39	0.29	0.44	0.65	1.95	1.56	2.05	0.78	0.72	0.52	Pseudo ARR-B
GH_D12G2701	8.76	5.46	9.78	3.84	4.84	4.09	6.09	8.19	6.06	5.11	4.31	2.29	C2C2-Dof
GH_D12G2958	1.7	2.16	0.87	0.56	0.64	0.37	1.49	0.69	2.08	0.93	0.23	0.75	Jumonji
GH_D12G2994	5.93	7.59	7.1	2.64	3.77	2.81	9.08	5.81	7.16	3.13	1.65	3.76	LIM
GH_D13G0154	1.58	1.98	2.5	0.43	0.44	0.92	3.09	1.17	2.88	0.55	0.6	0.29	LOB
GH_D13G0283	2.64	2.12	2.26	1.35	0.86	1.22	2.1	1.67	2.27	1.55	1.1	1.34	Others
GH_D13G0308	6.63	6.57	4.87	11.34	6.87	6.29	2.92	1.87	2.68	6.51	3.09	3.6	PHD
GH_D13G0313	3.11	6.66	2.42	0.3	1.11	0.82	1.87	1.47	2.81	1.07	0.47	0.98	HB-BELL
GH_D13G0364	4.4	4.81	3.75	2	1.8	1.16	6.53	2.7	3.32	1.69	1.22	1.91	GARP-G2-like
GH_D13G0392	1.34	6.46	34.96	3.91	2.91	26.12	0.73	3.16	1.21	1.01	0.81	0.29	AP2/ERF-ERF
GH_D13G0404	13.81	8.75	12.34	27.18	21.82	27.39	8.36	15.15	9.36	21.57	20.32	18.7	bHLH
GH_D13G0436	1.86	3.24	3.08	0.29	0.19	0.51	3.45	2.64	4.12	0	0.43	0.09	C2H2
GH_D13G0490	0.3	1.71	0.28	0	0	0.08	4.06	3.12	3.64	1.59	1.12	0.07	MADS-MIKC
GH_D13G0715	3.97	3.46	3.14	2.06	2.09	1.84	4.85	6.66	5.05	4.83	3.56	3.89	bHLH
GH_D13G0720	4.26	4.71	3.41	1.34	0.81	0.76	4.27	3.27	4.49	3.46	3.05	1.5	GARP-G2-like
GH_D13G0768	0.56	0.49	0.63	0.19	0.96	0.34	2.3	0.88	1.57	0.52	0.36	0.4	zf-HD
GH_D13G0776	2.36	1.45	1.39	0.81	0.29	0.43	2.67	2.85	2.96	1.6	0.97	0.46	GARP-G2-like
GH_D13G0814	9.11	12.91	14.8	3.44	3.13	3.83	13.39	11.35	12.22	6.59	3.08	3.36	WRKY
GH_D13G0832	1.62	0.56	0.62	5.09	6.88	5.34	1.36	2.06	0.87	5.18	4.63	7.66	C2H2
GH_D13G0875	9.27	22.67	15.93	0	0.23	0.24	23.41	5.69	15.3	1	0.25	0.87	MADS-MIKC
GH_D13G0897	8.03	14.79	11.05	1.77	3.29	3.14	9.17	6.96	9.97	4.25	2.48	4.17	bHLH
GH_D13G0915	2.38	2.08	1.72	16.67	18.12	19.25	1.51	2.97	1.7	10.89	13.75	18.11	HB-HD-ZIP
GH_D13G1049	4.1	3.01	1.63	5.43	6.21	7.34	3.41	2.96	2.33	5.91	6.38	7.34	MYB
GH_D13G1055	1.19	5.01	3.79	0	0	0	3.48	0.46	2.03	0	0	0	bZIP
GH_D13G1214	0.64	0.56	0.39	0.69	0.96	0.85	0.82	1.23	0.82	1.8	2.37	2.09	MYB-related
GH_D13G1262	15.46	33.84	13.16	0.06	1.14	0.88	20.65	14.06	20.19	1.71	0.27	5.67	HB-KNOX
GH_D13G1368	0.8	0.73	0.9	0.19	0.06	0.13	2.4	1.43	1.88	0.98	0.57	0.62	MYB
GH_D13G1449	0.11	0.11	0.15	0.54	0.34	0.74	0.19	0.24	0.19	0.76	0.91	1.48	Jumonji
GH_D13G1511	5.04	11.47	6.65	0.64	2.72	2.06	10.17	8.83	8.3	4.22	4.1	3.37	NF-YB
GH_D13G1623	1.23	0.84	1.47	0.74	0.56	0.51	1.46	0.8	1.13	0.5	0.4	0.49	GRAS
GH_D13G1652	3.84	4.07	3.62	1.65	1.78	1.98	3.99	4.05	2.68	1.81	1.01	1.71	NAC
GH_D13G1667	2.35	1.88	4.44	1.63	0.71	0.66	3.95	1.84	2.15	1.2	0.7	0.14	MADS-M-type
GH_D13G1680	3.08	4.24	5.55	13.51	15.03	16.01	2.26	4.93	1.26	3.57	3.31	5.36	SBP
GH_D13G1701	18.86	8.23	13.8	97.16	98.87	80.92	15.57	13.28	13.11	63.21	101.73	91.03	bZIP
GH_D13G1702	0.33	0.42	0.35	1.16	1.81	1.39	0.45	0.67	0.65	1.15	1.52	2.25	mTERF
GH_D13G1705	1.6	1.1	1.75	3.58	5.47	4.2	1.26	2.06	1.63	2.43	4.38	6.57	TCP
GH_D13G2046	5.1	3.96	6.3	17.11	21.49	22.33	3.78	13.91	2.34	20.48	21.25	12.98	MADS-M-type
GH_D13G2081	33.73	28.49	29.33	88.42	80.49	71.93	32.22	38.58	33.1	61.87	78.56	76.63	HB-KNOX
GH_D13G2148	0.57	1.61	0.61	0.83	0.84	0.42	2.53	2.22	3.72	2.57	0.71	1.05	HSF
GH_D13G2188	3.83	1.94	1.6	8.19	5.42	5.39	2.64	4.58	3.6	9.41	8.16	3.95	GRF
GH_D13G2197	2.16	1.5	2.31	2.2	4.32	3.99	1.23	2.69	0.91	1.29	1.07	1.32	Alfin-like
GH_D13G2384	0	0	0	3.64	5.77	5.33	0.07	0.16	0.12	2.23	2.79	4.98	B3
GH_D13G2447	5.08	4.32	5.57	1.8	1.54	1.54	7.53	5.8	6.4	2.86	1.32	1.22	GRAS
GH_D13G2507	0.86	0.85	1.16	0.48	0.6	0.46	0.95	0.32	0.87	0.61	0.4	0.46	SNF2
GH_D13G2560	5.99	9.55	17.35	3.28	3.44	9.67	6.29	5.3	4.39	3.27	2.21	1.27	C2H2
GH_scaffold1-4_objG0001	0.24	0.21	0.25	0.41	0.97	0.79	0.05	0.19	0.06	0.37	0.92	0.88	PHD
GH_scaffold6798_objG0001	0.24	0.1	0.27	1.09	1.75	1.95	0.05	0	0.1	1.68	2.28	0.93	HB-HD-ZIP
novel.2056	0	0	0	0	0	0	5.659899	7.392863	5.821305	2.527868	0.93488	0.684379	C3H
novel.2143	0	0	0	0	0	0	0.348852	0.217769	1.394508	1.260467	0.652025	0.863733	mTERF
novel.2712	2.502191	3.055016	2.745756	2.415601	4.044692	1.421697	1.242202	1.135193	1.388564	1.903662	1.406653	2.739979	AUX/IAA
novel.3703	0	0	0	0	0	0	0	0.42987	0.367657	1.296947	1.219586	0.235365	TUB
novel.3828	5.625607	7.191525	7.435514	4.197045	2.903336	3.190908	5.347373	7.005476	3.06581	3.518547	1.046972	1.881067	C3H
novel.3943	3.692856727	2.840975168	3.426667421	1.694806019	0.592561	0.659884397	2.942681728	4.149544613	4.297386694	1.715233225	1.002460854	0.82798237	BES1
novel.5434	0.389986	0.24296	0.190419	0.73003	1.071683	0.800246	0.329861	0.398882	0.312621	0.769817	1.091262	0.900789	C3H
novel.5839	1.55125	2.03180687	1.155897	0.759077273	1.042079	0.508107	1.880267	1.520865	2.328140976	1.288249	0.527025	1.288726	MYB-related
novel.6133	14.53938749	10.50474075	13.52579457	7.554183137	1.626726344	4.057081671	12.39951424	9.058206797	9.866831587	6.282968274	3.983973643	1.77394195	MADS-M-type
novel.6566	2.745224435	3.667616497	2.706051418	0.56546091	1.092473453	1.261999321	2.74603123	2.402555761	2.995791537	1.062733691	0.860186265	1.047113393	AP2/ERF-ERF
novel.1523	0	0	0	0	0	0	1.324066	1.564769	3.086735	2.390074	4.249833	2.133864	MADS-M-type
novel.1582	0.649322958	0	0.577199939	2.511847921	3.048578075	1.96615238	0	0.707701445	0.15415335	0.697108775	0.810973295	0.412067288	C2H2
novel.1713	1.477842	1.171084	3.572427	1.067584	0.901888	2.513189	2.138771	4.232135	1.769827	1.968292	0.413231	0.737163	WRKY
