# Supplementary material for: Comparative Metabolome and Transcriptome Analysis of Anthocyanin Biosynthesis in White and Pink Petals of Cotton (Gossypium hirsutum L.)
Source: Int J Mol Sci. 2022 Sep 4;23(17):10137. doi: 10.3390/ijms231710137 (PMC9456042; doi:10.3390/ijms231710137)
Supplement: Supplementary file 1 [file ijms-23-10137-s001.zip › Table S11.csv]

Table S11 Correlation analysis between TFs and Cyanidin-3-O-glucoside (|PCC|>0.9)
Omics_1	Omics_2	Correlation	P-Value	TF
GH_A01G0521	Cyanidin-3-O-glucoside	0.993097634	1.21966E-10	B3
GH_A07G0724	Cyanidin-3-O-glucoside	-0.935224268	8.0508E-06	C3H
GH_A07G0729	Cyanidin-3-O-glucoside	0.942329217	4.5585E-06	bZIP
GH_A07G0735	Cyanidin-3-O-glucoside	-0.937806426	6.59812E-06	MADS-M-type
GH_A07G0869	Cyanidin-3-O-glucoside	-0.994046064	5.83387E-11	GRAS
GH_A08G2637	Cyanidin-3-O-glucoside	-0.95736287	1.03294E-06	PHD
GH_A09G2156	Cyanidin-3-O-glucoside	-0.965782197	3.48804E-07	bHLH
GH_A11G1898	Cyanidin-3-O-glucoside	0.911152298	3.75026E-05	bZIP
GH_A12G2257	Cyanidin-3-O-glucoside	0.963890589	4.55024E-07	IWS1
GH_A13G0163	Cyanidin-3-O-glucoside	-0.928094002	1.34062E-05	HMG
GH_A13G0532	Cyanidin-3-O-glucoside	-0.93950429	5.76201E-06	bHLH
GH_D02G0132	Cyanidin-3-O-glucoside	-0.909954266	4.00174E-05	bZIP
GH_D03G0367	Cyanidin-3-O-glucoside	0.910977804	3.78609E-05	AP2/ERF-ERF
GH_D05G1938	Cyanidin-3-O-glucoside	-0.910295689	3.92876E-05	HB-BELL
GH_D05G2553	Cyanidin-3-O-glucoside	-0.912037832	3.57251E-05	AP2/ERF-ERF
GH_D06G1262	Cyanidin-3-O-glucoside	0.966035505	3.36226E-07	AP2/ERF-ERF
GH_D06G1527	Cyanidin-3-O-glucoside	-0.943890873	3.98442E-06	NAC
GH_D08G1870	Cyanidin-3-O-glucoside	0.905059238	5.1704E-05	GARP-ARR-B
GH_D11G2225	Cyanidin-3-O-glucoside	0.996143035	6.67859E-12	C3H
GH_D11G3658	Cyanidin-3-O-glucoside	0.963845192	4.57857E-07	OFP
GH_D12G1622	Cyanidin-3-O-glucoside	0.928759736	1.28116E-05	MYB-related
GH_D12G2597	Cyanidin-3-O-glucoside	0.949642628	2.34295E-06	C2C2-Dof
novel.1523	Cyanidin-3-O-glucoside	-0.995212213	1.96542E-11	C3H
novel.2056	Cyanidin-3-O-glucoside	-0.993180827	1.14807E-10	TUB
novel.2143	Cyanidin-3-O-glucoside	-0.99224419	2.18154E-10	C3H
