# Supplementary material for: Comparative Metabolome and Transcriptome Analysis of Anthocyanin Biosynthesis in White and Pink Petals of Cotton (Gossypium hirsutum L.)
Source: Int J Mol Sci. 2022 Sep 4;23(17):10137. doi: 10.3390/ijms231710137 (PMC9456042; doi:10.3390/ijms231710137)
Supplement: Supplementary file 1 [file ijms-23-10137-s001.zip › Table S12.csv]

Table S12：All DEGs from the four comparison groups
ID	PA1	PA2	PA3	PB1	PB2	PB3	WA1	WA2	WA3	WB1	WB2	WB3
GH_A01G0005	9.53	10.12	7.31	4.53	4.83	4.35	9.46	7.85	9.11	3.74	5.6	4.67
GH_A01G0007	5.85	1.58	5.94	141.72	194.7	184.67	4.04	8.68	3.08	129.45	260.41	266.93
GH_A01G0012	1390.28	1092.46	1665.57	639.44	365.49	492.74	1671.12	1438.48	1608.59	691.98	440.55	299.93
GH_A01G0016	0.26	3.67	1.61	0	0.2	0.07	0.12	0.46	0.07	0	0	0.3
GH_A01G0022	147.27	55.02	151.81	685	778.09	779.63	95.55	178.82	92.52	416.93	486.32	398.19
GH_A01G0036	22.96	12.87	13.92	123.63	87.14	82.53	18.3	22.8	11.78	87.58	97.19	69.67
GH_A01G0040	0.8	0.54	0.83	3.79	5.26	6.08	1	0.89	0.46	4.53	8.13	7.51
GH_A01G0043	2.34	3.11	2.48	5.05	6.54	5.73	2.57	2.81	2.28	4.11	6.21	7.46
GH_A01G0044	1.66	1.54	0.51	3.63	3.1	3.86	1.47	2.47	2.34	1.99	1.65	3.55
GH_A01G0047	1.96	1.2	1.11	2.67	5.41	3.96	3.89	3.21	2.06	4.92	4.39	5.72
GH_A01G0048	1.76	1.29	2.94	16.16	28.66	10.23	4.78	6.99	1.48	3.15	2.23	11.69
GH_A01G0050	0.96	1.12	2.52	0.17	0	0.09	3.01	0.46	1.45	0	0.05	0.08
GH_A01G0065	16.04	21.74	10.93	8.22	6.08	5.03	18.57	11.79	19.07	9.35	6.64	7.22
GH_A01G0071	5.89	6.17	5.27	2.74	3.69	3.18	1.25	1.57	1.63	1.05	0.77	1.44
GH_A01G0074	4.23	5.77	4.26	2.38	2.63	1.38	4.81	5.03	4.45	3.01	3.28	3.39
GH_A01G0080	5.34	18.18	6.03	0.9	1.25	0.72	5.79	1.07	5.66	1.74	1.22	1.21
GH_A01G0083	2.82	4.06	3.42	0.93	1.18	0.99	3.71	2.02	2.92	0.86	0.63	1.21
GH_A01G0098	0.07	0	1.43	0	0.23	1.7	0.21	4.05	3.67	0.08	0.68	0
GH_A01G0108	1.06	2.73	1.21	0	0.43	0.16	1.57	0.84	1.11	0.28	0	1.38
GH_A01G0112	12.89	27.63	10.89	3.59	15.16	6.13	7.71	10.12	6.64	7.77	3.64	13.78
GH_A01G0145	2.86	5.43	3.74	1.79	0.85	1.71	4.31	4.19	3.99	1.85	2.41	2.67
GH_A01G0158	0.38	0.75	0.48	1.5	1.56	1.35	1	0.46	0.59	1.63	1.72	2.37
GH_A01G0168	0.79	2.61	1.69	15.08	32.5	18.65	0.25	2.4	0	11.13	15.12	22.42
GH_A01G0178	4.77	6.65	7.21	4.22	3.88	5.48	5.01	6.39	3.67	2.72	2.37	2.36
GH_A01G0204	7.61	7.34	9.92	5.25	9.62	7.22	11.64	8.48	10.45	3.43	2.36	6.34
GH_A01G0212	36.63	21.11	33.38	93.26	134.3	115.76	27.86	55.79	28.17	102.98	127.63	149.48
GH_A01G0216	2.6	4.06	3.48	2.81	2.85	3.48	1.09	1.52	1.21	2.58	1.55	2.01
GH_A01G0227	9.01	7.31	9.95	4.09	4.71	4.05	8.7	6.42	8.17	3.23	2.07	3.94
GH_A01G0229	1.06	1.38	0.86	0.39	1.02	0.82	1.47	1.34	0.68	2.27	2.38	2.55
GH_A01G0231	5.11	8.17	6.66	2.28	4.5	3.84	9.01	7.88	7.87	4.46	2.38	3.97
GH_A01G0232	0.96	1.43	0.55	1.29	0.62	2.62	0.57	1.16	1.01	4.19	1.66	1.98
GH_A01G0235	6.86	6.74	3.77	2.95	2.92	1.94	5.14	12.98	5.64	4.71	3.86	4.39
GH_A01G0247	12.19	12.24	16.27	7.52	7.78	7.54	17.38	11.68	11.7	7.39	7.78	4.82
GH_A01G0275	0.9	1.17	1.3	0.63	1.28	1.08	1.44	1.01	1.25	0.5	0.49	0.65
GH_A01G0277	8.76	11.4	7.94	2.97	2.91	3.35	9.93	5.23	8.97	2.52	1.74	2.43
GH_A01G0284	14.16	16.52	18.65	12.99	9.17	11.21	23.65	16.28	20.08	10.36	9.51	9.57
GH_A01G0285	2.62	2.79	4.69	2.75	1.46	1.95	7.83	3.04	3.64	2.43	2.72	0.94
GH_A01G0298	20.9	15.79	19.15	43.7	48.18	46.61	23.39	24.32	19.37	38.32	53.01	56.41
GH_A01G0299	8.84	11.86	9.31	5.02	5.26	6.96	18.64	20.22	18.98	13.83	16.54	12.74
GH_A01G0302	1.93	2.82	2.19	6.29	6.47	8.5	3.05	3.72	2.71	5.43	8.43	7.81
GH_A01G0303	5.31	4.26	4	7.55	11.46	8.27	3.97	5.3	4.17	9.83	9.89	10.98
GH_A01G0304	5.52	2.17	3.5	23.15	27.17	17.94	4.39	4.76	2.91	8.74	8.01	11.14
GH_A01G0305	0.42	0.1	0.39	2.79	4.36	4.46	7.18	11.38	4.54	16.75	21.59	20.58
GH_A01G0314	23.51	32.53	21.23	3.77	2.13	3.15	27.99	21.13	30.57	5.5	4.28	2.51
GH_A01G0317	26.37	8.38	18.07	108.89	109.08	73.61	33.76	19.69	13.76	74.88	65.25	108.25
GH_A01G0326	36.59	38.38	26.88	7.96	5.9	7.4	31.68	37.85	34.32	15.33	8.2	5.42
GH_A01G0327	10.77	6.96	7.23	4.55	3.93	3.94	8.68	5.34	7.81	5.34	3.95	3.99
GH_A01G0347	5.67	6.38	5.62	14.5	16.38	15.32	4.56	6.5	4.21	5.87	6.51	6.73
GH_A01G0361	54.28	62.35	66.97	258.21	457.7	389.16	43.52	115.95	45.11	266.66	368.3	468.44
GH_A01G0365	1.55	4.74	5.1	0.12	1.23	0.83	1.76	2.77	2.02	0.8	0.03	0.42
GH_A01G0367	44.73	44.44	49.55	30.69	25.66	30.28	45.77	44.24	36.28	27.4	19.15	19.21
GH_A01G0370	5.38	3.75	5.15	50.06	73.42	59.59	10.84	10.56	4.82	27.47	44.01	67.36
GH_A01G0372	3.76	2.64	2	0.35	0.14	0.45	1.43	2.9	2.02	0.07	0.08	0.31
GH_A01G0373	9.58	8.78	3.6	0	0.51	0	2.1	2.98	3.36	0	0.28	0.45
GH_A01G0374	9.76	8.37	7.68	10.82	9.97	11.25	3.54	4.5	4.76	5.3	6.12	6.04
GH_A01G0375	0.71	1.41	0.8	0.73	1.72	1.12	8.1	11.68	6.74	9.6	8.44	12.3
GH_A01G0385	2.46	2.93	5.85	1.38	1.15	2.01	12.93	8.45	9.57	2.72	1.41	1.8
GH_A01G0398	3.19	5.32	4.3	1.36	0.8	0.69	2.59	1.45	2.77	1.07	0.72	1.09
GH_A01G0410	5.95	4.94	3.37	4.01	2.52	3.56	2.69	1.95	1.93	2.89	1.68	2.54
GH_A01G0413	0.87	1.01	1.68	0.89	1.1	1.68	4.68	3.87	3.82	3.27	1.94	5.09
GH_A01G0417	0.37	0.31	0.23	0.44	0.89	0.54	2.51	2.68	2.79	3.77	4.53	5.08
GH_A01G0438	2.46	4.49	2.67	1.4	0.93	1.12	2.16	2.41	2.81	1.82	1.72	0.99
GH_A01G0439	1.7	2.67	0.86	1.37	0.97	0.89	7.26	5.68	7.94	7.22	7.58	6.85
GH_A01G0440	1.47	4	1.17	1.57	0.53	1.39	6.01	4.53	8.9	8.24	6.69	5.51
GH_A01G0445	1.76	3.89	1.26	0	0.14	0.21	0.74	0.79	1.25	0.03	0.03	0.25
GH_A01G0446	1.58	1.2	1.01	0.16	0	0.11	0.4	0.37	0.72	0.06	0	0
GH_A01G0447	0.66	2.43	1.28	0.05	0.11	0.14	1.53	0.27	0.7	0.19	0.1	0.16
GH_A01G0448	137.39	121.76	113.21	108.08	60.06	70.63	74.21	47.55	65.95	32.77	29.7	27.61
GH_A01G0476	2.7	2.93	3.83	8.29	8.4	8.83	4.19	5.47	4.14	3.37	8.74	4.5
GH_A01G0480	6.86	7.47	5.83	26.22	25.14	19.8	4.07	5.93	4.99	10.71	14.79	17.3
GH_A01G0481	4.44	3.78	4.65	3.32	3.66	3.31	0	0	0	0	0	0
GH_A01G0483	0.97	0.51	0.6	0.21	0.07	0.23	0.89	0.38	0.84	0.07	0	0.03
GH_A01G0493	0.38	0.45	0.28	0.31	4.67	1.91	0.65	1.16	0.4	2.02	1.93	2.87
GH_A01G0501	5.84	3.28	3.6	2.45	0.99	1.35	3.9	3.63	4.03	1.31	0.88	1.14
GH_A01G0515	973.41	1083.96	1157.23	420.17	240.8	299.94	1234.86	465.85	1003.21	295.91	285.76	279.1
GH_A01G0519	6.76	3.19	7.39	34.35	36.15	32.33	6.67	7.79	6.99	24.44	30.5	31.91
GH_A01G0521	8.26	5.22	8.68	17.66	11.52	14.72	0	0	0	0	0	0
GH_A01G0522	2.38	0.46	2.75	13.67	16.92	14.85	1.52	2.4	1.31	10.74	12.21	13.37
GH_A01G0532	0.07	0.17	0.07	0.37	0.63	0.9	0.05	0.05	0.1	0.39	0.67	0.85
GH_A01G0533	13.19	12.65	8.81	3.17	3.59	2.98	17.81	7.94	15.93	5.1	3.69	5.85
GH_A01G0539	6.34	8.95	3.36	3.31	4.97	1.07	3.21	2.57	3.56	0.6	0.49	1.55
GH_A01G0546	23.92	12.35	18.34	86.85	93.8	83.88	15.39	22.92	14.57	53.93	65.36	71.49
GH_A01G0549	0.16	1.37	0.66	1.41	3.09	2.32	2.29	0.19	0.83	0.93	2.49	2.5
GH_A01G0551	37.1	22.76	29.28	215.71	216.15	199.99	31.32	22.24	24.64	144.51	271.35	219.58
GH_A01G0561	1.68	1.38	2.15	3.92	7.71	9.04	2.23	3.2	2.63	5.82	4.85	7.11
GH_A01G0565	4.12	3.57	2.71	22.37	20.49	11.97	7.02	5.88	4.9	18.97	30.82	15.77
GH_A01G0590	2.52	3.03	2.52	1.69	1.25	1.54	4.81	4.82	5.58	2.88	2.16	2.72
GH_A01G0591	7.35	8.38	8.42	7.13	7.3	6.33	0.12	0.12	0.06	0	0	0
GH_A01G0602	7.23	11.95	8.64	4.46	2.87	2.86	8.37	6.78	7.91	4.45	3.7	5.09
GH_A01G0604	0.04	0	0.1	0.34	0.62	0.5	0.13	0.11	0.02	0.26	0.25	0.18
GH_A01G0607	0.22	0.22	0.28	0.98	1.08	1.18	0.45	0.09	0.18	1.15	1.1	0.79
GH_A01G0626	12.55	7.25	11.92	11.9	6.62	8.53	55.48	52.8	64.1	32.12	26.63	24.78
GH_A01G0629	0.97	1.3	1.42	0.4	0.3	0.34	0.67	0.48	0.33	0.3	0.3	0.43
GH_A01G0630	0	0	0	0	0	0	104.15	84.96	101.32	30.1	15.84	15.9
GH_A01G0631	2.12	3.01	4.17	2.17	2.83	1.32	12.93	8.89	7.02	6.08	2.09	1.66
GH_A01G0633	17.37	52.51	25.36	21.39	27.94	26.12	204.22	127.5	160.5	105.89	121.23	114.93
GH_A01G0640	14.37	12.12	13.71	21.58	40.42	28.2	15.57	25.12	12.87	21.57	17.95	41.86
GH_A01G0644	20.58	29.93	23.15	48.3	81.32	66.65	15.27	47.76	20.74	63.9	58.3	78.41
GH_A01G0651	4.7	4.33	5.35	2.86	1.97	2.48	5.58	3.41	5.2	1.7	1.25	1.61
GH_A01G0653	32.78	20.92	38.1	69.61	69.67	68.81	30.29	38.64	31.86	53.2	65.57	55.11
GH_A01G0661	209.44	144.96	240.88	74.64	41.81	65.22	225.81	180.31	196.7	96.47	57.35	54.09
GH_A01G0667	160.32	124.3	320.97	89.54	115.46	162.51	309.58	414.25	298.04	208.5	92.39	122.95
GH_A01G0669	15.09	17.68	14.66	9.48	4.9	11.09	9.48	11.22	9.57	9.6	8.35	4.82
GH_A01G0670	0.45	0.37	0.27	1.18	1.42	1.01	0.21	0.75	0.2	0.71	1.11	1.19
GH_A01G0684	12.41	12.6	46.68	48.38	64.61	150.67	17.93	33.14	16.57	61.38	58.63	48.85
GH_A01G0691	0.35	0.95	0.64	0.28	0.29	0.26	0.33	0.3	0.55	0.45	0.34	0.32
GH_A01G0692	2.45	3.42	1.72	0.27	0.44	0.46	1.34	1.2	1.85	0.53	0.48	0.84
GH_A01G0699	0.14	0.07	0.06	0.69	0.84	1.44	0	0.03	0	0.25	0.31	0.34
GH_A01G0702	0.9	1.54	1.42	0.79	0	0.58	0	0.21	0	0	0	0
GH_A01G0704	3.39	7.89	5.84	1.91	2.42	3.62	5.07	3.87	4.58	1.97	2.46	2.56
GH_A01G0709	6.83	4.53	6.59	20.16	18.37	18.73	3.8	6.39	2.81	12.2	11.91	15.84
GH_A01G0710	8	2.55	11.38	35.53	32.8	29.05	7.18	11.67	5.36	19.86	22.56	25.65
GH_A01G0713	1.54	1.1	0.73	3.49	2.58	2.24	1.18	1.56	1.69	2.44	3.48	4.29
GH_A01G0717	2.41	4.15	1.53	1.56	1.9	1.78	3.48	2.2	2.79	1.08	1.33	1.21
GH_A01G0728	4.08	2.22	3.26	2.56	2.59	2.87	4	4.27	3.75	2.23	1.66	1.81
GH_A01G0742	13.44	25.7	15.85	8.03	9.16	7.19	14.91	11.53	14.94	9.23	6.03	10.68
GH_A01G0743	44.85	57.27	44.76	24.35	17.74	21.67	37.57	38.07	42.49	19.33	17.44	25.01
GH_A01G0751	0.9	0.67	0.38	3.42	4.21	3.45	0.79	0.77	0.94	2.44	3.29	4.83
GH_A01G0754	0.89	0.69	0.98	2	1.4	2.89	0.4	0.61	0.39	1.87	3.42	2.35
GH_A01G0756	17.82	24.45	21.27	9.9	9.67	9.9	20.08	17.55	17.26	13.01	8.24	8.32
GH_A01G0764	1.57	1.21	1.55	0.36	0.48	0.57	2.32	1	2.7	1.23	1.14	0.59
GH_A01G0769	0.61	3.12	2.18	0	0.4	0.25	1.24	1.55	2.59	0	0	0.35
GH_A01G0771	759.89	759.83	1203.93	581.53	483.45	668.15	930.34	1583.07	1228.64	911.37	531.11	521.16
GH_A01G0773	8.41	6.67	8.26	32.47	30.31	32.07	10.61	7.12	8.52	27.97	34.78	34.6
GH_A01G0779	24.51	21.27	20.66	9.35	1.15	6.49	9.26	10.38	9.45	6.16	3.45	1.74
GH_A01G0782	5.38	4.37	4.59	1.99	2.6	1.82	3.47	3.85	5.08	2.06	1.38	1.95
GH_A01G0783	455.16	487.61	411.48	59.39	12.44	81.87	316.13	360.53	404.9	90.22	30.62	8.59
GH_A01G0787	6.71	8.37	3.57	3.1	45.65	8.48	15.09	52.01	10.14	17.14	5.96	37.33
GH_A01G0789	6.96	6.14	8.04	7.64	6.95	7.3	16.39	14.74	12.77	7.62	11.69	10.5
GH_A01G0801	386.11	365.72	569.94	300.23	228.35	232.33	614.85	410.51	468.73	283.11	246.48	170.64
GH_A01G0805	2.4	4.68	3.9	10.37	15.53	17	3.79	4.05	3.28	8.62	12.8	12.48
GH_A01G0809	4.11	6.03	5.74	1.16	2.59	2.14	3.79	3.62	5.59	2.27	2.05	2.45
GH_A01G0821	102.53	98.97	101.24	39.51	24.56	31.99	143.2	101.26	154.32	60.02	38.71	28.03
GH_A01G0825	1.44	2.86	2.64	0.37	0.62	0.72	1.31	0.97	1.2	0.19	0.07	0.49
GH_A01G0832	0.72	0.83	0.87	0.43	0.4	0.53	1.06	0.9	1.18	0.47	0.51	0.7
GH_A01G0835	5.42	4.52	6.33	3.59	1.85	2.95	5.61	4.12	5.26	3.97	3.04	1.3
GH_A01G0840	0.74	0.74	0.56	3.14	3.72	3.52	1.93	1.18	0.95	3.85	3.97	3.4
GH_A01G0868	0.6	1.51	1.3	0.11	0.11	0.12	0.88	0.61	0.52	0.34	0.25	0.15
GH_A01G0870	0.07	0	0.25	1.85	3.41	2.05	0	0.27	0.14	1.7	4.24	2.03
GH_A01G0875	1.68	1.4	2.18	3.97	3.38	4.32	3.1	3.13	1.95	2.52	3.85	3.55
GH_A01G0880	0.48	0.21	0.44	1.59	1.07	1.2	0.79	0.52	0.65	2.08	1.98	1.07
GH_A01G0890	82.39	74.56	64.25	133.68	138.38	123.17	56.68	67.83	52.96	101.6	130.66	180.35
GH_A01G0896	0.53	0.27	0.49	1.31	1.72	1.05	1.32	0.87	0.96	0.56	0.74	0.49
GH_A01G0900	29.79	43.81	35.3	18.61	13.06	13.49	44.86	28.83	41.39	19.47	18.69	18.92
GH_A01G0902	4.76	2.94	5.08	8.53	9.54	9.09	4.81	3.87	3.62	6.59	9.58	11.07
GH_A01G0903	0.86	0.18	0.32	9.5	11.04	7.22	0.35	0.8	0.35	5.36	7.33	9.78
GH_A01G0908	5.69	10.03	7.39	2.82	3.78	2.65	8.91	5.59	10.42	3.33	4.57	2.93
GH_A01G0934	0.07	0	0	0.84	2.32	0.97	0.35	0.75	0	1.49	1.8	2.52
GH_A01G0945	74.2	116.18	87.54	27.76	54.31	44.02	100.58	102.19	127.94	70.37	59.76	72.16
GH_A01G0946	15.2	8.17	21.48	2.61	1.03	3.71	10.78	23.86	15.71	3.75	1.14	1.82
GH_A01G0969	4.39	6.81	4.9	2.45	3.84	2.39	6.51	7.22	6.79	3.98	4.02	4.27
GH_A01G0973	0.63	0.76	0.55	0.26	0.22	0.1	0.57	0.26	0.42	0.2	0.27	0.3
GH_A01G0974	0.51	0.45	0.23	0.26	0.48	0.67	12.56	4.02	12.93	1.34	2.05	1.35
GH_A01G0975	4.64	6.36	4.33	8.06	9.17	7.87	5.54	3.02	4.03	7.98	8.84	19.75
GH_A01G0980	63.68	46.47	54.15	146.8	126.23	125.23	52.28	41.39	49.05	96.9	121.52	117.27
GH_A01G0997	33.04	31.81	30.94	87.07	97.53	83.49	33.9	37.51	30.48	81.25	83.41	94.46
GH_A01G0998	13.78	23.07	20.7	6.16	7.14	6.15	24.68	24.01	18.75	7.58	5.82	6.22
GH_A01G1007	6.13	6.38	6.93	15.35	14.5	16.79	6.3	8.06	6.13	10.89	11.61	16.73
GH_A01G1020	2.05	1.79	1.66	4.09	4.59	5.65	2.35	2.36	1.8	3.52	5.19	5.57
GH_A01G1023	207.18	228.31	200.21	92.2	78.82	94.32	195.2	202.77	236.83	122.59	105.44	84.43
GH_A01G1025	2.39	2.12	2.09	0.78	0.38	0.37	0.69	0.51	0.83	0.24	0.26	0.05
GH_A01G1045	27.87	59.06	34.68	11.92	26.52	31.36	51.68	60.92	64.89	29.42	22.57	29.71
GH_A01G1051	12.16	19.47	13.95	2.59	3.07	2.47	9.26	5.42	9.32	3.47	2	1.8
GH_A01G1052	12.3	24.05	19.35	5.35	6.38	5.1	21.42	20.91	21.47	14.44	6.85	8.82
GH_A01G1060	2.82	1.89	0.74	1.71	2.34	1.47	0.63	0.75	0.91	1.53	2.48	2.3
GH_A01G1061	17.31	12.66	8.57	22.25	24.73	17.89	8.46	10.52	8.01	19.1	22.57	20.87
GH_A01G1067	2.97	1.96	2.76	18.89	32.34	33.04	3.79	6.48	3.76	9.8	19.09	22.3
GH_A01G1071	12.73	10.24	8.6	2.66	1.43	2.57	9.41	15.76	13.56	11.1	6.66	2.74
GH_A01G1077	7.6	6.83	5.39	3.17	3.19	3.03	4.83	4.06	5.08	2.47	1.16	2.68
GH_A01G1085	6.97	3.13	23.75	11.91	20.2	37.7	4.75	6.83	4.7	5.4	5.87	7.77
GH_A01G1087	7.55	5.42	7.17	19.98	18.22	20.28	9.74	11.9	7.86	17.79	21.14	20.12
GH_A01G1093	11.84	9.02	9.78	43.73	59.56	58.48	7.43	7.68	5.45	27.12	43.55	44.26
GH_A01G1095	8.64	10.36	6.41	4.68	3.75	4	9.35	6.91	9.48	5.57	6.75	4.86
GH_A01G1104	10.92	3.34	10.1	28.05	24.3	23.89	10.67	10.78	10.8	13.43	29.58	19.96
GH_A01G1122	26.17	33.55	22.71	3.08	1.68	2.14	26.69	9.02	20.61	1.59	1.73	2.97
GH_A01G1126	67.78	94.92	80.07	38.73	32.14	34.66	63.39	59.42	63.09	39.01	26.74	28.21
GH_A01G1133	0.36	0	1.15	0	1.49	1.37	0.34	6.38	8.72	0	0.83	0
GH_A01G1135	0.34	0.52	0.3	0.56	1.13	1.05	0.17	0.61	0.36	0.98	1.2	1.37
GH_A01G1144	1.8	1.11	1.7	1.15	0.35	0.96	1.43	1.18	1.8	0.57	0.73	0.31
GH_A01G1155	13.2	8.11	15.67	44.37	69.2	70.41	6.11	19.91	5.05	45.59	50.56	74.74
GH_A01G1162	123.78	84.2	96.21	451.47	376.65	338.8	84.01	119.22	72.61	254.56	264.62	318.91
GH_A01G1184	3.04	7.7	5.27	2.31	2.64	2.14	2.57	3.03	3.46	2.21	1.22	1.76
GH_A01G1191	117.95	134.48	142.34	71.87	71.68	74	123.82	107.45	128.99	62.79	57.08	73.3
GH_A01G1220	4.81	5.75	5.67	2.89	2.68	3.11	6.53	8.33	6.58	4.38	4	3.44
GH_A01G1221	0.62	0.93	1.21	3.58	3.27	3.36	1.84	1.54	1.17	2.49	3.7	4.6
GH_A01G1232	1.93	1.78	2.03	3.13	4	3.38	2.14	1.29	2.53	2.73	5.35	4.83
GH_A01G1235	0.67	0.17	0.41	3.44	4.42	3.54	0.48	1.08	0.47	2.07	3.03	5.9
GH_A01G1238	17.19	21.18	20.89	8.6	7.22	9.85	14.93	12.36	16.77	8.69	7.68	10.59
GH_A01G1242	76.61	47.32	75.29	45.6	26.51	41.11	73.3	87.96	85.28	42.49	31.45	23.68
GH_A01G1269	1.67	1.06	1.95	0.62	0.26	0.94	1.83	0.87	1.44	0.16	0.29	0.23
GH_A01G1276	6.4	2.07	6.85	12.46	10.26	12.68	6.9	6.81	5.25	8.17	10.2	7.76
GH_A01G1290	1.35	1.45	1.14	2.2	3.14	3.82	1.87	1.29	1.23	2.31	3.81	4.81
GH_A01G1300	4.17	6.3	7.13	2.28	2.75	2.43	5.63	3.32	4.1	2.65	1.84	2.15
GH_A01G1301	2.6	2.58	7.38	11.15	11.31	11.88	7.14	6.83	1.91	10.69	9.24	9.27
GH_A01G1303	18.57	13.6	9.96	35.44	35.85	35.6	12.09	8.88	13.47	30.61	42.16	39.59
GH_A01G1308	9.37	11.18	7.78	3.51	4.23	5	7.08	6.48	6.59	4.21	5	4.5
GH_A01G1312	9.38	10.94	14.94	4.68	6.44	6.39	6.79	6.41	6.42	3.47	4.71	4.4
GH_A01G1339	92.9	52.88	190.36	363.28	302.8	453.13	222.03	353.82	183.89	800.81	486.82	340.92
GH_A01G1350	14.67	31.53	12.98	2.69	4.45	2.76	16.27	10.23	18.33	7.98	5.68	2.65
GH_A01G1374	3.44	9.43	6.19	9.15	20.84	18.9	6.4	1.81	8.12	14.83	8.69	11.97
GH_A01G1375	1.19	1.52	0.93	5.12	5.51	3.54	1.58	0.93	1.34	4.22	3.38	4.9
GH_A01G1384	1.5	1.25	1.38	3.02	3.12	3.75	1.43	1.13	0.92	2.46	2.89	2.88
GH_A01G1410	6.18	5.6	5.06	14.38	14.15	12.2	5.47	7.56	5.51	12.53	18.39	12.99
GH_A01G1413	0.55	1.16	0.82	0.28	0.18	0.37	0.59	0.35	0.73	0.11	0.16	0.32
GH_A01G1419	25.14	9.66	24.28	82.05	40.03	43.24	19.57	24.99	15.82	60.77	56.24	31.38
GH_A01G1467	1.3	2.83	1.65	1.01	0.64	0.68	2.3	1.63	2.16	0.72	0.57	0.74
GH_A01G1491	4.43	6.6	5.08	13.6	12.64	10.62	5.26	7.4	7.94	12.87	15.52	9.74
GH_A01G1497	0.71	0.12	0.65	1.92	1.65	0.96	0.5	0.83	0.25	1.61	2.3	1.24
GH_A01G1520	1.45	1.09	1.49	0.58	0.73	0.67	2.71	2.05	2.78	1.12	1.26	0.36
GH_A01G1525	11.27	7.4	6.43	3.18	3.02	3.68	7.95	9.01	9.48	3.75	2.71	2.48
GH_A01G1529	36.94	58.78	56.16	12.59	4.83	11.43	51.31	21.57	40.26	6.96	4.14	4.93
GH_A01G1536	1.14	0.96	0.94	2.85	4.67	3.35	0.86	1.1	0.3	2.77	4.19	4.54
GH_A01G1539	0.54	0.79	0.53	0.03	0.03	0.1	0.94	0.19	1.28	0.17	0.07	0
GH_A01G1553	1.71	0.57	0.7	6.52	6.12	5.7	1.08	1.73	1.2	6.73	7.98	6.1
GH_A01G1579	0.42	0.08	0.08	11.34	19.28	13.53	0.32	1.18	0.18	14	25.85	17.86
GH_A01G1582	0.97	0.7	2.08	12.83	10.43	9.66	1.08	1.42	0.63	3.6	2.55	2.23
GH_A01G1585	0.12	0.25	0.45	0.38	0.77	1.21	1.99	9.39	2.74	10.58	9.37	5.21
GH_A01G1586	5.23	5.72	8.69	2.55	2.18	2.82	5.42	5.09	3.76	2.89	2.24	0.94
GH_A01G1593	30.02	54.76	39.27	5.46	6.47	7.29	31.64	19.91	26.09	8.44	2.75	4.48
GH_A01G1599	26.83	41.68	42.33	4.35	8.36	8.78	73.91	37.83	49.57	16.87	7.07	10.53
GH_A01G1600	38.6	28.97	39.23	10.34	5.85	10.82	41.28	43.23	51.79	18.53	13.06	5.82
GH_A01G1608	273.16	393.72	313.9	31.2	27.68	62.81	272.48	319.55	325.07	64.21	28.85	21.15
GH_A01G1613	1.43	0.97	1.58	3.34	2.56	4.68	2.39	2.5	1.45	3.75	5.4	3.99
GH_A01G1651	17.61	8.95	17.31	61.56	78.4	64.95	11.18	19.76	10.17	49.63	65.78	69.6
GH_A01G1655	102.75	148.38	134.06	40.37	50.9	55.44	125.98	105.3	127.89	57.58	43.57	56.09
GH_A01G1670	14.53	19.76	10.31	62.73	164.71	99.71	13.05	36.5	9.93	73.01	83.03	167.94
GH_A01G1682	0.61	0.38	0.07	2.8	2.52	3.4	0.07	0.85	0.64	2.89	2.01	3.48
GH_A01G1695	2.07	12.5	2.23	0.83	2.89	1.57	2.22	4.55	3.03	1.24	0.52	1.89
GH_A01G1696	5.3	6.64	31.47	3.17	2.61	2	28.27	2.77	8.89	2.23	3.86	3.37
GH_A01G1698	0.27	0	5.47	0	0.28	3.25	0.77	14	9.72	0	2.49	0.5
GH_A01G1699	3.96	9.25	11.75	0.71	1.45	5.84	5.31	20.75	18.66	2.95	4.55	0.85
GH_A01G1723	11.25	16.11	9.87	4.84	2.93	3.82	9.62	4.92	9.86	4.03	3.9	3.25
GH_A01G1731	0.6	0.72	0.69	1.26	1.19	1.36	0.45	0.48	0.48	1.28	1.27	0.76
GH_A01G1734	1.94	2.61	2.51	0.7	0.36	1.25	0.98	2.89	1.57	0.6	1.31	0.94
GH_A01G1741	2.82	7.99	5.84	1.1	1.39	1.75	5.98	6.52	8.13	2.62	1.54	2.33
GH_A01G1743	1.02	1.15	1.87	0.86	0.67	1.11	1.9	0.89	1.67	0.49	0.43	0.85
GH_A01G1744	16.44	19.14	15.26	8.83	7	10.47	14.8	13.67	14.01	7.79	8.24	8.54
GH_A01G1762	133.57	123.76	103.79	478.1	887.57	760.33	138.47	202.68	102.21	549.14	788.51	967.02
GH_A01G1763	67.19	98.17	100.74	32.47	33.36	33.45	128.63	87.96	97.62	52.83	45.69	34.13
GH_A01G1765	286.47	153.32	246.47	522.4	746.06	548.24	239.83	562.41	244.97	574.76	684.44	880.62
GH_A01G1772	7.31	1.95	3.09	24.71	18.75	23.98	0.98	4.74	2.37	20.38	30.44	27.18
GH_A01G1781	0.59	0.72	0.72	0.5	0.48	0.68	1.21	0.7	1.42	0.31	0.53	0.57
GH_A01G1784	10.73	8.64	13.19	2.19	2.75	3.99	22.63	12.78	17.82	5.86	3.48	2.19
GH_A01G1789	2.87	2.11	0.97	2.61	2.64	3.01	1.01	1.4	2.24	5.05	4.15	3.21
GH_A01G1797	0.17	0	1.2	0.02	0.27	1.29	0.12	1.37	3.06	0.2	0.47	0.08
GH_A01G1798	2.58	4.94	3.4	1.8	1.59	1.77	3.09	2.43	3	2.05	2.34	2.94
GH_A01G1802	34.26	40.93	27.82	22.99	11.65	13.86	29.92	20.04	22.43	15.68	9.37	11.48
GH_A01G1807	4.98	7.25	25.79	2.71	2.28	11.2	2.88	8.64	3.54	2.94	1.78	0.83
GH_A01G1809	195.66	350.52	293.05	65.86	78.01	102.11	283.12	332.38	346.63	161.89	108.02	104.56
GH_A01G1810	5.78	12.21	7.58	1.87	5.89	3.84	9.49	12.17	11.38	10.02	4.37	8.98
GH_A01G1813	160.56	90.51	156.82	923.06	1037.65	907.84	98.51	202.03	108.65	522.31	845.11	700.55
GH_A01G1830	3.84	3.33	4.09	8.52	8.41	7.79	4.3	5	4.66	7.55	8.93	7.52
GH_A01G1833	10.55	5.66	7.25	42.21	41.51	33.42	6.19	7.49	6.42	22.9	25	31.38
GH_A01G1840	1.14	1.8	2.6	5.11	4.59	3.96	2.48	4.02	3.11	5.88	3.26	3.85
GH_A01G1845	0.07	0	0.03	0.92	0.54	1.1	0.2	0.14	0.22	1.06	1.87	0.95
GH_A01G1850	1.02	0.18	0.93	54.57	28.4	68.22	0.42	2.92	1.45	18.26	29.27	22.68
GH_A01G1856	1.83	0.5	1.83	4.09	5.19	4.9	2.06	3.54	1.58	6.87	3.83	3.51
GH_A01G1873	0.55	1.36	0.67	0.34	0.28	0.5	0.72	0.96	0.77	0.42	0.39	0.25
GH_A01G1897	79.81	55.21	72.22	222.27	175.75	178	91.47	95.89	76.19	171.81	186.59	186.57
GH_A01G1907	5.86	4.97	6.64	11.98	12.99	14.31	7.75	7.04	7.26	13.72	14.59	16.05
GH_A01G1933	0.67	0.4	0.86	5.6	7.68	8.11	1.02	1.18	0.57	4.79	7.16	8.71
GH_A01G1934	3.39	3.82	2.38	7.51	10.57	9.43	2.81	4.58	2.29	8.39	10.27	10.37
GH_A01G1941	12.69	19.36	17.87	2.48	3.08	3.32	10.9	9.23	13.02	2.75	2.22	2.3
GH_A01G1950	11.01	8.7	5.81	14.33	6.77	8.36	2.67	2.27	5.46	9.46	7.35	5.1
GH_A01G1951	12	8.6	5.78	12.76	5.9	8.51	2.87	0.8	4.6	6.91	6.96	3.88
GH_A01G1952	68.87	47.69	48.27	47.14	17.94	29.13	17.28	13.54	23.08	23.66	17.41	8.44
GH_A01G1961	1.2	1	0.65	1.03	2.07	1.73	0.78	0.77	0.95	1.76	2.23	2.1
GH_A01G1969	1.21	1.44	1.78	7.19	6.03	6.33	3.22	3.68	1.53	11	5.01	9.76
GH_A01G1980	4.41	4.24	7.19	12.25	10.42	9.3	7.84	5.99	3.77	7.71	13.28	20.04
GH_A01G2010	8.18	3.31	7.22	16.73	12.56	16.83	10.35	12.57	5.43	16.95	7.3	10.81
GH_A01G2012	121.28	54.55	127.33	541.88	664.58	604.53	113.36	307.52	106.89	488.7	710.61	679.95
GH_A01G2019	11.16	13.39	13.56	7.84	5.42	9.65	9.02	11.34	9.86	5.42	5.2	4.92
GH_A01G2026	3.12	4.59	3.29	16.86	26.41	24.43	2.89	3.83	2.63	13.85	20.32	30.29
GH_A01G2027	0.8	1.31	0.84	0.12	0.06	0.09	1.25	1.68	2.14	0.42	0.07	0.18
GH_A01G2028	197.94	182.29	163.31	27.69	13.6	28.58	361.18	564.08	539.87	143.37	40.22	50.9
GH_A01G2029	1.06	0.75	0.98	0.23	0.26	0.11	0.67	0.49	0.37	0.56	0.38	0.56
GH_A01G2041	6.66	8.79	8.93	3.54	2.93	2.43	9.48	4.05	6.53	3.83	4.07	3.36
GH_A01G2058	0.62	3.06	2.44	0.15	0.74	0.26	2.25	0.14	1.55	0.05	0.22	0.17
GH_A01G2059	2.11	2.31	9.78	12.64	15.34	33.95	8.12	16.69	8.24	19.53	12.38	12.86
GH_A01G2061	1.52	1.81	1.25	2.22	1.73	1.86	6.42	3.43	6.73	4.54	4.85	3.1
GH_A01G2088	10.75	33.37	23.56	1.01	10.16	17.07	20.56	19.53	25.61	10.92	6.68	8.48
GH_A01G2090	2.01	1.99	1.81	0.71	0.81	0.89	2.62	1.47	2.64	1.11	1.3	1.38
GH_A01G2093	1.4	2.27	1.63	4.16	7.38	7.2	2.53	2.32	2.41	4.29	5.4	6.86
GH_A01G2096	7.66	10.61	18.2	16.35	35.51	46.01	5.99	14.65	12.59	15.73	25.02	24.03
GH_A01G2100	2.22	2.61	3.6	1.14	0.15	0.69	3.51	1.27	4.37	1.09	0.94	0.2
GH_A01G2105	6.4	7.52	10.18	7.92	12.56	9.35	14.37	27.42	17.91	11.91	5.8	5.85
GH_A01G2112	0.32	0.67	0.4	0.2	0.29	0.47	0.3	0.68	0	1.21	1.4	1.15
GH_A01G2113	3.74	5.01	4.05	3.37	5.66	4.52	8.99	10	10.6	8.91	6.21	9.12
GH_A01G2125	4.12	1.35	1.89	12.89	12.96	10.66	2.29	2.13	1.69	7.48	8.99	11.44
GH_A01G2130	2.3	0.91	6.33	0.24	0.24	2.76	2.18	16.3	14.3	0.49	2.38	0.63
GH_A01G2132	13.43	15.91	8.77	3.99	5.54	4.37	13.84	16.37	15.08	7.76	6.05	6.85
GH_A01G2145	1.98	3.24	2.62	4.29	13.53	12.63	2.76	3.71	1.35	4.86	6.69	11.41
GH_A01G2146	144.76	222.1	220.12	75.69	94.38	109.56	239.09	209.89	237.15	106.98	107.08	99.64
GH_A01G2150	7.8	13.14	9.31	1.49	2.04	1.53	11.18	13.74	14.72	4.56	1.16	2.62
GH_A01G2166	11.41	5.53	16	52.14	44.71	43.35	12.52	10.9	8.25	36.5	38.61	42.27
GH_A01G2171	1.04	0.89	1.6	0.57	0.38	0.55	1.03	0.59	1.07	0.15	0.36	0.16
GH_A01G2172	7	7.67	5.84	9.93	8.56	7.51	5.05	5.39	5.39	12.68	10.55	13.58
GH_A01G2173	335.78	226.72	314.87	133.93	105.03	116.75	299.12	342.24	313.09	170.11	115.82	89.74
GH_A01G2191	1.09	1.7	1.54	3.47	3.95	3.19	3.22	3.22	3.35	4.6	4.66	5.1
GH_A01G2205	43.73	116.78	60.76	16.02	15.6	13.14	0.89	0.16	0.17	0.5	0.54	1.15
GH_A01G2206	38.34	45.29	17.93	18.99	13.31	17.86	38.98	36.39	47.46	49.44	50.35	28.57
GH_A01G2208	1.19	0.59	0.91	3.31	4.52	4.1	4.14	4.75	2.44	5.37	5.08	9.98
GH_A01G2209	0.59	0.69	0.72	0.61	1.13	0.97	2.16	1.3	1.98	3.34	4.88	2.8
GH_A01G2210	25.3	22.47	7.12	2.91	46.67	16.27	5.46	12.5	4.29	74.79	65.8	173.17
GH_A01G2215	0.26	2.15	1.81	0	0.13	0	0.85	0.32	0.2	0	0	0
GH_A01G2233	10.79	10.6	8.75	6.04	9.66	6.93	3.56	4.71	3.71	3.36	3	2.91
GH_A01G2234	23.9	19.05	34.07	22.76	26.47	24.02	57.35	53.95	53.36	50.89	39.16	42.24
GH_A01G2238	3.7	8.58	4.54	2.04	1.99	3.94	4.35	6.51	6.77	6.24	6.28	6.63
GH_A01G2243	3.07	2.45	3.49	7.58	5.33	6.7	4.12	4.26	3.03	5.01	5.29	5.14
GH_A01G2251	23.95	20.15	18.54	16.43	8.17	10.65	26.2	24.7	34.54	17.25	14.49	8.97
GH_A01G2253	0.61	0.25	0.16	2.94	4.47	4.85	0.44	0.44	0.61	0.91	1.61	2.76
GH_A01G2261	2.11	2.42	1.83	0.77	0.9	1.06	2.72	2.79	2.11	1.43	1.24	3.12
GH_A01G2269	3.64	1.12	2.76	2.48	1.48	1.96	4.93	2.81	3.77	1.59	1.82	2.42
GH_A01G2281	2.15	3.83	5.07	0.82	1.11	0.77	6.24	1.26	3.14	0.39	0.77	0.49
GH_A01G2305	17.46	18.24	11.34	33.09	43.55	33.27	10.86	11.85	10.53	32.64	37.53	56.49
GH_A01G2307	3.49	3.36	3.58	8.03	9.1	9.9	3.31	4.57	3.84	6.99	6.43	10.06
GH_A01G2316	1.16	1.35	0.85	27.34	71.85	76.08	2.15	7.24	1.19	32.7	58.09	71.15
GH_A01G2320	161.97	68.05	251.09	423.4	503.92	423.74	270.94	304.51	228.93	436.99	389.05	429.74
GH_A01G2322	2.9	3.08	2.11	1.69	2.55	2.81	2.87	4.28	4.2	1.57	1.48	2.29
GH_A01G2323	5.58	5.88	5.31	1.8	1.1	0.85	9.04	7.18	9.44	2.42	1.62	1
GH_A01G2328	12.77	17.96	11.51	6.01	4.83	5.13	13	5.45	12.25	5.3	5.08	5.62
GH_A01G2330	69.54	34.5	84.56	127.07	145.1	149.21	29.1	86.69	24.89	125.71	125.99	165.11
GH_A01G2345	14.67	11.86	8.3	27.64	47.58	34.29	10.52	13.78	10.53	21.02	23.94	42
GH_A01G2384	357.07	179.54	369.23	240.55	156.03	160.14	324.91	230.64	239.34	151.64	123.14	116.54
GH_A01G2395	1.32	1.66	1.54	0.6	0.82	0.61	8.79	0.43	2.22	0.52	0.49	1.11
GH_A01G2396	13.72	19.8	14.83	4.95	3.92	5.31	28.61	7.84	20.03	5.18	5.6	7.06
GH_A01G2399	175.18	198.6	170.69	381.19	570.62	438.95	144.75	311.51	161.85	488.72	587.02	704.43
GH_A01G2403	69.73	108.68	114.52	44.22	60.59	66.65	112.62	318.79	151.99	189.98	117.28	98.76
GH_A01G2416	4.28	3.51	4.97	2	2.56	2.05	8.43	2.16	5.55	2.69	1.52	2.13
GH_A01G2419	3.58	3.15	2.37	21.33	20.18	21.63	3.11	8.14	2.41	25.8	40.82	31.18
GH_A01G2422	6.8	10.81	6.3	2.69	2.18	3.07	4.52	4.71	6.25	3.53	3.23	1.99
GH_A01G2443	5.52	6.56	3.96	1.94	2.66	2.37	9.14	7.26	11.33	4.16	2.87	2.86
GH_A01G2444	3.44	2.32	4.67	0.7	0.71	0.75	3	2.93	3.05	1.74	0.79	1.39
GH_A01G2445	9.76	8.71	7.8	5.35	5.24	2.9	10.35	8.88	4.76	5.71	4.48	4.63
GH_A01G2448	63.39	73.72	53.12	37.94	34.1	27.26	49.51	35.76	49.8	28.41	29.29	37.92
GH_A01G2461	7.74	9.28	11.11	23.06	25.63	23.38	6.95	12.6	6.23	18.24	21.55	23.48
GH_A01G2467	0.14	0.38	0.22	0.88	1.09	1.56	0.18	0.68	0.2	0.66	1.15	1.18
GH_A01G2486	1.1	1.65	1.34	0.68	0.28	0.47	0.95	0.57	0.91	0.25	0.57	0.4
GH_A01G2492	0.98	1.89	1.32	0.75	0.9	1.04	1.53	1.77	1.95	0.89	0.72	0.95
GH_A02G0005	3.32	2.43	4.5	8.41	8.52	7.86	5.88	2.19	7.6	15.38	5.47	9.11
GH_A02G0022	2.29	1.91	2.32	5.08	5.85	4.82	2.98	1.67	2.51	5.25	5.81	6.56
GH_A02G0027	1.6	1.16	1.66	3.62	4.91	4.19	2.68	1.9	1.62	4.55	5.61	6.9
GH_A02G0030	3.93	3.06	2.52	7.89	14.92	14.67	3.84	4.96	3.75	10.61	10.9	15.35
GH_A02G0031	4.23	3.34	4.03	6.32	9.51	8.39	3.6	3.46	3.66	7.62	7.04	8.49
GH_A02G0055	4.19	1.79	3.45	14.3	18.88	16.57	3.03	4.82	2.59	13.43	13.94	16.99
GH_A02G0056	41.13	19.86	36.84	101.44	80.59	84.05	29.89	50.7	31.1	73.71	57.52	57.19
GH_A02G0066	4.78	3.11	3.05	11.97	15.43	11.29	2.94	3.87	3.43	8.04	8.39	10.47
GH_A02G0073	0.47	0.48	0.59	0.12	0.22	0.28	0.72	0.3	0.9	0.41	0.16	0.21
GH_A02G0089	1.11	1.04	0.89	1.85	2.82	2.05	1.32	0.35	1.39	3.01	2.48	3.7
GH_A02G0105	0.21	0.33	0.22	0.87	1.21	0.85	0.48	0.26	0.33	0.7	1.24	1.23
GH_A02G0112	8.93	8.88	5.37	3.32	3.23	2.81	5.35	5.01	7.11	4.67	3.2	4.38
GH_A02G0118	0.43	0.38	0.21	0.65	0.57	0.66	0.29	0.2	0.27	0.52	0.64	0.84
GH_A02G0123	38.85	37.87	31.38	18.21	11.81	13.81	34.89	32.47	40.37	26.84	17.94	14.39
GH_A02G0132	2.46	2	3.7	0.18	0.09	0.57	9.08	1.6	3.05	0.19	0.4	0.08
GH_A02G0133	48.11	57.68	54.56	22.7	21.79	19.1	47.46	45.91	49.94	23.61	22.04	27.24
GH_A02G0137	8.55	4.66	11.48	4.92	0.87	4.59	2.4	3.05	2.03	1.53	0.69	0.99
GH_A02G0147	2.53	1.21	1.29	12.84	8.16	7.55	1.69	5.88	1.09	12.17	14.2	10.89
GH_A02G0168	0.48	0.07	0.57	21.46	27.95	24.2	0.07	1.39	0.51	12.24	25.99	36.6
GH_A02G0176	8.45	8.39	8.96	15.1	20.63	22.57	8.1	11.96	11.11	16.31	15.44	17.01
GH_A02G0177	0	0.25	0.23	1.72	2.7	1.65	0.4	0.43	0.09	2.67	3.38	5.31
GH_A02G0179	8.59	8.49	16.16	6.24	12.05	10.14	18.36	32.64	16.02	14.13	5.94	7.51
GH_A02G0194	1319.54	952.3	1496.71	411.33	124.81	359.04	1307.55	1440.4	1401.02	498.93	270.5	98.68
GH_A02G0199	48.84	37.57	42.3	167.36	157.33	143.49	28.06	83.6	22.44	158.42	166.7	152.38
GH_A02G0217	5.67	8.07	7.14	1.19	1.49	0.82	7.97	4.5	8.42	1.95	1.73	0.94
GH_A02G0250	35.38	34.48	14.4	10.13	12.03	6.92	10.34	16.24	13.46	6.36	2.47	2.99
GH_A02G0254	3.82	4	3.4	0.32	0.4	0.46	1.83	1.03	0.96	0.18	0.2	0.16
GH_A02G0256	0.21	0.03	0.03	0.5	0.47	0.5	0.03	0.11	0	0.37	1.65	0.84
GH_A02G0257	27.85	19.29	21.66	37.92	44.32	41.66	5.54	9	5.67	14.4	16.95	16.7
GH_A02G0259	4.9	3.14	7.18	20.3	25.35	22.07	7.6	10.83	10.08	18.62	16.2	20.9
GH_A02G0263	4.58	5.88	5.3	2.65	2.63	2.6	6.94	4.23	6.09	3.73	3.2	2.87
GH_A02G0300	10.99	7.34	8.57	22.21	22.41	22.98	7.35	6.44	8.06	6.89	8.13	26.93
GH_A02G0309	5.03	5.12	5.02	2.12	2.8	2.88	7.46	3.95	7.49	3.65	2.74	3.8
GH_A02G0312	7.17	7.27	5.87	3.51	3.04	3.52	5.48	3.09	4.47	1.86	1.78	2.32
GH_A02G0317	14.32	20.55	10.49	6.24	6.26	6.96	8.06	9.66	9.17	7.78	5.4	7.26
GH_A02G0319	1.28	1.39	1.18	3.61	6.2	6.42	1.56	1.58	1.52	3.81	4.28	5.4
GH_A02G0320	1.54	0.36	1.08	2.87	4.31	3.15	5.75	4.03	2.29	5.06	7.79	7.28
GH_A02G0324	12.52	11.04	13.22	45.25	44.11	37.3	10.87	16.66	12.07	30.04	24.72	40.26
GH_A02G0331	17.86	14.68	12.04	126.07	137.86	106.44	10.13	27.23	12.14	104.11	143.49	161.58
GH_A02G0348	0.71	0.79	1.29	0.27	1.83	0.67	1.26	3.04	3.16	0.93	0.51	1.05
GH_A02G0352	3.11	8.39	11.32	0.7	3.33	1.16	2.58	2.46	2.56	0.82	0.67	2.76
GH_A02G0359	0.55	0.54	0.6	3.25	4.2	4.05	0.73	0.44	0.12	3.93	7.42	7.72
GH_A02G0365	16.47	14.91	23.83	51.22	66.86	64.14	16.02	17.45	14.15	32.22	47.72	56.28
GH_A02G0371	11.78	13.99	16.91	4.74	7.16	9.36	9.38	10.21	10.84	10.82	9.1	9.52
GH_A02G0374	2.95	4.27	4.02	1.55	0.99	1.48	4.46	2.26	3.02	1.09	0.92	1.61
GH_A02G0384	18.08	22.3	13.13	2.81	1.52	2.33	14.29	5.3	14.78	2.1	1.46	1.91
GH_A02G0394	3.97	5.23	5.74	2.58	2.22	3.74	4.13	4.87	4.34	2.1	2.02	2.52
GH_A02G0395	22.44	35.62	27.84	12.23	16.1	16.04	23.9	25.5	27.27	15.79	15.58	17.69
GH_A02G0403	12.1	23.73	13.65	6.56	7.77	6.46	18.82	16.51	27.98	7.5	4.61	7
GH_A02G0404	19.01	13.79	13.18	8.02	7.39	9.7	17.58	24.41	20.28	8.53	9.14	7.07
GH_A02G0410	31.79	70.91	18.62	131.36	362.23	301.4	50.04	92.4	35.11	363.9	367.51	792.27
GH_A02G0411	2.23	3.04	2.17	9.9	3.18	6.45	4.95	4.65	0.59	1.99	0.48	0.64
GH_A02G0418	16.02	8.23	14.68	29.15	29.09	27.71	13.79	18.63	19.63	23.15	22.82	20.59
GH_A02G0423	95.61	83.49	62.76	24.58	25.54	25.24	58.2	73.49	89.99	35.45	28.17	29.73
GH_A02G0428	45.18	61.53	60.63	23.46	23.42	23.52	57.79	46.45	44.94	26.79	24.28	19.77
GH_A02G0451	2.48	3.82	4.29	1.05	1.83	1.4	1.84	3.19	1.79	1.82	1.51	1.42
GH_A02G0453	1.11	1.06	1.99	3.23	5.53	6.24	1.95	1.72	1.29	5.34	4.99	5.61
GH_A02G0465	0.57	0.37	0.65	0.72	0.66	0.88	2.52	2.38	2.52	2.2	2.98	1.54
GH_A02G0472	10.48	12.4	11.21	5.15	6.14	5.42	10.63	8.9	10.33	5.87	5.29	5.07
GH_A02G0475	65.84	43.39	58.61	66.26	38.43	35.19	46.71	48.61	48.25	32.96	16.14	19.99
GH_A02G0485	14.11	23.99	11.91	1.11	7.21	3.73	11.42	13.52	17.83	3.9	1.83	4.62
GH_A02G0508	33.93	26.13	45.52	151.16	163.66	172.08	40.19	84.3	38	132.83	143.45	170.29
GH_A02G0509	14.74	14.66	16.44	37.62	34	37.61	12.79	14.09	9.94	23.34	23.89	25.23
GH_A02G0510	2.35	2.81	1.32	5.6	4.56	3.08	1.08	0.61	0.82	1.14	2.07	1.98
GH_A02G0518	66.35	71.76	57.37	186.53	213.82	155.87	48.88	54.65	41.81	136.91	155.77	214.04
GH_A02G0520	2.85	1.3	1.51	2.46	7.27	5.96	1.77	4.1	2.42	3.58	4.4	8.22
GH_A02G0528	5.46	6.67	4.34	2.58	2.74	2.55	3.13	3.46	3.54	2.53	4.48	4.67
GH_A02G0554	2.55	2.3	1.27	7.1	9.36	8.2	1.54	2.93	2.2	5.87	10.23	7.21
GH_A02G0557	6.51	4.61	6.44	26.16	20.54	20.04	4.11	4.38	4.46	8.73	11.26	14.64
GH_A02G0559	0.86	1.03	0.47	1.16	1.42	0.87	0.43	0.79	0.4	1.07	1.33	1.44
GH_A02G0580	26.13	32.08	32.59	16.65	14.97	15.77	31.57	28.36	30.12	15.84	13.91	15.21
GH_A02G0598	208.54	252.07	247.67	121.6	109.41	115.51	276.42	210.98	256.87	135.13	128.64	128.55
GH_A02G0601	0.78	1.04	0.46	0.91	0.69	0.75	0.31	0.28	0.22	0.55	0.7	0.63
GH_A02G0609	5.86	8.87	10.88	1.65	0.91	3.03	3.34	6.08	6.64	1.39	0.5	0.27
GH_A02G0613	2.47	6.04	5.72	1.89	2.32	3.02	3.29	4.52	3.49	3.17	3.09	1.34
GH_A02G0617	14.97	14.25	10.78	28.16	26.08	26.96	11.47	9.75	12.28	23.5	23.51	28.27
GH_A02G0618	5.72	7.18	3.81	8.31	8.57	8.03	2.75	4.57	2.96	6.74	8.46	8.95
GH_A02G0619	10.7	10.07	10.55	45.19	50.19	46.46	11.68	11.42	9.96	36.99	39.59	42.19
GH_A02G0620	1.65	1.33	2.02	1.13	1.39	0.86	3.14	2.71	1.74	1.33	0.63	0.79
GH_A02G0639	0.26	0.4	0.4	2.06	2.05	2.43	0.97	0.48	0.54	1.39	1.72	3.09
GH_A02G0640	4.43	1.65	4.57	0.68	1.15	1.57	3.68	2.02	4.09	1.4	2.16	0.91
GH_A02G0642	23.74	5.94	18.82	5.68	0.44	4.19	22.72	16.45	11.94	7.45	2.46	0.98
GH_A02G0648	11.36	12.31	28.2	19.48	12.14	19.42	43.44	8.14	18.23	9.23	11.64	4.96
GH_A02G0671	31.04	23.47	18.3	64.45	72.49	59.86	25.02	36.03	24.59	52.79	60.74	75.85
GH_A02G0676	9.74	13.68	11.69	2.27	1.14	3.12	19.33	13.91	20.54	7.37	2.82	0.89
GH_A02G0685	6.79	13.68	10.99	1.27	0.93	1.58	10.32	4.71	11.37	2.12	1.27	1.87
GH_A02G0686	55.81	108.83	68.82	5.52	2.51	3.78	84.49	37.18	94.94	6.4	3.54	3.78
GH_A02G0689	0.06	0.96	0.5	1.17	2.56	1.7	0.57	0.37	0.76	1.97	1.73	1.6
GH_A02G0701	64.8	69.25	84.09	9.56	4.79	8.1	66.3	36.04	54.71	12.68	5.37	4.43
GH_A02G0703	1.3	2.26	9.21	5.39	8.84	28.31	1.65	2.12	0.8	2.69	4	4.29
GH_A02G0708	6.79	3.86	3.91	43.35	47.96	33.76	4.22	4.88	5.16	22.98	40.58	45.1
GH_A02G0713	12.49	12.91	7.67	4.65	2.83	2.08	9.48	15.44	19.05	11.52	7.41	3.11
GH_A02G0718	2.36	3.38	1.36	0.45	0.27	0.1	2.4	0.88	0.37	0.28	0.2	0.16
GH_A02G0737	182.25	187.88	163.71	90.34	74.7	92.78	120.54	166.29	145.7	109.08	82.09	57.82
GH_A02G0747	1.36	0.83	1.21	1.7	1.76	2.47	0.86	1.34	0.76	0.36	0.82	1.07
GH_A02G0754	7.16	3.52	7.47	15.17	15	15.98	6.64	4.07	7.65	14.61	19.37	16.54
GH_A02G0755	5.35	4.65	12.36	22.67	20.01	22.75	10.07	9.73	8.45	15.47	19.27	16.46
GH_A02G0787	1.22	0.94	0.86	2.21	3.38	2.44	1.45	0.99	0.95	2.2	3.25	3.05
GH_A02G0811	0.29	0.71	0.79	0.04	0.23	0.27	1.01	0.56	0.28	0.22	0.26	0.54
GH_A02G0850	0	0.27	0.55	0	0.09	0.2	0.22	1.85	1.21	0.19	0.26	0
GH_A02G0851	0.75	0.51	0.76	0.81	1.72	1.46	0.9	0.56	0.37	1.17	1.54	2.67
GH_A02G0860	9.92	26.44	14.46	3.79	3.51	3.38	17.01	5.89	13.72	2.98	3.81	3.52
GH_A02G0863	2.95	1.86	1.68	1.1	0.47	0.97	1.92	2.11	2.65	0.96	1.09	0.52
GH_A02G0873	1.08	1.16	0.84	3.67	2.42	2.91	0.87	0.84	0.35	3.08	2.2	2.44
GH_A02G0875	0.79	0.81	0.65	1.02	1.33	1.54	0.82	0.48	0.66	0.97	1.78	2.47
GH_A02G0879	3.08	2.09	2.98	8.3	20.36	15.38	4.31	8.87	4.62	13.88	19.19	19.46
GH_A02G0885	3.71	2.71	3.34	4.66	4.35	5.69	2.65	1.97	2.5	5.46	4.61	6.06
GH_A02G0886	3.83	2.94	2.83	6.95	5.77	9.02	3.99	3.38	3	6.4	4.54	4.64
GH_A02G0894	87.35	115.09	91.1	217.35	252.76	233.68	99.71	167.37	106.78	290.59	354.07	277.75
GH_A02G0896	5.12	2.85	4.36	3.09	2.02	2.12	4.42	3.42	4.64	2.05	1.7	1.5
GH_A02G0901	9.39	8.63	6.92	14.98	20.51	17.35	5.86	11.91	5.45	15.42	19.24	16.17
GH_A02G0903	3.61	8.81	3.31	0.88	2.26	0.78	3.5	2.43	3.17	1.02	0.7	1.51
GH_A02G0909	1.81	2.13	1.76	5.05	7.55	6.49	1.79	2.54	2.08	4.53	7.32	8.73
GH_A02G0925	4.1	2.94	2.55	5.41	5.42	5.47	2.81	2.72	2.8	7.29	8.13	7.77
GH_A02G0927	48.21	63.95	64.17	20.51	16.13	17.45	57.21	37.4	54.26	23.89	18.13	17.35
GH_A02G0932	1.45	2.97	1.42	1.58	2.41	1.16	3.03	1.66	3.16	1.12	1	1.24
GH_A02G0934	4.29	4.66	4	2.57	2.24	2.9	7.08	4.03	6.97	4.55	2.72	2.08
GH_A02G0935	2.6	5.58	4.76	0.44	0.99	0.28	3.94	0.7	5.65	0.55	0.2	0.87
GH_A02G0942	0.49	0.33	0.3	1.85	4.86	2.51	0.94	0.5	0.26	1.48	3.21	4.67
GH_A02G0951	1.34	0.8	2.06	3.61	3.16	2.5	1.27	0.7	1.01	2.54	3.01	2.69
GH_A02G0957	7.28	5.74	7.01	16.26	20.35	18.09	8.25	7.56	7.39	15.72	19.54	23.02
GH_A02G0964	6.17	6.17	4.49	22.09	27.23	21.34	3.95	6.84	4.49	16.04	17.72	29.42
GH_A02G0973	1.3	0.83	0.94	3.41	6.54	4.14	0.44	0.84	0.49	2.64	2.77	2.89
GH_A02G0979	1.32	1.49	1.69	0.57	0.61	0.99	2.05	1.23	1.91	1.4	1.68	1.5
GH_A02G0983	1.3	1.47	1.7	2.78	3.17	2.79	0.97	1.37	1.17	2.87	3.79	2.94
GH_A02G0984	0.67	1.8	2.64	0.75	0.14	0.22	1.34	0.68	0.99	0.92	1.39	0.06
GH_A02G0994	1.11	1.05	0.91	3.17	3.25	3.16	1.55	0.86	1.36	2.32	4.1	3.43
GH_A02G1054	5.7	5.52	4.34	24.31	26.92	20.79	4.02	7.61	4.37	19.48	26.2	31.52
GH_A02G1055	31.04	58.75	62.32	9.55	7.55	22.26	24.24	55.19	33.49	17.65	9.63	8.69
GH_A02G1060	178.47	185.24	200.79	103.15	73.32	91.79	249.41	150.26	211.92	122.05	99.77	79.67
GH_A02G1062	38.78	44.43	27.02	17.21	11.28	11.7	18.7	28.98	30.12	13.69	14.25	11.62
GH_A02G1079	8	4.84	6.66	3.61	3.34	3.51	5.71	7.15	4.6	4.06	4.65	3.8
GH_A02G1082	5.91	4.03	4.74	13.87	9.09	11.35	5.78	5.14	3.99	9.06	8.37	8.02
GH_A02G1090	0.9	0.89	0.7	7.84	18.92	24.76	1.44	3.36	1.09	14.3	11.82	12.21
GH_A02G1106	0.94	0.66	1.41	2.67	3.3	2.37	1.33	1.63	1.16	2.19	2.92	2.67
GH_A02G1128	0.86	1.05	1.08	0.29	0.34	1.02	1.08	1.9	1.72	0.99	0.61	0.6
GH_A02G1130	4.92	3.51	2.51	8.3	7.01	6.67	3.27	3.89	3.66	6.59	8.72	8.73
GH_A02G1133	2.9	2.63	1.27	5.94	5.23	5.22	2.99	2.68	2.79	5.6	6.09	5.55
GH_A02G1141	0	0	3.16	0	0.72	2	0.65	8.15	7.03	0.49	1.06	0
GH_A02G1156	7.39	7.96	6.23	3.61	3.01	3.16	6.26	4.27	6.45	3.37	2.52	1.87
GH_A02G1173	9.7	12.96	7.26	2.86	1.68	2.3	10.25	8.35	10.4	4.91	4.22	2.4
GH_A02G1193	1.35	1.27	1.03	5.84	6	6.46	0.57	1.9	0.79	4.68	6.55	7.01
GH_A02G1205	1.2	0.5	0.97	2.41	2.58	2.36	0.83	1.12	1.07	2	2.12	2.28
GH_A02G1265	1.22	0.86	0.68	1.78	2.34	1.7	0.99	1.1	1.24	1.93	2.35	3.02
GH_A02G1275	1.71	2.44	1.67	20.77	22.28	20.61	3.65	4.55	2.82	10.72	16.08	15.46
GH_A02G1291	2.12	0.3	1.67	12.54	14.29	15.51	0.72	0.92	0.48	5.44	7.13	8.73
GH_A02G1311	16.55	23.26	16.29	8.38	11.12	9.77	14.81	14.97	20.87	11.24	9.78	10.87
GH_A02G1314	1.59	2.06	2.34	4.18	5.9	6.54	3.63	5.16	3.08	4.43	3.66	4.86
GH_A02G1324	1.29	1.04	0.74	1.11	2.83	1.07	0.83	0.64	0.74	1.7	1.65	2.05
GH_A02G1327	92.16	79.73	128.95	295.05	349.44	325.99	110.02	159.64	110.46	232.11	257.75	315.9
GH_A02G1344	1.04	1.1	1.13	2.48	1.79	1.35	0.94	1	1.38	2.25	2.9	2.24
GH_A02G1415	836.83	462.39	1328	783.95	763.08	817.51	1717.9	1022	1170.83	778.01	675.73	513.91
GH_A02G1416	2.82	4.45	2.82	2.46	1.03	2.62	3.31	2.1	2.62	1.14	1.52	0.84
GH_A02G1426	2.07	4.37	3.26	0.2	0.99	0.54	1.74	0.43	1.29	0.44	0.13	0.53
GH_A02G1432	15.34	15.03	24.99	32.52	50.84	52.79	31.07	49.82	31.92	50.58	27.39	47.13
GH_A02G1434	0.33	0.16	0.5	1.56	1.49	1.33	0.44	0.27	0.17	0.83	1.31	2.14
GH_A02G1436	5.85	3.57	6.6	22.82	19.59	24.7	4.01	12.57	2.94	20.62	13.84	18.12
GH_A02G1442	0.65	0.32	1.7	4.23	3.5	5.22	2.06	1.43	1.49	2.87	6.25	3.98
GH_A02G1470	0.15	0.31	0.4	0.05	0.01	0.03	0.13	0.16	0.25	0.04	0.06	0.02
GH_A02G1475	1.41	1.02	1.52	3.28	3.07	2.83	1.34	1.18	1.46	1.9	2.67	2.73
GH_A02G1489	8.91	6.32	5.71	16.44	28.68	22.95	5.7	17.37	8.01	22.4	18.54	20.81
GH_A02G1492	0.72	0.69	0.51	1.68	1.19	1.29	0.28	0.5	0.76	1.18	1.59	1.3
GH_A02G1509	2.78	3.45	2.25	6.56	6.78	8.14	2.87	4.92	2.97	6.86	9.8	8.41
GH_A02G1510	3.44	2.87	3.66	5.07	11.14	6.6	3.53	3.76	3.77	11.05	7.11	9.33
GH_A02G1532	9.06	9.44	7.89	4.63	5.81	5.92	7.57	8.6	10.02	5.74	4.36	2.44
GH_A02G1535	3.25	2.82	3.35	7.72	7.23	8.75	3.08	3.12	2.99	5.31	8.01	9.06
GH_A02G1541	27.07	34.31	62.64	9.92	8.64	32.89	18.02	32.5	18.29	13.28	6.9	5.88
GH_A02G1561	1.92	1.06	1.4	3.64	2.96	2.28	1.58	1.19	1.38	2.76	2.74	3.59
GH_A02G1566	61.06	43.85	71.29	248.18	280.02	267.22	50.45	128.78	59.71	203.61	252.55	247.4
GH_A02G1572	12.2	7.84	16.79	80.74	76.63	73.99	23.05	25.06	19.64	99.53	113.2	93.14
GH_A02G1576	0.65	0.37	0.68	2.66	3.34	2.77	1.15	1.26	0.72	3.01	4.2	2.58
GH_A02G1585	53.42	19.82	93.39	112.65	82.82	88.23	53.86	88.35	52.48	61.6	28.34	37.17
GH_A02G1592	0.99	6.82	2.94	0.86	0.08	0.25	2.39	1.24	1.77	1.05	0.44	0.35
GH_A02G1598	63.07	84.7	77.9	31.52	38.08	47.86	71.28	94.64	86.27	56.49	43.35	44.25
GH_A02G1602	48.43	50.78	52.79	8.28	6.49	12.14	47.38	29.84	47.31	14.51	8.59	5.87
GH_A02G1623	0.26	0.47	0	0.3	0.11	0.32	0.62	0.48	1.65	2.04	1.38	1.13
GH_A02G1632	84.92	28.97	85.47	134.13	139.89	126.23	43.61	61.25	35.82	63.67	43.33	45.6
GH_A02G1643	39.79	61.05	57.91	21.96	18.05	20.21	37.86	49.91	48.48	26.04	22.18	15.47
GH_A02G1645	12.63	20.92	16.43	3.14	2.83	2.88	13.52	9.76	13.13	4.87	4.11	3.75
GH_A02G1650	152.32	135.36	135.09	47.28	25.4	43.27	144.77	151.07	193.11	71.59	43.82	18.93
GH_A02G1654	4.96	3.51	4.55	22.3	47.36	39.35	5.16	10.11	3.1	26.4	40.83	58.44
GH_A02G1656	4.57	2.76	3.55	8.68	8.71	8.06	4.8	2.75	3.7	6.08	9.48	9.97
GH_A02G1673	5.05	4.56	4.1	1.47	2.4	2.4	3.53	3.99	3.96	4.21	2.31	3.72
GH_A02G1696	10.16	5.93	11.64	22.25	24.27	26.68	10.87	8.72	8.03	10.78	15.78	9.21
GH_A02G1699	269.73	304.07	224.28	142.23	132.13	139.91	218.74	201.86	218.14	146.33	152.15	133.66
GH_A02G1702	122.07	74.94	85.19	273.89	225.12	179.46	101.1	97.35	81.84	193.18	188.31	195.27
GH_A02G1703	0.96	0.39	1	0.12	0.2	0.06	0.7	0.22	0.39	0.06	0.02	0.02
GH_A02G1706	16.03	6.01	7.17	22.18	19.05	20.22	8.71	13.25	9.47	17.95	20.87	32.73
GH_A02G1707	13.97	24.07	16.83	5.37	3.44	4.61	10.19	8.8	11.41	5.31	3.6	4.75
GH_A02G1730	58.73	67.58	56.73	41.68	17.03	29.44	35.72	32.92	37.22	18.75	13	11.68
GH_A02G1732	2.84	2.27	2.03	5.33	4.77	6.02	2.2	3.65	2.55	5.94	7.46	5.8
GH_A02G1738	54.64	62.83	72.2	35.52	30.15	32.99	57.28	57.69	59.63	38.17	36.46	29.48
GH_A02G1739	0.42	0.69	0.44	0.15	0.19	0.28	0.4	0.22	0.48	0.14	0.06	0.19
GH_A02G1743	15.5	14.79	7.37	29.7	24.87	28.07	11.45	13.27	10.67	33.19	34.89	25.64
GH_A02G1745	1.88	4.67	2.99	0.74	0.3	1.03	2.13	0.95	3.05	0.99	0.17	0.8
GH_A02G1746	5236.2	6013.68	5294.47	2247.18	2158.93	2295.09	4394.27	5741.08	5550.03	3598.6	2646.62	2298.71
GH_A02G1752	7.88	4.86	5.58	3.7	2.34	2.36	8.28	8.49	8.34	5.57	3.08	2.1
GH_A02G1754	14.65	11.88	22.07	25.76	22.18	29.14	35.45	37.27	31.15	34.66	37.41	22.81
GH_A02G1767	89.18	103.2	102.43	44.11	50.98	50.32	191.21	275.08	180.01	156.87	87.53	71.62
GH_A02G1790	52.2	71.09	49.31	99.61	159.62	134.28	44.88	109.3	65.19	125.59	145.15	152.54
GH_A02G1797	5.19	4.54	5.14	19.96	25.52	24.89	6.01	7.25	3.5	20.29	27.78	18.63
GH_A02G1812	7.29	10.28	12.5	3.13	3.4	1.96	8.02	9.31	8.13	2.45	1.7	2.42
GH_A02G1814	5.78	6.57	5.3	15.24	13.14	13.04	5.41	7.29	4.67	12.12	13.31	11.74
GH_A02G1827	20.07	38.47	40.35	1.07	1.31	1.72	52.13	20.84	44.61	4.55	1.69	0.67
GH_A02G1871	3.86	4.26	4.24	13.07	8.79	10.8	3.34	5.13	2.55	8.26	7.97	10.79
GH_A02G1873	0.71	0.3	0.46	2.01	3.92	3.66	0.48	0.87	0.63	2.36	3.96	4.98
GH_A02G1890	2.29	4.34	3.94	0.71	1.8	1.74	3.03	2.67	2.7	0.88	0.48	1.46
GH_A02G1891	3.71	8.54	5.7	0.49	0.62	0.65	5.1	4.48	3.91	1.26	0.55	1.53
GH_A02G1892	2.87	11.39	6.72	0.33	0	1.16	4.74	4.95	7.17	0.79	1.34	1.17
GH_A02G1903	8.64	8.17	10.31	21.88	23.04	22.78	8.59	17.42	9.32	24.91	25.99	24.86
GH_A02G1904	1.54	0.94	2.36	4.21	4.89	8.22	1.38	5.73	1.63	10.32	13.58	17.42
GH_A02G1914	0.21	0.45	0.06	1.2	1.38	0.85	0.26	0.43	0.48	0.83	1.11	2.62
GH_A02G1915	23.95	27.42	23.25	8.79	6.94	6.96	30.93	22.13	26.27	9.86	8.88	9.95
GH_A02G1922	0.58	1.05	1.06	0.52	0.27	0.31	0.73	0.52	0.61	0.61	0.44	0.09
GH_A02G1934	19.18	15.87	13.62	39.47	30.4	34.53	11.77	10.21	18.87	47.21	31.45	26.96
GH_A02G1935	20.16	14.3	16.24	39.96	31.29	35.98	14.79	18.24	16.52	47.53	32.38	32.58
GH_A02G1947	14.09	11.66	9.06	69.82	56.68	62.42	15.33	27.29	16.03	101.85	111.47	113.7
GH_A02G1949	3.17	1.83	1.72	3.76	4.95	3.8	2.97	1.94	3.43	4.55	8.28	7.74
GH_A02G1952	18.29	14.62	17.56	91.72	104.27	92.26	17.42	41.05	17.91	81.69	106.77	137.49
GH_A02G1957	2.14	8.06	7.06	1.97	1.33	2.1	11.16	5.63	10.59	1.58	1.23	1.17
GH_A02G1958	23.95	34.65	36.37	12.24	12.18	10.14	48.05	41.39	31.41	13.34	14.25	12.17
GH_A02G1959	7.92	26.36	13.24	0.48	0.39	1.42	15.56	5.85	9.43	1.48	0.86	1.36
GH_A02G1975	9.21	6.44	3.89	9.77	17.5	13.37	6.94	7.53	5.1	10.09	14.36	20.63
GH_A02G1982	11.48	2.81	8.77	33.86	31.05	28.52	5.18	14.46	5.5	24.82	27.73	20.36
GH_A02G1983	5.41	4.84	7.37	14.44	14.97	12.78	6.07	7.34	4.2	11.57	11.64	11.43
GH_A02G1984	0.74	0.94	0.53	3.46	4.61	3.69	0.83	0.42	0.76	2.92	4.14	5.44
GH_A02G1991	3.58	4.93	2.69	64.84	137.63	102.66	3.34	10.05	1.57	62.61	100.69	143.81
GH_A02G1993	66.21	46.02	72.89	198.43	181.16	174.1	67.49	60.85	49.13	163.57	208.83	225.36
GH_A02G2002	33.56	33.64	36.63	14.9	18.37	19.19	26.08	24.17	23.61	17.01	15.2	14.39
GH_A02G2008	18.62	14.41	13.72	68.67	101.58	90.65	8.52	24.01	8.06	90.58	117.06	106.92
GH_A02G2010	7.62	6.42	4.85	9.93	8.97	9.9	5.78	3.1	5.61	9.27	11.54	11.96
GH_A02G2018	15.18	13.13	7.6	5.14	6.59	6.25	11.05	10.72	10.23	12.95	14.18	8.16
GH_A02G2033	0.24	0.12	0.2	0.44	0.19	0.6	0.87	1.02	0.83	2.12	1.68	0.86
GH_A02G2035	20.17	14.75	19.14	18.79	11.14	12.2	21.35	15.67	20.97	13.6	8.83	5.5
GH_A02G2040	21.65	22.55	15.68	20.58	13.41	14.64	7.3	10.8	8.71	18.79	14.56	11.03
GH_A02G2041	2.99	4.37	1.61	0.74	1.24	0.65	7.34	8.22	12.57	7.23	6.28	7.91
GH_A02G2053	2.7	4.8	2.47	0.09	0.18	0.14	4.38	1.82	3.78	0.77	0	0.27
GH_A02G2056	0.98	1.52	1.62	0.29	0.78	0.67	1.55	0.68	1.31	0.61	0.97	0.82
GH_A02G2057	8.76	11.02	7.36	5.2	2.97	5.16	0	0.03	0.06	0.03	0	0
GH_A02G2058	7.64	8.98	5.71	5.21	2.64	3.06	6.33	10.4	7.68	4.64	4.13	2.81
GH_A02G2060	9.33	9.51	8.43	6.52	6.92	7.36	26.17	23.46	19.24	17.07	16.35	15.97
GH_A02G2061	1.05	1.59	1.33	3.73	4.81	4.85	8.15	6.1	8.68	9.82	10.08	11.46
GH_A02G2064	2.08	2.42	1.16	2.22	3.56	3.64	1.63	2.01	1.14	3.06	4.88	3.31
GH_A03G0001	1.28	1.19	1.02	2.2	3.47	2.43	1.63	0.65	1.01	2.99	4.3	3.5
GH_A03G0010	21.65	39.6	29.7	2.77	13.36	11.62	37.82	43.4	52.86	23.18	14.44	21.15
GH_A03G0016	44.58	45.73	28.34	20.24	23.65	21.31	37.78	42.77	46.11	25.18	19.41	22.15
GH_A03G0027	8.14	8.78	6.73	25.33	30.98	29.11	6.1	6.46	6.49	18.05	26.09	33.23
GH_A03G0028	0.07	0.4	0.09	2.4	3.87	3.26	0.2	0.12	0.33	1.2	3.76	4.2
GH_A03G0029	0.07	0.05	0.04	0.95	1.72	1.09	0.09	0.07	0	0.73	0.95	1.35
GH_A03G0030	7.71	2.95	6.87	55.19	52.76	56.87	8.15	5.69	3.83	35.59	48.19	49.91
GH_A03G0032	14.81	9.2	16.77	39.26	45.68	43.92	18.27	15.72	14.84	32.54	45.33	34.92
GH_A03G0034	1.87	1.73	1.83	6.06	6.28	4	2.02	3.59	1.02	4.56	6.29	6.19
GH_A03G0037	2.43	2.8	2.62	6.48	8.62	8.09	2.87	3.1	2.6	5.5	6.79	8.25
GH_A03G0038	4.6	2.68	4.12	26.95	37.43	38.37	5.12	7.39	3.98	20.05	30.22	45.04
GH_A03G0040	0.53	0.37	0.55	1.77	1.8	1.48	0.43	1.07	0.32	1.51	1.47	1.38
GH_A03G0054	5.65	5.48	2.97	7.94	11.34	9.97	3.48	5.08	3.34	8.2	11.88	9.8
GH_A03G0061	0	0	0	4.05	3.6	5.1	0	0	0	1.19	2.88	4.21
GH_A03G0079	5.52	3.25	6.88	29.88	21.46	29.9	7.58	6.95	3.5	22.53	18.34	14.18
GH_A03G0080	0.8	0.5	1.38	5.03	5.93	3.39	1.33	2.03	0.85	4.77	4.5	5.7
GH_A03G0091	0	0.06	0	0.06	0	0	1.49	1.59	0.86	1.59	1.37	1.04
GH_A03G0092	14.04	35.34	14.12	0	0	0.03	16.32	0.65	10.75	0	0	0
GH_A03G0106	0.81	1.6	1.74	2.41	2.98	5.32	0.6	1.46	0.36	0.73	2.11	1.05
GH_A03G0112	15.38	12.64	14.81	34.94	29.47	28.42	21.66	23.43	19.97	35.27	35.14	37.11
GH_A03G0115	0.27	0.5	0.33	0.98	1.32	1.49	0.48	0.37	0.77	0.87	1.15	1.38
GH_A03G0124	50.02	66.08	55.04	18.34	28.07	29.8	70.44	48.8	61.27	32.47	30.17	30.9
GH_A03G0131	3.56	6.32	2.89	1.75	3.3	1.64	3.28	2.14	3.57	1.91	2.73	2.3
GH_A03G0132	2.46	2.93	2.39	0.63	1.36	1.4	1.93	3.54	3.92	2.3	1.11	1.5
GH_A03G0133	193.36	234.34	180.24	21.59	23.94	31.64	204.72	200.7	236.98	59.7	24.2	25.77
GH_A03G0140	3.26	5.36	4.18	0.16	0.03	0.2	6.36	1.98	3.89	0.13	0.11	0
GH_A03G0141	21.42	18.86	20.64	11.25	7.63	9.97	18.06	9.02	15.65	7.91	6.67	5.07
GH_A03G0142	2.4	3.51	3.59	0.9	1.05	1.1	3.05	2.87	2.73	1.67	1.88	0.81
GH_A03G0144	0.78	1.32	1.01	0.56	0.32	0.47	0.93	0.99	0.62	0.33	0.72	0.14
GH_A03G0150	25.21	30.75	28.99	11.73	11.33	13.75	27	18.26	25.34	14.15	14.97	14.2
GH_A03G0153	0.45	0.45	0.21	4.04	9.95	12.66	0.32	1.6	0.48	3.34	2.07	5.68
GH_A03G0156	1.07	8.31	4.17	0	0.74	0.19	1.18	1.53	2.35	0.47	0	0.41
GH_A03G0159	9.39	7.76	9.6	93.9	78.75	80.49	5.25	23.76	10.65	83.12	108.62	90.67
GH_A03G0160	34	25.39	49.83	82.08	57.41	70.2	12.93	27.59	14.54	43.89	40.19	45.9
GH_A03G0161	32.15	8.85	33.17	215.61	144.47	177.43	8.78	25.72	12.06	136.3	207.71	158.19
GH_A03G0162	1.22	1.01	1.18	2.49	2.24	2.8	1.35	1.37	0.93	1.71	1.01	2.78
GH_A03G0163	8.63	12.27	9.81	6.53	9.38	7.77	22.83	21	21.25	14.2	16.2	15.19
GH_A03G0167	3.24	3.77	2.27	1.36	0.89	1.03	1.76	1.93	2.6	1.51	0.66	1.1
GH_A03G0169	1.06	1.58	0.66	0.2	0.25	0.16	0.65	0.78	0.77	0.26	0.2	0.44
GH_A03G0172	5.54	6.7	7.62	2.3	2.51	5.47	6.9	5.78	6.38	2.74	2.19	3.49
GH_A03G0177	3.53	3.9	2.53	1.3	0.6	1.39	2.14	1.69	2.3	0.96	1.13	0.96
GH_A03G0179	84.05	84.49	60.22	21.65	12.68	18.95	70.99	45.43	64.88	24.78	18.75	14.95
GH_A03G0180	8.98	5.25	8.94	6.19	4.63	4.92	7.84	7.58	10.33	5.18	4.05	3.38
GH_A03G0193	1.86	2.15	1.37	10.66	11.48	14.38	3.34	6.65	3.07	12.69	20.21	20.07
GH_A03G0194	0.35	0.19	0.18	0.75	0.84	1.01	0.11	0.12	0.16	1.06	1.24	1.73
GH_A03G0196	17.42	16.33	24.03	0	0.2	0.83	13.43	8.33	25	1.41	0	0
GH_A03G0199	0.4	0.69	0.22	0.69	0.87	1	0.31	0.35	0.45	0.68	1.08	1.4
GH_A03G0220	1.67	0.79	1.29	3.26	5.74	6.35	0.86	1.17	0.65	2.87	3.82	4.51
GH_A03G0221	62.27	90.06	60.6	26.62	38.91	38.19	63.73	55.98	67.66	37.14	37.04	43.2
GH_A03G0230	0.73	0.83	0.63	0.31	0.04	0.19	0.45	0.48	0.32	0.16	0.2	0.12
GH_A03G0253	0.46	0	4.2	0	0	3.83	0.14	8.81	8.53	0.32	1.4	0
GH_A03G0258	27.92	32.52	32.69	16.88	14.66	14.47	32.44	25.08	26.23	19.19	17.03	14.14
GH_A03G0274	12.4	10.85	9.6	12.91	28.43	36.15	12.27	25.49	17.61	34.4	33.95	35.95
GH_A03G0284	3.56	4.13	2.78	9.52	9.89	8.83	3.3	1.92	2.15	7.36	8.26	8.73
GH_A03G0294	3.11	2.88	4.59	8.35	8.08	6.54	3.65	2.24	3	5.12	6.11	5.45
GH_A03G0302	1.21	2.15	4.63	0.88	2.41	2.64	1.72	1.38	2.87	0.91	1.1	0.79
GH_A03G0308	4.93	5.33	5.8	1.71	2.29	2.38	5.31	3.2	4.23	2.17	2.98	2.14
GH_A03G0310	4.74	5.46	4.61	1.82	2.33	1.81	5.84	8.39	7.55	3.56	1.77	1.46
GH_A03G0320	4.76	7.62	6.35	1.11	3.37	1.89	2.36	2.3	3.31	0.91	1.86	0.89
GH_A03G0321	41.26	26.92	30.63	95.83	96.11	87.36	30.15	44.29	30.74	84.74	92.73	85.74
GH_A03G0322	1.16	0.58	0.84	2.46	1.81	2.62	0.79	0.76	0.79	1.58	1.62	2.28
GH_A03G0327	0.99	0.67	0.54	2.4	3.31	3.04	1.23	0.74	0.69	1.84	3.16	4.19
GH_A03G0339	0.9	5.42	3.1	0	1.34	0.49	4.48	0.91	1.01	0.24	0.06	0.26
GH_A03G0349	1.37	1.17	0.94	1.98	4.13	3.69	1.73	2.15	1.5	2.87	3.52	4.01
GH_A03G0350	2.92	9.13	10.67	4.83	13.91	22.04	3.94	6	3.51	7.44	7.14	14.75
GH_A03G0356	15.86	18.6	18.27	7.02	8.24	8.56	21.1	12.55	17.8	7.75	9.56	12.35
GH_A03G0372	41.4	52.31	31.95	16.67	11.76	12.55	35.63	24.17	36.41	11.81	8.79	10.02
GH_A03G0377	3.4	3.66	2.59	2.98	0.3	0.63	1.23	0.53	1.06	0.3	0.33	0.44
GH_A03G0379	0	0	1.92	0	0	0	1.68	2.28	2.54	0.17	0.09	0
GH_A03G0387	5.89	7.67	77.4	4.09	20.94	36.68	49.89	48.2	55.46	32.02	21.61	18.11
GH_A03G0394	1840.04	1874.59	1808.49	807.39	641.6	544.79	1405.45	702.82	1203.05	360.34	251.69	401.47
GH_A03G0398	5.86	8.67	3.55	15.94	21.93	25.53	6.88	9.95	4.08	17.83	24.52	24.73
GH_A03G0407	1.26	1.05	0.92	1.62	3.01	3.21	1	1.25	0.96	2.29	3.24	3.88
GH_A03G0423	4.03	4.83	5.66	2.36	0.8	1.56	6.08	1.5	3.75	0.95	0.88	0.89
GH_A03G0426	0.08	0.41	0.13	0.8	0.79	0.49	0.13	0.24	0.23	0.58	1.01	0.79
GH_A03G0428	23.09	41	25.36	14.66	15.53	15.44	24.12	20.72	23.36	18.57	21.72	16.68
GH_A03G0431	17.23	9.86	15.5	49.38	46.78	42.58	19.5	24.01	17.98	43.18	46.65	51.41
GH_A03G0439	46.1	33.17	21.78	16.01	14.47	18.83	34.81	31.07	40.81	21.42	21.18	24.11
GH_A03G0440	3.68	4.1	3.24	6.33	8.45	6.91	2.55	4.16	2.96	7.24	9.22	8.76
GH_A03G0443	25.34	25.45	25.22	21.13	31.36	27.39	58.64	36.6	39.15	23.86	21.23	24.04
GH_A03G0448	3.7	4.01	7.92	63.9	62.93	55.48	13.09	7.38	6.62	47.86	64.28	79.38
GH_A03G0455	1.56	5.37	2.56	0.16	0.11	0.23	1.63	0.87	2.15	0.28	0.06	0.15
GH_A03G0461	2.34	2.59	2.43	5.76	7.16	8.94	10.95	8.97	8.81	18.3	21.4	24.71
GH_A03G0465	34.26	18.69	27.97	14.03	6.46	11.46	15.17	15.21	15.6	14.21	9.54	5.41
GH_A03G0472	0.46	0.15	0.33	0.98	1.16	0.88	0.41	0.26	0.42	1.11	1.3	1.41
GH_A03G0480	1.97	5.17	2.16	0.7	1.43	1.28	2.05	0.8	1.45	1.56	0.23	0.99
GH_A03G0482	20.72	9.78	16.1	71.92	58.3	56.6	17.12	15.85	15.21	46.67	64.84	36.43
GH_A03G0489	2.82	3.3	2.49	0.83	0.74	1.03	2.51	1.99	2.93	1.36	1.09	1.09
GH_A03G0491	1.49	2.71	1.79	0.13	0	0.07	4.56	3.35	4.51	1.92	1.12	0.18
GH_A03G0492	22.42	4.28	43.2	97.18	158.58	151.17	36.73	104.63	32.93	195.94	189.46	149.79
GH_A03G0509	19.61	23.61	27.47	10.33	8.95	11.24	24.33	26.57	26.43	17.1	13.83	11.74
GH_A03G0530	82.73	65.85	80.27	165.63	168.7	172.66	77.73	85.12	72.55	127.08	160.1	170.27
GH_A03G0536	39.76	34.39	46.61	65.54	148.88	96.7	38.03	60.23	30.96	56.92	55.19	143.35
GH_A03G0540	13.19	9.81	11.72	52.55	49.48	48.58	15.05	15.28	15.38	36.71	39.03	35.01
GH_A03G0544	15.63	11.46	21.59	52.1	72.91	60.56	25.25	26.42	18.2	33.66	38.68	70.74
GH_A03G0551	0.36	1.1	0.54	0.13	0.24	0.03	0.78	0.36	0.71	0.24	0.18	0.26
GH_A03G0554	12.27	15.44	26.71	40.65	51.56	72.56	13.44	26.04	17.35	45.7	44.7	45.59
GH_A03G0557	11.24	11.52	10.01	26.65	34.68	33.61	12.81	16.61	9.51	24.12	48.33	38.01
GH_A03G0560	0.69	0.83	0.8	0.04	0	0.08	1.03	0.51	1.18	0.31	0.08	0
GH_A03G0583	11.2	16.58	15.99	3.57	3.24	2.4	21.77	14.87	17.6	4.46	2.53	2.02
GH_A03G0587	34.16	28.53	56.55	77.38	77.32	70.9	192.39	242.28	190.22	256.71	169.09	249.13
GH_A03G0593	7.01	3.97	3.25	10.56	14.66	11.58	5.57	8.14	5.26	10.5	16.8	14.19
GH_A03G0596	1.96	0.45	1.31	9.9	13.3	8.19	2.01	1.78	1.85	6.77	12.66	14.17
GH_A03G0601	8.52	12.99	10.22	5.32	6.24	5.51	9.25	8.27	8.8	5.89	5.97	7.62
GH_A03G0609	6.24	11.81	7.24	0.42	0.17	0.21	4.14	0.9	5.57	0.27	0.15	0.15
GH_A03G0619	4.35	3.82	2.91	6.3	7.52	6.66	4.34	3.39	3.53	7.18	9.37	8.46
GH_A03G0630	0.41	1.08	1	2.65	3.83	3.87	0.78	1.8	1.58	2.89	7.69	9.01
GH_A03G0634	5.06	4.34	4.01	10.59	12.17	13.66	3.82	5.47	5.58	8.26	10.3	10.84
GH_A03G0636	1.06	1.2	1.11	0.49	0.42	0.41	1.1	0.77	0.82	0.37	0.61	0.76
GH_A03G0642	1.02	1.11	1.13	7.9	8.69	7.4	0.79	1.2	0.83	5.31	7.94	7.92
GH_A03G0650	1.5	0.97	2.69	0	0	0	0.68	0	0.27	0	0	0
GH_A03G0659	1.22	1.78	1.4	0.39	0.79	0.88	2.94	3.83	5.6	1.94	1.49	1.02
GH_A03G0678	10.84	12.59	9.59	6.52	4.5	7.08	8.35	11.88	9.88	4.98	6.15	4.84
GH_A03G0679	1.05	0.76	2.76	0.57	0.3	0.43	2.65	0.33	1.43	0.08	0.15	0.15
GH_A03G0686	47.7	43.3	54.39	29.11	23.79	24.82	33.12	33.11	32.68	21.48	20.65	16.26
GH_A03G0688	4.36	2.57	2.98	1.12	0.52	0.89	3.86	3.24	4.67	1.73	0.99	0.91
GH_A03G0694	2.45	1.97	2.12	8.58	8.36	9.57	3.07	3.21	1.46	9.63	9.71	9.38
GH_A03G0698	31.35	54.26	38.74	10.36	23.54	19.1	43.5	28.39	48.19	20.69	19.19	25.95
GH_A03G0699	3.05	6.33	5.23	0.58	0.41	0.37	4.55	1.43	2.8	0.6	0.52	1.39
GH_A03G0700	46.05	35.62	62.16	159.9	253.11	222.38	72.65	119.81	51.42	156.85	171.5	231.13
GH_A03G0702	1.77	1.34	1.62	0.95	0.26	0.09	2.95	2.3	2.39	0.27	1.16	0.15
GH_A03G0704	49.14	179.31	79.19	1.66	5.04	5.88	59.67	27.14	74.51	4.18	2.17	3.21
GH_A03G0714	214.75	181.06	220.85	49.67	34.39	61.95	220.42	138.29	251.64	71.04	49.55	42.29
GH_A03G0733	24.22	38.89	38.47	31.94	59.62	68.43	54.62	99.53	64.93	85.16	71.16	76.29
GH_A03G0738	4.28	5.51	3.5	1.78	2.22	2.14	3.18	4.63	4.51	3.48	3.26	3.18
GH_A03G0749	25.49	22.58	23.71	17.71	12.68	12.91	26.67	26.11	27.79	14.54	12.24	9.32
GH_A03G0751	1.38	2.98	2.06	1.01	0.78	1.12	2.66	1.08	2.12	1.88	1.09	1.3
GH_A03G0782	3.57	2.91	4.56	6.39	4.89	5.7	1.33	1.23	1.34	1.68	1.9	2.63
GH_A03G0801	111.91	132.13	135.13	66.98	51.27	63.74	155.38	136.06	163.06	89.77	74.78	67.19
GH_A03G0837	0.94	0.35	1.22	2.08	2.31	2.35	1.3	0.87	1.03	2.03	3.78	3.73
GH_A03G0838	53.08	32.81	63.05	117.2	137.78	120.76	206.74	157.9	146.27	207.06	252.09	292.51
GH_A03G0853	1.07	0.55	0.51	1.02	1.4	1.28	0.56	0.87	0.95	1.93	1.27	2.59
GH_A03G0855	3.57	6.78	3.56	4.77	7.25	7.11	6.78	6.76	5.73	13.78	11.77	16.78
GH_A03G0856	2.82	2.95	2.73	1.2	2.03	0.6	3.57	2.54	1.82	1.65	1.71	2.01
GH_A03G0858	3.76	2.95	3.17	0.62	1.76	1.52	5.98	3.56	4.34	1.86	1.32	1.61
GH_A03G0892	7.37	4.4	4.8	2.63	1.49	1.39	4.42	4.99	6.07	2.66	1.81	0.81
GH_A03G0894	0.13	0.47	0.35	1.53	1.11	3.27	0.37	0.74	0.27	2.22	3.15	1.65
GH_A03G0900	1.1	0.99	1.47	0.05	0.27	0.14	0.7	0.32	0.69	0.17	0.06	0.24
GH_A03G0911	31.33	22.67	29.83	93.13	107.18	102.73	37.26	53.59	34.62	102.3	121.11	126.44
GH_A03G0921	0.66	1.23	0.81	2.07	2.56	2.16	0.96	1.61	1.02	2.1	2.08	1.98
GH_A03G0922	2.61	5.03	3.48	9.79	12.09	11.32	3.14	3.47	2.63	8.06	10.95	11.66
GH_A03G0923	0	0	1.75	0	0	1.51	1.15	4.73	5.65	0.91	0.6	0
GH_A03G0926	15.43	15.91	15.95	9.7	8.32	7.18	11.45	12.39	10.72	8.99	13.49	12.36
GH_A03G0947	6.69	6.19	4.74	10.57	12.06	11.76	3.97	5.7	4.49	9.56	12.22	12.18
GH_A03G0968	17.77	31.57	24.14	7.29	11.14	10.24	18.81	17.87	21.65	11.56	10.79	8.79
GH_A03G1011	2.86	1.86	2.32	5.91	6.69	6.05	3.39	2.63	2.84	5.78	9.26	7.79
GH_A03G1013	5.56	4	4.25	9.68	9.85	10.45	5.46	5.02	5.96	8.32	11.02	12.83
GH_A03G1014	28.2	21.58	23.01	67.98	57.86	61.45	25.95	35.68	28.17	68.57	71.26	56.81
GH_A03G1056	15.27	10.17	16.61	100.26	149.07	135.91	13.48	31.4	14.57	114.31	160.94	213.13
GH_A03G1065	12.83	8.8	10.21	25.07	28.73	29.81	11.46	13.01	11.41	21.01	25.35	31.04
GH_A03G1072	1.18	0.61	0.59	0.55	0.2	0.18	0.93	0.8	0.83	0.39	0.13	0.08
GH_A03G1075	47.69	194.71	66.31	5.28	9.27	6.59	39.98	36.24	33.71	9.25	6.73	5.6
GH_A03G1079	18.93	19.01	15.81	51.55	77.24	65.19	14.55	32.63	19.88	52.93	55.29	85.93
GH_A03G1099	8.5	7.45	6.9	17.52	19.58	19.23	9.29	6.83	8.38	14.41	20.65	22.19
GH_A03G1109	1.41	1.99	1.13	0.57	0.88	0.6	1.29	0.86	0.72	0.67	0.68	0.66
GH_A03G1126	12.31	10.81	11.38	34.54	39.43	43.41	12.57	11.19	12.14	24	32.29	29.34
GH_A03G1131	1.01	0.77	1.19	1.15	1.76	1.5	1.04	0.47	0.73	1	2.74	2.71
GH_A03G1142	19.32	32.44	19.21	3.74	5.43	3.57	22.81	9.13	19.22	6.6	3.7	3.23
GH_A03G1147	0.39	0.96	1.24	2.37	4.41	6.32	0.55	0.78	1.22	1.43	3.77	8.32
GH_A03G1159	1.04	0	1.47	28.98	10.54	19.04	0.4	3.95	0.73	15.37	13.83	9.69
GH_A03G1165	5.17	9.3	6.6	2.07	1.16	1.9	7.83	6.16	9.21	3.84	0.8	1.34
GH_A03G1178	5.06	4.46	4.9	4.5	5.61	4.14	1.94	2.16	1.95	3.22	1.44	2.94
GH_A03G1183	2.33	2.95	1.94	1.01	0.88	0.77	2.35	1.36	2.83	0.67	0.24	0.65
GH_A03G1185	77.43	77.93	104.41	42.72	31.25	32.04	74.74	49.96	63.24	29.2	30.48	26.39
GH_A03G1190	2.59	1.19	2.01	1.17	0.72	1.19	3.68	2.92	2.89	1.37	0.69	0.73
GH_A03G1196	0.15	0.22	0.2	4.7	4.24	3.5	0.42	0.66	0.38	1.85	2.77	4.61
GH_A03G1207	2.46	1.87	2.98	6.86	5.76	5.25	2.48	3.5	2.1	4.31	4.33	5.66
GH_A03G1212	0.28	0.34	0.44	1.9	1.57	2.1	0.39	0.91	0.8	1.67	1.58	1.2
GH_A03G1226	2.24	4.71	2.13	1.54	1.62	1.54	2.54	2.47	3.29	2.33	2.91	2.64
GH_A03G1249	26.96	39.9	42.3	18.53	15.26	18.38	32.34	43.38	40.21	26.19	19.96	16.79
GH_A03G1250	4.89	12.14	6.38	1.83	1.57	1.57	8.27	6.94	9.04	4.6	4.48	2.7
GH_A03G1255	1.31	3.85	1.26	0.59	0.93	0.73	1.85	1.37	1.5	0.97	1.37	2.08
GH_A03G1278	0.7	0.86	0.84	9.26	11.25	10.15	0.66	2.21	0.89	8.54	11.14	13.71
GH_A03G1290	1.32	1.26	1.02	2.96	3.58	2.16	1.44	1.23	0.7	1.55	1.4	1.95
GH_A03G1291	3.3	3.54	2.73	1.56	1.43	1.06	2.5	2.32	3.02	1.63	1.24	1.36
GH_A03G1293	1.32	4.12	1.24	0.37	0.37	0.51	0.44	0.45	1.04	0.32	0.47	0.78
GH_A03G1313	3.84	3.92	3.52	7.8	13.55	10.05	3.44	4.61	3.01	8	7.38	9.65
GH_A03G1315	3.95	3.94	3.35	10	12.27	11.87	5.18	4.48	4.44	10.16	13.37	13.95
GH_A03G1327	0.45	0.22	0.41	2.11	2.43	2.47	0.18	0.33	0.16	1.29	1.68	2.24
GH_A03G1344	3.64	1.57	4.03	8.87	7.54	7.28	3.39	5.46	3.46	6.13	8.55	5.8
GH_A03G1346	3.29	3.77	2.87	1.36	1.65	1.62	3.7	2.55	3.62	2.11	2.24	1.74
GH_A03G1348	0.87	0.36	0.33	1.26	0.61	0.89	0.48	0.32	0.48	1.35	1.73	0.92
GH_A03G1356	3.59	2.11	5.51	13.41	14.67	10.78	7.93	10.83	4.86	11.45	11.86	13.28
GH_A03G1386	24.34	22.28	27.13	95.66	152.2	127.86	11.87	21.11	11.82	61.56	78.91	153.18
GH_A03G1387	36.01	47.55	41.93	16.98	28	21.06	63.94	32.45	51.07	25.43	20.81	25.69
GH_A03G1395	2.4	2.46	1.76	3.35	3.58	3.24	1.7	1.44	2.04	3.24	4.39	4.06
GH_A03G1404	0.31	1.64	0.35	0.35	1.78	0.94	2.28	5.63	4.74	1.2	0.39	2.96
GH_A03G1417	2.07	2.41	1.57	4	4.33	5.28	2.18	1.6	2.49	3.93	3.79	5.65
GH_A03G1418	3.61	4.27	1.68	1.41	1.49	1.75	2.07	1.8	1.03	1.82	1.45	1.52
GH_A03G1420	62.83	114.57	50.86	16.34	19.79	21.54	59.03	60.25	66.1	28.87	23.63	19.27
GH_A03G1432	832.92	898.52	1044.06	547.35	481.68	494.61	1034.93	872.04	938.48	505.76	467.2	426.91
GH_A03G1435	0.72	0.68	0.31	2.05	1.21	1.6	0.79	0.68	0.55	1.41	2	1.12
GH_A03G1440	6.51	8.33	6.22	3.07	1.41	2.47	4.89	6.19	6.22	2.49	3.41	1.39
GH_A03G1443	34.17	31.47	25.76	12.13	7.22	22.04	19.93	24.79	25.26	15.24	11.54	5.43
GH_A03G1445	54.33	51.07	86.82	18.94	13.57	25.71	50.41	61.46	49.23	17.94	15.19	11.54
GH_A03G1446	2.41	3.1	3.19	0.4	0.44	0.42	2.75	2.44	2.09	0.72	0.71	0.6
GH_A03G1460	11.93	11.53	9.28	26.9	25.76	23.05	9.39	8.46	6.83	17.01	22.19	22.5
GH_A03G1464	11.35	12.79	5.51	2.94	5.7	5.24	6.52	5.35	8.28	4.63	2.61	6.37
GH_A03G1466	0.72	1.14	0.74	2.44	3.81	2.03	0.27	1.16	0.5	1.31	1.75	3.32
GH_A03G1469	4.37	3.6	2.12	1.82	0.89	1.62	1.92	3.31	3.72	2.23	2.11	1.22
GH_A03G1474	12.81	4.03	7.08	85.78	65.31	54.84	12.34	25.93	17.09	85.49	90.61	62.33
GH_A03G1477	0.8	0.08	0.39	1.3	1.84	1.57	0.44	0.68	0.71	1.25	2.18	1.86
GH_A03G1483	1.55	1.87	3.05	8.05	4.83	4.95	2.73	4.15	3.39	6.9	4.84	5.27
GH_A03G1488	7.41	4.6	7	15.51	16.92	15.76	6.37	7.15	6.95	17.11	23.66	14.94
GH_A03G1492	1.24	1.06	1.08	2.93	2.28	3.06	2.08	2.16	1.07	3.86	1.94	2.32
GH_A03G1509	0.86	1.26	0.84	0.36	0.46	0.45	0.84	0.99	1.07	0.37	0.69	0.2
GH_A03G1516	0.82	1.51	0.75	1.75	2.38	2.71	0.52	0.55	0.45	1.07	0.49	1.6
GH_A03G1517	4.05	2.44	3.41	7.73	8.39	11.56	5.6	10.81	8.18	11.28	12.95	11.54
GH_A03G1525	8.2	7.33	8.18	22.27	21.66	21.32	11.44	9.63	10.07	17.26	19.11	21.53
GH_A03G1547	7	12.43	8.86	4.13	5.62	5.25	7.78	7.25	10.03	5.06	5.46	5.33
GH_A03G1554	2.42	2.14	0.55	0.76	1.16	1.22	1.77	2.65	1.82	0.55	0.79	1
GH_A03G1563	287.1	283.11	213.84	134.86	108.93	148.2	205.81	145.79	215.97	158.67	112.37	126.41
GH_A03G1572	39.82	34.29	57.46	130.88	137.73	127.88	23.47	45.01	20.56	73.3	81.53	84.15
GH_A03G1576	6.34	4.63	6.27	2.22	2.59	2.91	2.06	4.22	2.99	1.41	0.77	2.29
GH_A03G1589	0.64	0	0.41	1.71	1.89	1.56	1.4	1.5	1.14	2.96	2.94	2.21
GH_A03G1590	2.58	0.77	2.09	0.15	0.71	0.16	2.58	0.84	1.69	0.36	0.11	0.13
GH_A03G1591	5.13	5.63	4.25	2.51	3.06	2.85	8.65	6.13	9.55	4.73	3.38	2.75
GH_A03G1597	139.12	45.86	72.51	301.52	201.63	192.51	71.06	131.07	102.75	251.16	286.49	191.57
GH_A03G1606	12.62	12.63	7.27	4.25	4.31	2.7	9.87	7.59	9.55	4.04	4.21	4.15
GH_A03G1609	0.38	0.37	0.47	0	0.68	1.18	1.74	2.67	1.54	1.09	1.03	0.26
GH_A03G1610	2.14	1.91	1.86	4.7	4.66	3.73	2.74	1.08	1.24	2.37	6.01	5.68
GH_A03G1614	58.5	92.4	67.52	33.59	31.76	35.31	57.02	46.88	49.5	26.51	23.36	26.34
GH_A03G1628	3.45	3.34	2.26	6.83	8.83	7.99	3.47	3.01	2.72	6.9	8.86	9.58
GH_A03G1631	83.24	87.31	48.13	115.1	129.71	102.87	46.52	52.78	38.03	91.04	109.39	130.15
GH_A03G1634	10.03	17.1	10.39	111.14	187.83	153.61	20.71	35.72	13.8	108.42	149.19	200.06
GH_A03G1637	10.93	9.63	10.43	26.79	32.72	25.5	15.5	9.49	11	21.14	26.93	26.3
GH_A03G1641	14.53	18.81	13.17	4.24	6.13	3.79	16.4	11.41	18.04	6.94	5.2	7.08
GH_A03G1654	32.03	29.5	22.77	66.61	79.25	65.19	25.07	38.63	28.35	62.07	77.05	81.86
GH_A03G1658	177.09	210.46	214.93	111.08	89.95	103.77	206.56	171.41	196.47	99.01	90.41	104.26
GH_A03G1660	0.31	0.17	0.15	0.8	0.73	0.49	0.88	0.14	0.15	0.74	1.29	1.57
GH_A03G1666	0.73	1.59	1.06	0.09	0.15	0.25	0.93	0.4	0.62	0.24	0.1	0.1
GH_A03G1672	10.38	12.18	9.3	2.33	1.61	2.7	9.39	7.68	9.85	2.19	0.79	2.71
GH_A03G1675	7.95	10.49	5.92	15.28	30.99	30.21	17.56	17.78	14.26	30.42	48.85	33.03
GH_A03G1679	3.4	2.69	2.31	32.64	67.15	50.62	3.47	12.47	3.85	30.89	49	75.01
GH_A03G1682	4.7	1.55	3.88	0.88	0.89	0.68	7.73	1.74	2.64	0.91	0.18	0.14
GH_A03G1683	18.79	11.76	17.41	35.08	24.77	31.36	12.01	10.54	16.14	31.91	34	19.07
GH_A03G1693	1.14	0.94	0.93	1.42	5.82	3.71	0.66	2.04	0.73	2.33	1.45	6.76
GH_A03G1699	11.63	7.59	10.09	25.77	36.73	32.8	12.92	12.71	6.8	22.51	31.07	36.19
GH_A03G1702	0.41	0.41	0.92	16.08	21.48	22.37	0.95	1.43	0.48	9.36	17.37	20.3
GH_A03G1714	0.61	0.73	0.65	0.41	0.87	0.85	2.07	2	2.4	1.74	1.92	1.37
GH_A03G1718	1.55	2.38	1.56	0.87	1.05	0.81	1.37	1.08	1.8	1.18	1.29	0.98
GH_A03G1723	1.6	1.29	1.36	0.38	0.54	1.01	1.97	1.09	0.59	0.43	0.55	0.75
GH_A03G1730	1.68	1.77	1.06	5.05	10.89	9.38	1.69	0.43	1.11	2.66	5.67	3.75
GH_A03G1731	1.97	0.98	1.85	0.72	0.83	1.43	1.16	1.05	1.44	0.2	0.7	0.34
GH_A03G1732	3.98	2.75	3.64	1.38	0.96	1.01	2.56	2.16	2.39	1.65	0.9	1.75
GH_A03G1736	24.21	24.54	17.01	11	9.24	10.24	35.25	33.84	38.33	30.28	22.82	17.74
GH_A03G1742	27.73	18.77	29.03	91.89	114.21	105.38	32.74	44.5	20.99	83.36	130.48	139.39
GH_A03G1750	2.52	3.33	1.79	9.15	7.54	7	5.04	1.7	2.95	8.27	8.03	6.4
GH_A03G1759	2.51	5.42	3.43	1.62	2.14	1.53	6.18	3.65	5.56	1.3	1.77	4.23
GH_A03G1766	14.87	22.6	12.25	8.42	6.98	7.8	13.29	12.77	14.53	10.84	7.73	10.08
GH_A03G1767	2.09	2.23	2.47	7.89	9.05	6.44	2.21	3.09	3.01	6.11	7.99	6.92
GH_A03G1769	11.35	14.8	8.27	6.86	4.61	6.55	10.76	10.53	10.43	5.89	7.05	9.06
GH_A03G1794	154.35	113.51	117.83	51.01	30.52	37.02	184.42	117.38	161.3	61.31	49.39	37.7
GH_A03G1803	3.89	5.51	2.93	1.77	2.09	2.04	3.88	4.07	2.78	2.05	1.51	3.11
GH_A03G1805	0	0.13	0	2.77	1.48	0.89	0.32	0.34	0.29	1.65	2.02	2.23
GH_A03G1807	2.49	0.98	3.21	0.47	0.17	0.25	3.39	1.69	2.35	0.35	0.19	0.27
GH_A03G1821	0.29	0.06	0.42	1.99	2.97	1.69	0.27	0.52	0.54	0.85	1.12	1.52
GH_A03G1837	43.88	29.03	35.05	17.52	7.36	13.88	64.41	84.37	56.35	50.3	13.91	9.37
GH_A03G1842	4.7	9.26	5.7	5.14	11.24	9.46	9.3	16.14	13.61	21.63	13.55	26.85
GH_A03G1843	2.7	3.76	4.65	2.69	0.42	2.65	3.91	6.84	5.34	7.49	8.53	5.38
GH_A03G1851	5.56	5.88	4.71	3.43	2.56	3	3.18	3.61	4.28	1.55	1.63	1.78
GH_A03G1853	17.95	36.69	42.08	2.36	2	6.12	29.88	35.62	29.62	4.07	1.77	2.82
GH_A03G1867	1.5	2.39	0.85	0.43	0	0.33	0.2	0.43	0.25	0.1	0	0
GH_A03G1868	148.15	224.5	103.14	20.89	30.21	42.37	143.93	142.31	148.13	55.51	32.6	27.77
GH_A03G1881	1.35	4.28	3.4	3.61	14.19	12.53	5.5	10.85	5.46	12.01	7.46	11.29
GH_A03G1884	5.42	6.17	4.73	3.11	0.82	2.74	3.01	7.43	5.57	4.05	2.81	1.63
GH_A03G1908	7.39	4.63	6.68	16.45	21.92	20.54	5.16	6.3	5.48	14.06	26.34	22.02
GH_A03G1909	3.24	5.74	4.35	2.57	2.09	1.76	3.89	2.96	4.08	3.02	2.41	3.58
GH_A03G1917	6.11	4.89	8.24	1.79	2.99	2.47	8.13	4.22	7.53	3	3.59	2.56
GH_A03G1918	12.92	16.59	14.97	7.02	7.12	6.12	13.4	14.9	14.35	8.41	11.27	8.82
GH_A03G1936	6.16	11.16	7.77	4.25	5.91	3.02	7.74	7.02	10.87	5.37	4.42	6.34
GH_A03G1940	7.14	5.03	9.87	15.76	17.52	14.91	9.86	8.82	6.72	12.43	14	13.73
GH_A03G1942	1.19	1.67	1.54	1.05	1.11	0.71	2.18	1.33	1.6	0.52	0.75	0.83
GH_A03G1953	203.51	72.96	104.8	343.97	557.04	489.06	29.67	51.86	30.1	139.44	258.17	352.55
GH_A03G1975	10.53	15.18	9.81	5.32	7.02	5.47	9.12	13	11.37	9.92	7.88	8.12
GH_A03G1978	108.23	125.15	129.36	55.15	34.35	48.23	126.19	106.25	126.48	61.31	36.13	28.95
GH_A03G1979	68.14	85.64	97.85	45.73	31.08	47.85	87.11	104.67	97.47	63.03	47.97	35.88
GH_A03G1981	4.61	13.47	7.87	3.18	3.81	1.97	4.9	3.72	5.64	2.63	3	3.53
GH_A03G1986	11.27	17.89	17.74	7.56	6.04	8.7	13.8	18.69	19.56	9.26	8.83	6.59
GH_A03G2038	13.03	8.72	12.59	78.02	136.31	101.14	11.72	19.04	7.2	57.47	82.74	124.12
GH_A03G2042	31.52	38.05	20.97	4.32	2.51	6.98	21.79	29.54	25.65	9.37	5.23	2.87
GH_A03G2045	5.37	6.39	2.79	0.9	1.53	1.37	0	0	0	0	0	0
GH_A03G2048	5.81	6.68	3.24	1.38	2.01	2.11	2.31	4.51	2.75	1.87	0.87	2.23
GH_A03G2060	9.14	14.62	5.94	2.3	2.98	3.24	6.62	6.17	6.2	4.26	4.35	4.95
GH_A03G2061	831.95	1068.08	846.87	285.7	260.55	324.39	832.71	923.99	884.98	390.49	241.51	276.38
GH_A03G2073	1.21	1.15	0.72	2.36	3.27	3.2	1.5	1.81	1.27	2.88	3.8	2.45
GH_A03G2075	41.82	49.42	116.63	139.75	151.93	228.34	50.59	112.67	57.8	147.91	202.26	153.74
GH_A03G2076	1.2	2.24	0.99	3.18	2.92	2.75	0.72	0.59	0.71	0.8	1.14	0.89
GH_A03G2077	1.84	3.91	4.38	1.28	1.65	1.37	5.32	5.85	3.97	2.21	1.92	2.76
GH_A03G2091	40.82	24.39	35.88	135.21	137.76	115.27	31.84	71.65	40.79	87.79	100.61	90.48
GH_A03G2094	0.03	0.03	0	0.03	2.43	1	0.06	0.03	0	3.99	0.08	2.15
GH_A03G2105	1.81	1.79	2.24	0.65	1.05	1.1	2.46	1.57	2.07	1.6	1.64	1.01
GH_A03G2112	26.61	19.41	28.84	76.8	75.83	75.41	30.95	28.33	21.76	52.76	77.94	82.44
GH_A03G2115	1.7	1.75	1.51	5.81	7.18	7.61	4.04	2.76	1.14	4.98	6.72	6.45
GH_A03G2120	11.26	6.25	10.93	56.47	57.26	57.98	7.38	18.52	7.91	42.51	48.15	51.02
GH_A03G2122	0.3	0.04	0.41	1.85	1.09	0.49	0.25	0.11	0.08	0.83	0.52	0.41
GH_A03G2125	4.23	4.76	8.07	12.26	14.05	16.95	5	5.21	3.86	7.96	14.21	15.08
GH_A03G2146	70.35	70.21	84.72	157.08	235.71	216.34	106.83	167.19	98.74	189.54	209.7	272.84
GH_A03G2170	0.35	0	0.09	7.11	6.68	7.16	0.24	0.19	0.1	2.23	4.49	3.23
GH_A03G2171	29.64	51.64	35.26	61.61	192.06	156.33	75.11	159.27	91.42	203.75	154.08	244.75
GH_A03G2172	128.23	165.45	141.57	66.09	82.86	76.43	112.02	131.33	126.31	91.89	77.67	90.56
GH_A03G2179	0.33	0.25	0.3	1.22	0.72	0.87	0.37	0.53	0.35	0.67	1.14	0.66
GH_A03G2197	6.54	9.43	5.77	3.1	3.45	3.69	6.65	9.2	7.7	4.33	3.07	3.97
GH_A03G2198	1.64	1.86	1.48	0.96	0.9	0.7	2	1.25	1.52	0.97	1.2	1.68
GH_A03G2201	46.33	68.42	67.5	8.67	1.9	6.69	59.84	28.66	35.83	11.69	8.43	2.71
GH_A03G2206	0.96	1.76	0.78	0.45	1.03	0.78	2.56	3.56	2.52	3.39	2.28	2.85
GH_A03G2209	284.34	306.22	258.55	86.76	78.12	74	288.51	164.61	258.08	90.38	67.94	86.56
GH_A03G2222	1.05	1.55	0.79	0.4	0.28	0.3	0.48	0.36	0.33	0.49	0.22	0.93
GH_A03G2226	4.31	4.2	4.56	10.47	10.69	10.75	5.88	4.14	4.68	8.14	10.59	11.58
GH_A03G2227	0.47	0.37	1.41	5.35	6.64	7.27	0.41	1.26	0.74	4.82	7.85	6.41
GH_A03G2237	13.87	11.62	10.24	24.71	24.56	20.4	8.92	9.99	7.79	19.07	22.52	24
GH_A03G2240	59.62	66.79	91.96	40.3	45.41	45.95	81.23	63.73	80.47	36.93	33.63	41.46
GH_A03G2247	9.77	10.37	10.83	0.23	0	0	4.96	3.22	2.39	0.96	0.52	0.21
GH_A03G2249	91.81	92.9	54.36	38.56	33.92	44.54	97.21	130.61	90.96	68.37	66.78	46.79
GH_A03G2251	562.18	534.45	408.5	195.86	176.59	201.07	434.17	492.16	435.93	230.52	208.68	148.41
GH_A03G2252	17.58	13.28	28.38	14.91	9.32	12.83	19.14	21.63	19.36	12.65	6.65	8.77
GH_A03G2255	71.81	54.11	36.86	19.75	8.01	17.32	45.26	59.56	38.78	23.27	11.48	3.95
GH_A03G2259	2.04	4.72	2.34	8.86	8.1	9.62	0.97	0.69	0.54	5.38	4.68	4.82
GH_A03G2261	0.35	0	0.16	5.66	2.87	3.21	0	0.18	0.18	1.1	4.57	4.12
GH_A03G2274	30.89	25.56	33.95	20.22	24.04	20.42	33.67	37.14	27.13	22.32	11.71	13.25
GH_A03G2283	4.29	5.89	6.6	7.36	14.53	12.1	5.39	14.05	7.58	18.53	18.4	21.83
GH_A03G2286	5.34	5.73	6.22	10.18	11.44	11.63	0.68	0.58	0.91	0.69	0.83	0.79
GH_A03G2303	3.45	1.55	3.46	9.51	9.57	9.56	1.97	1.74	1.47	5.08	4.74	5.57
GH_A03G2304	1.35	1.96	1.31	3.89	4.43	3.84	4.32	5.61	3.96	5.6	5.32	4.06
GH_A03G2305	3.37	1.79	2.07	1.79	0.86	1.26	3.54	3.69	2.53	2.29	0.69	0.89
GH_A03G2310	0.78	0.39	0.6	3.05	4.04	2.26	1.11	3.55	1.78	4.52	4.77	1.78
GH_A03G2311	16.22	6.46	9.91	36.29	35.78	35.58	13.05	36.05	13.72	50.05	45.82	35.74
GH_A03G2314	64.25	53.38	59.89	33.9	33.74	28.89	74.8	94.47	78.54	54.33	29.75	30.91
GH_A03G2337	14.03	15.55	14.66	28.32	48.32	44.9	16.81	33.2	24.14	44.59	37.71	40.32
GH_A03G2346	3.33	2.34	3.58	9.27	6.55	5.36	5.58	5.95	4.27	5.7	8.47	5.78
GH_A03G2357	0.22	0.22	0.09	0.58	1.11	0.86	0.36	0.1	0.03	0.5	0.58	0.75
GH_A03G2365	6.17	7.25	6.13	3.28	2.19	2.45	6.22	4.95	5.97	2.81	2.48	1.87
GH_A03G2366	14.91	24.7	19.21	3.68	5.09	7.85	5.59	6.8	11.04	3.29	2.26	2.55
GH_A03G2389	5.38	12.41	3.07	4.01	8.59	8.08	3.45	4.12	4.44	6.76	7.68	13.31
GH_A03G2413	1.62	1.25	1.1	3.16	4.53	3.64	1.66	1.1	1.39	3	3.99	5.11
GH_A03G2416	0.48	0.24	0.4	1.24	0.83	1.1	0.52	0.54	0.5	0.83	1.45	1.17
GH_A03G2424	0.43	0.2	0.63	1.08	0.81	1.59	0.17	0.49	0.34	0.92	0.81	0.54
GH_A03G2427	1.07	2.21	1.2	5.76	6	5.84	1.99	0.96	0.71	2.6	4.44	3.62
GH_A03G2429	12.44	9.99	8.24	24.74	24.35	19.03	8.96	10.3	6.49	11.55	16	20.08
GH_A03G2448	0.54	0.67	0.68	0.21	0.49	0.37	1.42	1.03	1.86	1.79	1.09	1.8
GH_A04G0019	0.49	0.72	0.58	0.19	0.48	0.3	1.24	0.66	1.18	1.43	0.67	1.58
GH_A04G0036	23.22	11.99	18.42	3	1.09	3.03	16.1	12	14.35	2.78	1.77	0.93
GH_A04G0039	0.32	0.2	0.25	1.26	1.85	2.25	0.26	0.28	0.38	2.1	2.73	3.78
GH_A04G0041	7.41	3.77	4.82	31.29	30.83	27.77	5.96	5.27	4.59	18.93	21.89	28.9
GH_A04G0059	0.64	1.39	0.62	2.61	2.69	2.46	1.05	1.42	1.26	2.47	1.91	2.18
GH_A04G0072	0.31	0	0.09	10.81	6.39	6.93	0.1	1.14	0.32	6.4	13.91	12.12
GH_A04G0073	3.18	0.92	2.43	10.17	11.69	11.56	4.66	5.77	2.8	11.63	20.41	15.3
GH_A04G0074	0.52	0.31	0.1	4.99	2.91	2.6	0.3	0.42	0.88	4.83	3.94	5.61
GH_A04G0099	0.67	0.33	0.2	3.29	9.19	8.21	0	0.22	0.12	0	0	0.51
GH_A04G0105	1.06	1.27	1.43	1.6	1.65	1.46	3.23	2.78	3.59	3.56	5.38	5.75
GH_A04G0107	5.96	3.76	4.05	1.66	1.99	1.59	6.96	6.03	5.27	4.05	3.3	1.91
GH_A04G0111	78.95	286.95	131.82	9.38	19.02	11.5	77.14	39.89	76.25	13.26	11.87	15.57
GH_A04G0113	3.25	7.56	6.03	0.87	1.92	1.26	7.52	3.8	5.26	0.82	1.6	1.88
GH_A04G0127	1.92	3.49	3.74	1.84	2.54	2.27	0.97	1.45	1.51	1.51	1.92	2.24
GH_A04G0131	52.32	63.89	54.73	29.17	26.08	25.64	64.35	45.41	57.01	28.06	35.92	29.06
GH_A04G0138	15.36	18.6	12.79	2.02	3.21	3.07	12.83	10.13	13.21	5.21	4.21	2.19
GH_A04G0139	19.03	15.46	16.91	35.52	46.37	36.76	20.34	11.24	11.04	21.51	26.32	31.39
GH_A04G0141	3	3.81	3.39	1.48	1.19	1.41	2.24	1.31	2.18	0.95	0.84	0.89
GH_A04G0142	0.01	0	0	0	0	0	0.98	0.51	0.99	0.73	0.69	0.63
GH_A04G0144	5.48	6.83	2.79	2.45	2.8	2.42	2.89	3.21	5.83	2.97	2.03	2.12
GH_A04G0158	0.28	0.41	0.17	1.06	0.83	1.25	0.18	0.26	0.31	0.94	0.7	0.58
GH_A04G0162	2.84	7.56	2.23	0	0.32	0.11	1.16	2.36	2.25	0.43	0	0
GH_A04G0164	24.9	21.03	18.79	40.57	46.02	40.01	20.79	25.33	21.48	41.42	51.28	64.45
GH_A04G0165	9.31	8.88	9.31	64.31	40.95	44.97	14.6	20.93	18.77	82.13	63.01	50.76
GH_A04G0166	5.51	4.85	4.6	30.41	16.08	18.12	6.86	7.22	7.84	37.03	39.1	24.88
GH_A04G0172	5.06	0.59	3.84	48.08	67.65	59.14	2.4	6.15	2.38	26.43	42.95	59.38
GH_A04G0179	0.41	0.41	0.47	1.21	0.64	0.79	1.76	1.15	1.68	1.58	2.66	3.53
GH_A04G0204	0.08	0	1.5	0.04	0.3	1.07	0.08	2.82	3.98	0.13	0.61	0.08
GH_A04G0211	2.96	4.29	1.68	1.45	1.53	1.55	3.54	4.19	4.05	3.38	2.18	2.33
GH_A04G0216	0.57	0.74	0.56	0.42	0.73	0.54	2.02	0.46	1	0.48	0.42	0.52
GH_A04G0223	0.82	0.32	0.27	0.97	2.85	5.02	1.64	1.52	0.76	2.9	4.13	5.54
GH_A04G0224	1.18	0.39	0.39	3.11	3.02	4.64	1.43	0.73	1.1	2.97	7.63	7.61
GH_A04G0228	7.06	5.31	9.41	2.62	0.55	1.63	16.53	8.33	11.04	3.95	1.47	0.98
GH_A04G0234	0.87	0.67	0.26	0.22	0.16	0.28	0.25	0.15	0.25	0.09	0.1	0.06
GH_A04G0239	4.17	5.68	5.31	9.7	14.45	15.03	4.34	8.24	5.04	13.93	16.69	18.24
GH_A04G0244	17.38	16.71	25.39	9.94	10.01	11.47	15.97	13.78	13.64	9.06	7.93	7.92
GH_A04G0246	0.83	1.71	1.65	0.21	0.72	0.38	3.02	3.15	3.64	0.73	0.16	0.82
GH_A04G0275	24.3	27.15	26.51	16.54	18.78	19.66	6.52	7.14	4.87	8.71	9.47	16.01
GH_A04G0278	60.99	64.24	53.82	24.86	18.41	22.68	43.69	38.73	44.16	28.26	24.74	19.79
GH_A04G0281	56.01	44.76	46.19	32.99	21.34	20.59	41.99	59.59	48.84	36.61	25.08	26.61
GH_A04G0282	391.31	518.35	375.96	193.28	191.53	214.74	293.88	504.88	351.36	318.74	261.34	224.92
GH_A04G0292	2.94	2.96	2.26	14.81	27.68	21.45	4.98	3.5	1.99	7.95	14.4	20.84
GH_A04G0309	6.44	8	6.53	3.83	3.56	3.33	7.29	5.56	6.65	4.68	4.16	3.6
GH_A04G0382	10.99	23.34	48.1	8.71	15.12	37.13	17.53	30.14	20.45	11.39	9.08	6.77
GH_A04G0389	12.76	30.29	9.23	9.17	10.96	8.82	21.15	12.36	25.65	20.99	19.78	33.89
GH_A04G0405	14.26	12.72	16.66	18.45	8.41	15.1	32.5	24.48	27.14	13.53	7.81	9.22
GH_A04G0407	36.77	32.53	25.57	80.71	99.61	79.28	21.92	32.77	19.58	46.12	63.23	72.75
GH_A04G0408	344.36	172.89	205.17	31.97	8.46	14.6	369.11	133.45	264.53	22.61	5.84	7.19
GH_A04G0434	0.98	2.26	1.66	3.65	5.42	3.61	2.16	3.3	2.78	4.16	6.24	8.96
GH_A04G0442	0.7	0.2	2.85	0.51	1.25	3.39	0.95	9.35	5.29	0.53	1.61	0.28
GH_A04G0463	8.62	4.98	8.62	15.86	19.01	23.38	6.09	6.66	4.95	13.24	16.01	15.06
GH_A04G0475	2.38	3.48	1.97	0.71	0.82	1.12	1.85	1.1	1.67	0.87	0.87	1.15
GH_A04G0493	15.38	10.5	14.87	36.75	34.02	33.13	17.76	13.74	14.22	27.24	33.61	40.15
GH_A04G0506	117.5	114.22	85.27	15.47	25.99	34.88	53.46	55.59	66.51	23.76	15.93	14.29
GH_A04G0525	1.46	0.96	1.11	2.41	2.18	2.53	0.68	0.98	0.94	3.77	3.4	3.86
GH_A04G0540	19.2	15.66	20.98	39.53	20.76	32.96	8.05	11.11	9.82	23.87	26.69	15.62
GH_A04G0557	35.58	45.09	49.27	5.71	21	27.43	68.97	111.3	89.87	45.92	25.64	23.05
GH_A04G0585	65.02	89.36	124.46	35.52	43.32	69.1	68.23	77.51	67.9	45.7	27.61	34.03
GH_A04G0589	255.81	291.82	267.76	135.89	121.83	139.45	259.08	281.81	268.1	149.62	142.35	124.29
GH_A04G0665	1.13	1.9	1.85	0.3	0.2	0.21	0.84	0.5	0.93	0.26	0.34	0.04
GH_A04G0693	1.43	0.59	0.66	0.46	0.28	0.2	0.68	0.27	0.72	0.23	0.23	0.31
GH_A04G0703	4.37	1.83	3.8	6.12	6.68	4.26	2.84	2.33	1.7	10.69	11.62	10.53
GH_A04G0704	33.14	38.21	19.83	8.11	16.43	13.09	25.15	18.51	44.41	23.93	14.79	16.57
GH_A04G0712	34.97	44.63	29.71	10.88	8.38	10.32	31.64	24.58	36.51	12.35	8.42	9.82
GH_A04G0713	44.66	63.58	24.37	11.5	4.95	14.1	35.56	16.21	38.78	12.23	8.22	7.17
GH_A04G0738	2.93	1.48	1.92	1.53	0.06	0.52	3.97	1.82	2.2	0.76	0.96	0.49
GH_A04G0747	0.44	0.17	0.21	0.92	0.78	0.87	0.26	0.15	0.2	0.38	0.82	0.59
GH_A04G0753	0.62	0.72	0.62	1.72	1.86	2.01	0.53	1.02	0.77	1.95	2.05	1.48
GH_A04G0754	1.66	1.14	1.11	2.09	1.79	2.23	0.97	1.68	0.74	3.04	2.72	2.69
GH_A04G0755	55.59	85.36	52.55	3.64	1.65	4.62	12.11	6.87	16.59	0.61	0.29	0.17
GH_A04G0757	60.07	40.65	73.64	22.14	10.93	16.39	30.31	37.41	31.39	15.08	13.87	11.81
GH_A04G0775	0.42	0.82	0.76	0.74	5.92	3.85	0.89	3.26	1.2	6.8	0.95	6.46
GH_A04G0794	0.11	0.32	0.6	0.22	0.23	0.24	7.12	8.92	11.24	1.26	1.75	0.5
GH_A04G0804	1.72	0.95	0.55	1.01	0.4	1.45	1.51	1.93	1.07	0.81	0.15	0.35
GH_A04G0814	3.65	5.69	4.32	1.74	2.03	2.64	5.12	3.74	3.8	2.51	2.93	2.06
GH_A04G0815	1.07	1.65	1.9	4	3.44	4.97	1.01	2.34	1.62	4.56	3.47	3.74
GH_A04G0817	0.25	0.46	0.39	0.97	0.83	0.85	0.34	0.43	0.49	0.38	0.46	0.58
GH_A04G0840	11.75	10.7	6.72	15.11	15.88	16.12	8.6	6.12	10.48	14.74	20.1	20.45
GH_A04G0851	7.77	2.75	4.24	18.02	15.33	16.17	6.96	7.92	6.88	13.86	14.93	18.38
GH_A04G0855	15.28	10.84	13.73	31.38	28.58	31.91	14.65	22.91	15.26	40.42	39.1	29.34
GH_A04G0857	9.47	10.15	6.19	41.82	47.5	45.73	7.5	22.04	7.32	37.88	49.85	46.4
GH_A04G0863	5.05	7.22	9.25	16.61	14.31	15.84	10.98	11.04	12.04	17.55	15.93	18.6
GH_A04G0874	1.2	5.27	0.9	0.04	1.13	0.33	1.89	0.38	1.51	0.48	0.09	0.62
GH_A04G0882	0.53	0.21	0.25	1.62	1.36	1.24	0.5	0.41	0.18	1.16	1.11	1.8
GH_A04G0885	17.91	19.08	23.28	10.91	7.3	9.7	26.88	17.65	24.9	11.81	10	7.99
GH_A04G0888	1	0.85	3.01	4.59	4.29	4.35	1.28	3.61	1.13	6.85	9.08	7.44
GH_A04G0900	19.42	8.81	8.52	34.63	24.63	22.05	21.36	23.62	19.59	29.66	27.27	25.33
GH_A04G0906	0.95	0.3	0.92	14.01	12.08	7.87	0.33	0.56	0.11	3.18	3.69	4.96
GH_A04G0921	2.27	4.7	2.92	0.8	0.94	1.63	4.37	1.77	2.46	1.85	2.24	2.38
GH_A04G0928	92.49	113.08	123.68	71.74	62.99	58.14	144.39	144.08	117.85	90.46	68.44	49.91
GH_A04G0936	0	0.23	0	0	0	0	13.24	1.54	4.32	8.17	0.81	12.02
GH_A04G0940	0.65	0.52	0.74	1.74	2.52	1.11	0.57	0.5	1.57	1.52	1.62	2.97
GH_A04G0943	1.47	0.58	1.24	11.57	13.62	10.54	0.78	1.54	0.99	9.78	10.57	16.1
GH_A04G0950	16.08	35.96	11.32	1.23	1.65	1.35	7.44	2.08	11.54	1.03	0.58	1.28
GH_A04G0951	37.59	22.91	17.39	12.22	5.18	8.62	4.1	6.18	5.51	3.89	3.66	3.96
GH_A04G0959	22.66	20.08	20.87	51.22	61.46	55.91	16.13	22.73	15.75	42.12	49.73	62.02
GH_A04G0971	1.67	1.12	1.21	0.55	0.3	0.37	0.23	0.45	0.77	0.26	0.11	0.09
GH_A04G0988	32.99	19.04	37.64	73.56	80.7	70.02	34.72	47.61	32.18	66.46	60.28	65.62
GH_A04G0994	63.51	30.15	92.67	212.57	205.74	221.82	89.99	53.93	51.68	124.09	162.94	188.69
GH_A04G1010	2.91	2.31	2.14	5.6	5.92	5.92	3.68	3.85	3.15	7.91	7.71	5.79
GH_A04G1011	504.46	506.66	764.34	1147.96	1682.15	1282.97	421.24	713.74	406.03	1049.73	762.6	1211.46
GH_A04G1013	2.5	6.06	2.85	5.47	12.4	8.93	1.21	2.89	2.9	2.63	4.68	6.01
GH_A04G1015	2.31	2.13	1.51	0.17	0.6	0.36	1.18	0.42	1.13	0.61	0.76	0.45
GH_A04G1018	2.4	2.11	3.77	55.19	66.28	48.33	6.31	6.04	2.24	24.55	44.33	86
GH_A04G1029	1.35	0.97	0.5	4.48	4.94	4.04	0.69	1.18	0.43	3.28	4.19	5.47
GH_A04G1032	50.11	93.43	64.01	6.99	15.99	12.9	63.48	56.57	70.5	20.5	14.4	23.39
GH_A04G1038	3.11	3.64	3.73	2.21	1.87	1.86	6.29	2.95	3.86	2.33	2.31	1.56
GH_A04G1040	3.89	3.35	3.46	1.29	0.83	1.25	2.77	2.31	1.99	1.81	1.84	1.15
GH_A04G1041	5.64	7.51	8.2	1.67	4.33	2.18	4.68	4.1	4.09	2.29	1.63	4.32
GH_A04G1046	13.25	19.39	13.37	2.29	2.01	3.15	17.89	15.16	20.74	4.96	2.4	1.08
GH_A04G1050	2.32	6.76	2.23	0.64	0.88	0.74	3.22	1.12	2.38	0.72	0.45	0.85
GH_A04G1053	66.83	73.77	89.97	31.66	31.97	72.49	50.18	116.21	75.15	52.55	36.12	18.47
GH_A04G1054	3.47	2.6	4.8	11.16	11.08	11	4.19	4.2	2.71	8.48	10.1	10.77
GH_A04G1057	1.92	0.91	1.99	4.18	7.69	4.9	1.34	3.71	0.88	5.02	3.73	5.42
GH_A04G1059	48.59	20.52	33.44	21.63	6.99	13.62	34.06	53.17	47.11	30.66	16.83	4.43
GH_A04G1066	0.2	0.3	0.36	3.61	3.86	4.76	0.42	0.85	0.68	2.78	4.11	3.73
GH_A04G1067	94.64	74.66	87.94	204.89	233.62	209.34	87.94	112.42	72.34	158.97	220.04	227.82
GH_A04G1068	15.75	17.59	12.62	39.93	75	70.66	16.99	33.61	21.52	54.06	68.29	84.91
GH_A04G1069	37.05	22.19	34.03	60.71	71.81	68.1	27.71	31.16	25.61	56.49	65.99	62.37
GH_A04G1070	7.98	8.68	14.86	28.44	26.5	25	20.6	13.34	16.27	32.75	42.27	46.82
GH_A04G1079	10.58	13.12	12.04	4.22	7.54	3.51	15.99	7.69	14.54	5.15	4.74	4.99
GH_A04G1089	0.66	0.83	1.14	2.13	2.29	2.22	0.38	0.85	0.75	1.63	1.88	2.1
GH_A04G1090	2.32	2.75	3.53	3.55	5.05	4.19	1.24	0.39	1.01	0.64	0.73	2.01
GH_A04G1100	5.23	10.15	6.6	2.63	4.87	4.37	6.61	6.13	7.58	3.2	2.09	4.44
GH_A04G1101	5.34	4.31	6.61	3.66	11.25	10.92	12.79	20	11.49	15.54	14.47	12.5
GH_A04G1104	2.05	4.01	2.59	0.68	5.34	3.62	5.94	7.46	8.17	4.15	2.93	5.53
GH_A04G1108	2.26	1.78	2.25	0.68	1.17	1.16	1.13	1.48	0.84	0.98	0.15	1.15
GH_A04G1111	68.86	71.22	89.24	35.84	36.42	40.17	77.57	54.16	73.94	38.26	30.44	33.64
GH_A04G1115	1.68	2.81	1.18	0.44	0.04	0.37	1.14	0.61	0.81	0.23	0.05	0.94
GH_A04G1120	0.81	1.23	0.7	2.2	2.68	3.44	0.95	0.82	0.81	1.46	2.2	2.98
GH_A04G1131	4.63	7.18	6.76	2.19	2.9	4.1	3.81	3.53	5.3	2.7	2.86	2.96
GH_A04G1138	0.1	0.03	0.4	1.03	1.36	1.06	0.38	0.24	0.04	0.5	1.24	0.89
GH_A04G1169	2.6	1.77	2.46	4.68	5.62	5.19	2.29	2.22	2.43	4.06	4.29	5.36
GH_A04G1171	3.29	2	3.69	16.15	23.65	20.86	3.24	3.89	2.06	11.72	19.68	22.39
GH_A04G1174	257.64	284.57	212.65	37.72	38.66	38.64	280.09	208.1	308.4	77.18	38.17	55.07
GH_A04G1197	0.99	1.08	0.81	0.57	0.36	0.4	1.25	0.52	1.5	0.72	0.5	0.41
GH_A04G1209	151.28	239.9	184.14	3.08	1.69	14.81	302.46	337.61	463.82	35.08	8.78	2.52
GH_A04G1212	1.6	0.53	0.57	1.73	3.23	2.91	0.68	1.53	0.28	2.35	3.38	2.94
GH_A04G1217	9.21	13.7	13.92	6.12	5.25	8.02	9.82	11.88	12.36	6.8	3.96	5.69
GH_A04G1218	232.77	211.63	190.37	107.26	104.01	92.28	189.13	203.95	190.52	119.16	110.17	110.16
GH_A04G1219	15.43	23.49	15.23	4.36	10.21	11.04	18.02	25.71	23.99	15.86	14.93	16.22
GH_A04G1222	21.99	29.46	23.31	10.72	11.55	11.33	13.14	17.14	15.83	10.83	6.82	6.71
GH_A04G1223	52.02	48.65	50.56	27.19	23.66	28.19	43.44	52.32	47.58	35.23	30.53	23.33
GH_A04G1228	7.61	13.95	12.07	5.04	6.68	7.9	8.75	11.51	6.98	4.07	2.98	5.24
GH_A04G1232	0	0	0	0.3	0.73	0.9	0	0	0	0.39	1.28	1.74
GH_A04G1234	4.77	3.77	5.61	2.83	3.27	1.54	6.42	4.5	4.82	1.84	2.07	1.06
GH_A04G1240	7.62	5.59	3.64	6.01	5.51	6.22	2.71	1.21	2.01	1.51	3.28	2.83
GH_A04G1243	3.53	4.14	5.39	1.77	1.2	2.5	3.25	3.24	4.83	2.7	1.78	0.9
GH_A04G1249	0.71	0.61	0.47	0.2	0.07	0.1	0.27	0.31	0.49	0.13	0.21	0.21
GH_A04G1251	236.61	335.86	262.6	50.25	71.66	114.87	199.87	262.99	244.36	131.64	60.55	54.59
GH_A04G1253	53.55	68.43	63.57	14.85	5.63	11.94	59.97	35.59	49.54	13.25	11	9.85
GH_A04G1254	12.1	13.89	8.37	1.79	0.47	1.82	5.7	8.01	12.5	2.17	0.79	0.21
GH_A04G1263	21.66	22.75	40.55	12.01	9.64	13.84	71.26	41.56	64.1	22.99	21.44	18.11
GH_A04G1269	3.37	2.77	3.62	6.47	9.32	7.34	4.42	4.38	4.52	5.86	7	8.6
GH_A04G1284	28.93	23.37	38.83	5.01	4.1	12.39	13.34	28.63	16.32	11.35	2	4.34
GH_A04G1287	16.78	40.93	21.28	1.57	3.48	8.53	33.03	61.56	46.84	9.15	4.66	3.2
GH_A04G1291	0.6	1.42	0.61	0.2	0.1	0.33	1.76	0.47	0.87	0.21	0.23	0.24
GH_A04G1302	6.13	10.1	8.87	2.93	6.25	6.67	8.9	11.3	10.72	4.59	3.29	5.42
GH_A04G1311	1.52	2	1.21	0.32	0.92	0.48	1.32	0.83	1.13	0.87	0.43	0.46
GH_A04G1325	4.39	8.16	10.88	2.1	2.18	2.49	14.56	5.27	10.39	2.51	3.36	3.39
GH_A04G1326	10.77	12.46	7.14	32.22	34.56	39.29	10.67	14.02	12.21	35.13	47.92	35.44
GH_A04G1327	5.88	4.2	5.26	27.55	17.63	20.77	5.8	7.76	5.95	25.15	22.81	14.42
GH_A04G1336	22.81	50.89	46.18	8.85	12.97	15.67	14.78	12.96	15.94	8.45	5.93	8.5
GH_A04G1337	3.11	2.65	2.63	6.05	5.73	6.41	3.48	1.75	3.35	4.56	6.31	8.74
GH_A04G1339	10.15	15.47	11.6	2.92	2.52	2.65	10.14	5.51	8.58	4.18	2.7	3.87
GH_A04G1342	3.99	3.75	3.28	8.52	8.16	7.61	3.98	4.04	3.44	5.85	8.62	8.15
GH_A04G1343	1.22	2.41	1.45	0.71	1.12	0.61	1.03	1.4	1.18	1.42	0.83	0.93
GH_A04G1345	0.78	0.98	1.54	1.34	2.59	1.16	0.82	1.54	0.86	2.12	2.36	3.68
GH_A04G1352	0.65	0.72	1.34	1.08	1.01	0.27	2.69	3.7	2.56	1.29	1.3	1.63
GH_A04G1356	1.82	1.72	1.62	0.44	0.93	1.11	1.99	1.03	1.5	0.59	0.92	0.74
GH_A04G1358	6.76	2.27	6.98	1.17	0.79	2.18	7.22	10.69	4.11	2.51	0.33	0.61
GH_A04G1369	28.73	46.8	23.6	8.8	13.95	11.91	25.47	32.67	28.28	14.21	9.95	14.15
GH_A04G1373	73.21	100.1	80.42	16.75	26.83	25.47	121.26	109.94	136.39	46.86	24.29	34.26
GH_A04G1374	1.04	5.22	2.13	0.44	2.22	2.53	1.74	2.23	2	8.01	6.32	10.03
GH_A04G1378	0.74	3.03	2.08	0.25	1.12	0.59	1.64	1.5	1.56	0.42	0.9	0.32
GH_A04G1379	3.88	4.42	6.63	2.25	1.3	2.17	4.62	4.51	4.75	3.04	1.74	1.44
GH_A04G1388	7.42	9.24	5.27	2.73	3.23	3.92	6.83	8.22	6.29	7.05	4.39	7.23
GH_A04G1391	0.42	0.18	0.05	0.05	0.11	0.17	0.71	0.6	0.74	0.19	0.27	0.07
GH_A04G1396	119.88	112.77	174.2	73.2	69.86	77.98	124.2	97.44	108.83	50.16	38.43	51.06
GH_A04G1399	1.41	2	1.74	0.08	0.54	0.35	11.11	3.19	5.23	0.94	0.93	1.74
GH_A04G1408	1.54	1.94	1.29	2.33	4.35	3.34	1.5	2.06	1.31	2.8	5.34	4.82
GH_A04G1416	1.16	1.15	0.83	3.82	2.27	4.21	0.24	0	0	1.23	0	0
GH_A04G1418	1.91	4.32	4.38	0.53	0.81	1.61	3.71	7.92	7.97	0.64	1.8	0.64
GH_A04G1419	1.08	1.9	0.97	0.12	0.17	0.15	1.55	0.44	1	0.24	0	0.06
GH_A04G1441	60.82	59.55	62.16	24.7	22.1	24.01	42.45	40.63	34.69	19.04	22.04	27.39
GH_A04G1447	2.19	4.1	1.91	1.23	1.28	0.8	3.02	2.5	3.48	1.53	1.51	1.11
GH_A04G1449	2.59	3.81	2.63	1.23	1.68	1.36	2.54	2.53	3.17	1.27	1.12	1.69
GH_A04G1468	48.83	53.69	65.64	2.11	0.25	1.26	115.1	36.36	94.47	3.08	1.19	0.89
GH_A04G1485	3.2	2.41	2.56	10.39	11.04	9.69	3	2.44	3.18	10.33	11.99	12.33
GH_A04G1487	2.58	2.04	2.12	3.37	4.13	3.66	2.33	2.05	2.09	3.77	5.86	5.2
GH_A04G1492	221.39	227.76	154.81	269.7	366.75	248.95	134.78	154.62	101.93	218.52	283.04	367.67
GH_A04G1493	1.64	0.49	1.64	10	9.76	8	2.05	1.69	1.43	8.08	13.57	17.29
GH_A04G1503	7.61	7.37	3.13	3.82	2.47	2.4	2.48	3.19	1.66	2.47	0.67	1.32
GH_A04G1526	9.41	11.29	9.45	6.25	6.83	6.89	8.37	10.11	9.63	5.44	3.05	3.5
GH_A04G1533	115.6	117.08	285.14	191.1	203.73	192.73	202.03	231.86	203.42	162.59	87.41	89.46
GH_A04G1552	4.79	8.54	3.62	9.68	56.89	41.14	9.77	18.05	9.65	36	38.03	78.83
GH_A04G1557	8.28	14.4	10.01	2.91	3.9	4.21	4.09	3.88	3.93	3.04	1.83	0.81
GH_A04G1565	4.18	7.4	4.67	1.49	4.9	1.88	42.42	51.88	42.61	26.96	21.29	12.81
GH_A04G1593	0.34	0.1	0.03	2.85	1.92	2.58	0.1	0.56	0.14	1.74	4.54	3.9
GH_A04G1623	0.22	0.31	0.25	0.69	1.07	1.37	0.47	0.36	0.09	0.57	1.54	1.27
GH_A04G1627	4.79	5.55	3.43	3.14	5.22	4.21	0.7	1.31	1.23	1.88	2.75	1.63
GH_A04G1637	0.3	0.17	0.31	0.99	0.94	0.73	0.79	0.68	0.53	0.74	1.04	0.95
GH_A04G1638	8.13	5.36	5.23	4.8	3.35	4.45	3.59	2.86	2.39	2.4	2.55	3.79
GH_A04G1646	4.02	3.65	3.27	9.46	13.06	5.71	7.4	9.71	6.58	10.36	15.49	17.04
GH_A04G1648	0.52	0.38	0.06	6.64	7.2	6.55	0.72	0.21	0.33	5.37	9.7	15.6
GH_A04G1653	115.63	92.83	74.53	51.31	29.99	38.68	82.49	69.9	87.97	56.24	44.1	27.93
GH_A04G1661	1.85	1.17	1.23	4.65	5.23	6.05	2.08	1.87	0.53	1.78	2.9	3.39
GH_A04G1662	0.35	0.27	0.28	1.5	1.88	1.89	0.55	0.55	0.16	0.81	0.71	1.09
GH_A04G1667	2.33	2.01	1.65	2.99	3.66	2.94	1.21	2.05	1.74	3.73	4.14	5.16
GH_A04G1685	20.02	14.21	24.07	44.86	43.02	38.99	29.26	28.62	23.79	35.28	22.76	36.46
GH_A04G1690	6.15	2.63	6.26	10.03	10.62	8.36	3.56	2.33	1.89	3.33	8.72	8.9
GH_A04G1692	5.61	6.63	4.74	1.55	3.97	2.23	4.31	3.88	3.94	1.41	1.23	2.28
GH_A04G1706	19.92	31.14	70.89	21.66	27.01	64.56	16.14	32.22	25.49	20.29	12.89	8.69
GH_A04G1712	27.58	22.54	17.26	10.67	9.61	10.76	22.38	19.61	20.79	15.29	13.39	13.28
GH_A04G1715	504.14	451.56	549.76	207.3	159.04	231.43	442.89	555.27	462.37	295.02	225.21	179.14
GH_A04G1727	1.04	1.2	1.03	0.41	0.57	0.38	0.49	0.35	0.58	0.18	0.33	0.5
GH_A04G1736	0.59	1.03	0.4	1.43	1.98	1.36	0.72	0.94	1.02	1.5	2.02	2.01
GH_A04G1737	12.67	16.46	12.62	5.94	7.68	7.4	9.7	11.71	14.06	9.5	6.11	9.3
GH_A04G1741	0.81	1.27	0.96	0.2	0.12	0.08	1.03	0.67	0.53	0.08	0.18	0.14
GH_A04G1751	195.71	213.34	129.72	106.35	73.9	83.74	143.09	158.54	145.18	94.96	89.04	68.02
GH_A04G1755	3.97	2.36	4.04	12.66	14.55	14.81	5.39	8.01	4.55	14.02	16.11	15.92
GH_A04G1761	17.91	18.85	13.93	9.15	5.63	7.09	16.21	17.3	15.29	11.03	10.75	9.19
GH_A04G1771	2.29	2.49	2.64	1.8	1.71	1.68	0.4	0.43	0.45	0.73	0.18	0.68
GH_A04G1775	0.08	0.49	0.27	1.82	1.5	0.77	1.18	0.5	0.44	0.92	1.71	1.33
GH_A05G0015	230.01	240.54	261	111.26	92.86	101.32	299.59	193.04	279.81	146.72	118.07	88.1
GH_A05G0029	1.36	3.99	1.92	0.26	0.91	0.74	1.83	1.63	2.24	0.69	0.91	1.09
GH_A05G0033	4.01	4.18	1.98	0.84	0.11	0.67	0.97	0.73	2.16	0.76	0.12	0.85
GH_A05G0034	3.88	4.29	2.2	1.75	1.39	1.61	2.24	2.71	2.71	1.16	0.51	1.22
GH_A05G0049	1.53	1.78	0.59	1.93	4.35	4.2	1.65	1.09	0.89	3.48	3.76	5.83
GH_A05G0064	0.44	0.77	0.66	0.86	0.94	1.03	0.26	0.15	0.44	0.31	0.31	0.41
GH_A05G0070	3.29	1.63	2.64	7.94	8.54	8.01	3.91	3.57	3.41	5.4	8.98	8.45
GH_A05G0073	35.16	35.41	59.91	24.32	27.99	32.75	50.27	69.19	57.1	32.17	20.33	19.39
GH_A05G0074	1.56	1.71	1.16	3.09	3.23	3	1.57	1.35	1.81	4.08	3.43	3.59
GH_A05G0089	69.47	52.05	38.07	32.7	20.31	24.12	54.6	48.43	63.56	46.8	31.14	19.2
GH_A05G0114	10.07	16.58	12.16	2.2	2.42	2.54	9.5	5.41	9.38	1.69	0.92	1.01
GH_A05G0118	49.76	43.17	43	16.26	21.2	25.11	53.48	54.85	59.19	35.64	22.28	25.21
GH_A05G0123	1.92	1.56	3.04	6.08	7.43	5.33	2.49	4.95	3.5	7.38	5.42	7.04
GH_A05G0124	15.83	12.75	15.87	38.13	35.17	30.46	17.76	18.95	17	34.08	44.52	26.46
GH_A05G0126	2.25	4.32	6.5	7.32	16.88	10.55	4.66	5.26	2.44	4.52	1.77	10.53
GH_A05G0133	106.44	55.12	152.94	284.13	248.23	250.34	180.57	151.99	125.75	207.58	225.24	200.54
GH_A05G0135	11.36	8.04	10.02	58.96	67.78	59.05	7.24	15.45	6.49	50.99	73.82	57.07
GH_A05G0137	0.6	1.75	0.72	1.9	3.28	2.33	4.72	6.59	5.19	5.45	3.36	5.57
GH_A05G0142	2690.86	2333.11	2509.33	1382.87	937.94	1010.3	2922.45	2197.71	2708.12	1214.93	807.28	613.72
GH_A05G0148	17.18	11.72	18.83	5.12	2.15	4.99	15.27	10.86	14.02	4.53	2.05	1.7
GH_A05G0151	1.19	6.87	9.42	7.85	18.4	28.4	6.88	5.15	1.37	9.14	11.3	22.87
GH_A05G0152	6.5	5.85	6.29	19.2	16.85	18.42	8.11	9.99	6.09	15.57	14.1	20.38
GH_A05G0153	1.94	0.39	3.39	19.48	19.15	13.13	1.38	6.2	1.33	15.09	18.41	13.26
GH_A05G0157	4.7	3.55	5	10.47	10.68	10.2	5.61	4.67	4.77	10.43	11.47	16.02
GH_A05G0159	5.1	2.47	5.27	1.2	0.68	0.57	5.33	2.12	4.13	1.79	0.9	0.72
GH_A05G0160	2.78	4.16	2.73	8.41	9.26	9.34	2.42	4.76	1.94	8.56	8.41	10.04
GH_A05G0161	0.27	4.49	0.99	2.03	9.38	5.22	0.69	0.46	0.57	2.29	2.49	5.96
GH_A05G0162	27.34	28.08	18.49	5.84	8.28	9.67	20.7	22.02	14	25.23	39.44	11.91
GH_A05G0166	9.34	12.74	9.93	4.59	4.45	4.57	9.71	10.51	8.1	6.85	5.56	5.26
GH_A05G0176	8.94	11.19	19.64	1.66	1.37	1.33	1.83	2.36	2.67	0.64	1.05	0.74
GH_A05G0177	3.72	10.67	4.67	0.1	0.44	0.43	3.49	3.49	5.33	0.45	0.11	0.39
GH_A05G0179	0.89	2.54	0.61	0	0.06	0.06	2.85	0.51	2.28	0.18	0	0
GH_A05G0193	0.03	0	0.13	3.65	4.52	3.73	0	0.04	0.07	0.88	2.78	2.38
GH_A05G0205	0.74	1.1	3.1	3.26	5.25	7.82	1.62	2.31	1.17	2.8	4.74	4.11
GH_A05G0207	0.87	1.31	0.6	1.82	4.48	3.78	0.59	0.39	0.71	1.47	2.49	2.98
GH_A05G0208	3.9	2.68	6.71	9.93	11.52	9.84	5.67	5.31	4.32	7.02	5.84	9.55
GH_A05G0212	4.85	3.39	4.87	22.42	25.92	28.83	4.55	10.17	4.72	25.91	30.46	32.35
GH_A05G0217	3.6	4.03	2.93	0.34	0.9	0.94	2.27	1.62	2.1	1.12	0.23	0.43
GH_A05G0219	17.6	20.13	14.82	5.31	5.39	5.66	12.02	7.74	12.56	4.91	2.54	2.89
GH_A05G0230	2.05	0.87	16.66	21.28	25.83	46.3	4.73	10.68	0.93	20.74	12.79	9.12
GH_A05G0231	20.8	23.33	30.01	69.81	72.56	76.92	21.88	47.41	18.29	58.82	56.58	62.49
GH_A05G0234	5.47	3.69	8.76	4.07	2.36	1.74	7	3.61	6.04	3.22	2.31	3.17
GH_A05G0236	3.22	1.21	2.17	1.37	0.32	0.4	1.33	3.2	2.24	1.48	0.7	0.28
GH_A05G0243	12.28	11.41	12.51	5.48	5.99	7.01	20.3	11.58	14.5	6.92	8.48	5.89
GH_A05G0245	19.65	13.32	26.15	0	0	0.08	47.02	7.85	29.61	0.15	0	0
GH_A05G0246	25.29	16.68	20.16	17.68	5.8	8.51	25.11	21.77	26.48	14.42	8.71	4.27
GH_A05G0259	0.59	1.29	0.88	0.34	0.91	0.36	4.68	3.47	3.13	3.13	2.35	4.36
GH_A05G0260	2.24	0.8	2.6	4.82	5.87	5.94	1.92	2.33	1.58	4.24	3.93	3.1
GH_A05G0272	16.52	22.95	18.43	6.31	3.86	4.77	19.4	19.46	22.75	11.1	8.6	6.41
GH_A05G0274	1.52	2.06	1.97	0.6	0.57	0.6	1.45	0.4	1.24	0.78	0.67	0.93
GH_A05G0276	0.15	1.1	1.07	0.25	0.1	0.23	0.58	0.09	0.32	0.32	0.32	0.08
GH_A05G0280	5.43	6.93	6.14	3.26	3.18	3.2	6.08	4.22	5.16	2.24	2.34	2.43
GH_A05G0281	1.67	1.74	3.3	6.55	6.1	6.22	3.67	4.8	2.5	4.91	4.64	4.74
GH_A05G0293	2.69	2.49	2.2	4.84	8.91	8.4	2	2.6	2.03	4.75	8.05	7.17
GH_A05G0318	7.31	10.79	2.74	1.78	3.36	1.45	0.31	0.76	1.31	0.35	0.1	0.23
GH_A05G0324	16.61	16.23	12.22	9.84	5.76	6.86	13	10.73	16.17	11.35	9.06	5.1
GH_A05G0325	18.87	10.02	12.44	6.16	4.17	4.91	10.64	9.87	12.59	5.69	3.54	3.27
GH_A05G0329	35.57	26.51	39.12	35.87	42.93	34.6	23.54	20.48	16.99	17.02	17.78	18.95
GH_A05G0330	3.48	5.07	4.62	1.89	1.62	1.78	2.69	1.65	2.69	1.35	1.79	1.36
GH_A05G0334	18.02	21.01	14.15	7.07	7.68	8.52	14.77	14.08	16.14	10.89	7.31	9.17
GH_A05G0336	0.71	0.88	1.13	12.36	19.03	14.41	2.34	11.97	3.35	32.7	42.75	49.91
GH_A05G0341	114.44	124.22	105.45	39.48	30.11	31.57	144.63	109.23	145.6	66.87	42.44	28.89
GH_A05G0342	2.65	6.7	7	0.33	0.08	0.35	3.62	1.59	4.62	0.17	0.42	0.15
GH_A05G0346	6.54	10.31	8.64	2.26	6.08	4.92	7.75	7.2	5.37	3.35	4.53	5.63
GH_A05G0347	2.14	3.64	2.86	1.09	0.81	1.19	2.35	1.26	2.31	1.31	0.96	0.45
GH_A05G0349	145.6	156.58	141.38	55.44	35.97	56.1	103.1	94.27	76.12	49.13	44.68	35.07
GH_A05G0351	3.05	2.14	9.55	20.79	15.55	25.47	6.63	11.32	3.21	21.21	16.49	21.99
GH_A05G0352	4.51	2.11	4.02	0.26	0	0.14	3.33	2.41	2.91	0	0.29	0
GH_A05G0353	36.67	26.64	20.6	3.26	0.75	3.17	34.41	13.29	28.46	3.46	1.36	1.25
GH_A05G0360	4.43	2.09	3.76	1.36	0.69	1.21	7.36	1.68	4.09	0.47	1.15	1.32
GH_A05G0363	157.17	196.27	163.77	61.33	49.27	51.42	164.12	86.15	148.61	73.21	88.75	65.58
GH_A05G0374	4.13	8.61	7.16	1.96	3.28	4.25	8.68	1.94	6.17	2.6	5.14	3.1
GH_A05G0390	5.52	5.38	6.66	4	5.65	4.95	7.92	11.89	16.2	5.28	4.86	4.41
GH_A05G0396	1.81	4.57	3.25	0.69	2.5	1.56	5.8	5.34	6.67	3.19	5.54	4.97
GH_A05G0398	0.16	0.28	0.18	4.67	7.14	6.24	0.27	0.28	0.51	1.78	6.62	5.53
GH_A05G0407	20	30.27	22.03	9.54	10.15	8.96	19	15.63	18.6	10.03	8.92	9.11
GH_A05G0414	2.6	4.37	4.03	1.84	2.1	1.25	3.47	3.03	3.52	2.65	2.48	2.58
GH_A05G0415	4.29	3.23	6.77	4.99	1.53	5.31	8.41	7.18	5.29	3.59	2.21	1.35
GH_A05G0423	5.11	6.63	3.96	2.04	3.47	2.25	5.38	4.14	4.87	3.09	2.8	3.57
GH_A05G0438	1.02	1.31	0.84	2.43	3.03	2.71	0.94	1.15	1.54	2.2	2.73	2.41
GH_A05G0442	2.15	3.35	1.89	2.02	1.32	1.96	1.04	0.93	0.23	0.97	0.7	0.28
GH_A05G0456	1.19	1.28	1.04	3.75	4.29	4.23	1.18	0.89	1.02	3.85	3.91	4.49
GH_A05G0467	0.62	0.46	0.14	20.56	22.27	22.44	3.49	6.18	4.99	37.46	58.99	52.79
GH_A05G0473	0.78	0.35	0.29	1.55	1.32	1.16	0.3	0.68	0.39	1.18	1.5	2.62
GH_A05G0477	1.51	3.25	1.71	9.99	11.38	12.83	1.39	1.38	1.49	5.58	11.21	18.16
GH_A05G0481	1.1	1.44	2.02	3.02	4.57	4.36	1.52	1.77	1.32	2.01	2.01	2.06
GH_A05G0485	13.75	22.49	15.15	1.51	1.84	2.44	6.77	4.06	7.15	1.5	0.47	0.76
GH_A05G0493	2.09	1.67	2.78	2.43	3.18	3.03	2.25	1.74	1.51	2.81	4.56	4.65
GH_A05G0505	19.7	58.68	27.82	12.61	12.9	12.67	27.66	39.15	29.92	28.56	19.69	27.43
GH_A05G0522	0.59	0.46	0.41	2.25	3.28	1.99	0.64	0.59	0.44	2.05	2.45	2.17
GH_A05G0535	24.77	31.32	29.77	10.58	11.68	14.3	30.74	49.64	41.69	26.18	19.23	13.76
GH_A05G0538	80.55	92.32	68.92	38.93	39.39	37.44	76.43	62.3	63.17	45.98	42.12	44.75
GH_A05G0545	216.58	280.17	189.05	200.32	194.53	174.1	109.55	88.34	107.84	108.07	124.97	130.94
GH_A05G0548	9.01	7.84	5.48	19.05	19.26	17.54	9.22	7.38	7.63	15.93	16.22	17.84
GH_A05G0549	2.75	2.6	2.8	5.48	6.78	5.36	5.33	5.91	3.12	10.4	12.31	11.33
GH_A05G0551	4.83	3.56	4.28	9.82	10.58	8.68	5.73	7.08	4.72	9.02	11.54	11.81
GH_A05G0553	0.42	0.72	0.75	2.64	5.69	4.49	0.69	0.71	0.63	1.37	2.88	4.36
GH_A05G0561	0.83	0.83	0.51	0.35	0.18	0.3	0.46	0.74	0.91	0.37	0.28	0.41
GH_A05G0564	35.69	27.53	28.11	6.65	4.66	7.03	27.72	24.59	28.83	8.28	5.38	4.38
GH_A05G0569	9.86	12.16	8.58	4.4	4.04	3.49	8.77	9.89	11.23	4.88	3.25	4.84
GH_A05G0578	0.97	1.18	0.57	0.45	0.22	0.11	0.77	0.78	0.87	0.28	0.36	0.15
GH_A05G0579	25.96	31.13	29.27	12.35	13.23	12.34	32.01	29.11	33.38	15.91	15.29	14.02
GH_A05G0583	0.68	1.65	0.9	1.35	4.29	3.53	1.21	2.25	3.01	1.98	3.14	3.79
GH_A05G0585	1.02	0.08	0.19	1.46	1.02	0.93	0.46	0.62	0.39	1.34	1.83	1.05
GH_A05G0589	2.05	4.85	2.6	0	0.3	0.32	0.46	0.89	0.72	0.1	0.11	0.09
GH_A05G0591	1.53	2.97	2.18	1.02	0.8	1	2.26	2.02	2.26	0.89	1.85	1.26
GH_A05G0597	5.43	3.78	7.33	2.81	1.79	2.26	20.65	8.81	11.62	5.02	5.62	4.09
GH_A05G0598	31.57	31.57	44	31	27.32	26.27	94.6	70.74	81.04	38.91	40.69	35.46
GH_A05G0603	0.58	3.96	14.91	1.3	4.5	15.32	0.49	2.7	1.04	1.59	1	1.38
GH_A05G0605	0.5	0.34	0.23	0.75	0.61	0.74	0.27	0.21	0.13	0.55	1	0.82
GH_A05G0608	3.36	2.4	2.46	2.75	3.57	2.73	5.61	7.48	7.08	6.71	7.14	6.19
GH_A05G0609	3.57	2.84	2.49	8.48	14.01	11.02	0.45	1.19	0.37	2.52	2.85	3.24
GH_A05G0625	4.76	5.01	4.19	26.17	31.08	28.4	2.17	7.71	3.71	19.09	28.62	37.8
GH_A05G0628	0.33	1.52	0.65	3.85	7.7	4.93	1.86	2.04	1.09	4.5	8.02	13.29
GH_A05G0629	1.24	1.6	1.24	1.49	2.21	1.51	0.82	0.49	0.75	1.27	1.94	5.25
GH_A05G0630	967.66	1543.35	792.33	80.19	37.8	85.82	676.3	472.59	928.61	122.97	51.65	39.95
GH_A05G0632	6.84	5.57	6.01	3.6	2.91	2.71	2.66	4.12	3.75	1.42	1.86	2.24
GH_A05G0638	4.57	2.76	2.55	6.5	7.52	11.57	6.22	2.71	2.51	7.13	10.38	6.73
GH_A05G0640	0.09	0.09	0.07	1.9	2.17	1.91	0.03	0.11	0.09	1.32	1.77	1.9
GH_A05G0643	6.02	7.64	5.71	4.29	2.67	3.42	2.68	1.86	2.67	2.71	2.85	2.63
GH_A05G0646	0.56	1.27	0.57	13.51	27.15	20.4	0.66	1.61	0.37	5.93	7.65	19.56
GH_A05G0651	85.55	54.11	93.21	183.15	178.71	169.36	97.42	92.7	72.45	162.39	173.9	174.49
GH_A05G0654	2.09	2.93	7.01	0.43	0.32	0.57	2.87	3.52	5.53	0.51	0.56	0.13
GH_A05G0657	66.59	64.36	49.14	26.2	22.17	26.17	61.19	67.96	70.62	38.08	25.74	23.09
GH_A05G0658	984.73	1094.11	1028.8	309.45	199.93	344.01	1050.61	828.48	1308.33	518.1	426.56	319.89
GH_A05G0692	0.32	0.72	0.49	0.61	3.53	4.81	0.36	1.66	0.76	2.27	2.07	3.61
GH_A05G0693	10.69	12.14	7.06	2.84	3.68	4.15	8.93	9.09	10.27	4.38	1.87	5.13
GH_A05G0696	3.99	5.52	3.85	1.57	2.04	1.86	3.41	4.74	5.08	2.27	3.32	2.16
GH_A05G0698	0.45	0.89	0.99	1.86	1.89	2.3	0.98	1.23	1.17	2.34	1.64	2.49
GH_A05G0702	1.83	3.92	2.28	3.84	3.41	3.16	0.83	1.33	1.67	2.58	3.31	5.14
GH_A05G0703	133.54	217.15	167.37	294.84	346.58	307.76	97.54	176.72	117.99	287.57	320	357.33
GH_A05G0714	32.95	26.62	69.97	120.11	133.53	148.54	23.69	58.51	24.64	101.02	126.57	137.74
GH_A05G0721	4.04	2.53	5.14	12.94	16.65	16.52	3.23	4.69	2.96	8.04	12.03	16.22
GH_A05G0739	1.71	2.67	1.54	0.18	0.61	0.61	1.46	1.73	2.13	1.62	0.24	0.86
GH_A05G0740	12.25	12.76	23.49	9.61	8.81	12.46	15.98	19.12	19.1	10.57	9.86	7.12
GH_A05G0743	103.49	150.01	82.67	44.24	50.25	44.84	109.72	99.77	107.94	64.14	68.58	59.22
GH_A05G0745	0.77	0.96	0.76	2.32	2.2	2.21	1.4	0.98	1.64	2.02	2.71	3.13
GH_A05G0748	1.93	1.27	1.06	3.22	5.79	3.08	2.13	2.02	1.42	1.9	3.24	4.06
GH_A05G0754	2.77	2.7	2.16	0.56	0.8	1.58	3.31	2.66	4.06	0.91	0.94	0.54
GH_A05G0761	0.27	0.91	0.37	3.1	9.14	5.89	0.71	1.21	0.54	4.13	5.94	6.82
GH_A05G0767	3.04	5.42	2.53	1.77	0.93	1.43	2.49	3.92	3.2	1.46	1.43	1.08
GH_A05G0772	10.31	18.5	16.03	4.07	5.58	4.84	14.57	5.82	11.5	4.52	4.38	4.22
GH_A05G0773	1.26	1.25	1.29	5.57	6.3	9.05	1.94	3	1.64	6.16	7.92	8.27
GH_A05G0781	0.23	0.26	0.26	1.71	1.43	1.85	0.33	0.76	0.24	1.34	1.26	1.16
GH_A05G0785	1.03	2.32	0.69	0.19	0.19	0	2.27	3.27	2.12	0.84	0.43	0.51
GH_A05G0796	1.93	4.53	2.95	0.18	0.86	0.79	1.1	0.99	2.43	0.66	0.55	1.19
GH_A05G0797	1.42	1.68	1.39	0.69	0.57	0.58	1.74	0.9	1.34	0.71	0.49	0.68
GH_A05G0798	1.17	0.87	0.79	4.65	5.27	4.92	1.01	1.45	1.71	4.19	7.94	7.34
GH_A05G0805	9.99	5.38	10.32	136.61	129.92	125.89	8.02	12.52	6.32	104.16	173.56	135.72
GH_A05G0806	3.12	1.03	6.19	30	30.42	28.28	2.96	7.36	3.28	21.39	22.06	26.38
GH_A05G0807	1.3	1.61	3.57	18.25	13.46	8.13	3.08	4.27	0.68	10.28	9.69	13.96
GH_A05G0811	12.69	26.39	15.21	3.99	13.28	6.11	13.66	28.77	22.23	17.9	6.16	10.94
GH_A05G0812	233.97	274.1	238.8	102.79	99.74	107.41	230.23	282.06	262.06	172.46	122.12	123.49
GH_A05G0814	0.87	1.69	1.49	0.36	0.86	0.47	2.22	1.36	1.79	0.92	1.09	0.83
GH_A05G0825	2.02	2.93	2.47	8.37	10.16	8.72	2.55	2.69	2.36	5.53	6.05	7.26
GH_A05G0826	11.69	9.88	12.69	27.54	26.47	24.04	9.03	13.03	8.89	16.34	19.87	26.14
GH_A05G0827	2.42	1.55	1.57	20.48	26.13	20.83	1.44	1.54	0.95	12.28	20.16	17.81
GH_A05G0832	10.35	20.54	14.12	8.39	34.68	40.69	35.8	52.25	44.95	37.45	25.22	43.67
GH_A05G0834	7.25	6.46	3.34	0.91	0.58	0.32	5.04	2.14	7.13	0.71	0.64	0.41
GH_A05G0836	396.32	483.99	408.6	174.58	162.91	202.93	454.25	457.85	481.81	303.53	268.03	206.81
GH_A05G0838	27.7	25.86	25.3	23.89	22.93	22.62	13.68	13.53	10.44	17.16	14.24	12.32
GH_A05G0839	35.26	33.58	34.55	34.27	32.55	33.16	9.93	8.12	8.37	13.79	10.3	12.39
GH_A05G0852	91.42	182.93	163.63	22.09	22.04	18.68	143.8	45.99	133.15	24.99	14.17	10.04
GH_A05G0857	2.91	1.26	2.2	7.11	7.94	6.6	3.16	4.47	3.61	8.23	9.71	6.1
GH_A05G0874	2.55	3.27	2.45	9.55	12.2	8	2.95	5.29	5.05	9.07	14.65	20.57
GH_A05G0889	3.97	2.47	4.47	2.18	0.97	0.81	5.79	5.49	4.35	2.9	2.22	1.24
GH_A05G0892	8.49	8.03	7.1	18.78	19.37	16.83	6.17	8.43	5.54	19.89	22.61	20.16
GH_A05G0899	15.88	26.64	13.53	8.56	7.33	7.83	11.48	9.2	14.42	8.16	7.86	8.6
GH_A05G0904	3.55	6.76	5.47	1.31	0.59	1.39	5.12	3.16	2.99	2.1	1.96	1.82
GH_A05G0917	57.56	50.49	65.8	20.91	13.93	20.28	69.68	37.12	59.82	19.83	18.6	10.06
GH_A05G0919	22.29	16.1	21.84	100.32	125.33	122.58	40.08	36.67	29.9	95.75	139.82	125.38
GH_A05G0924	28.72	18.61	27.06	108.31	96.62	81.45	24.71	36.44	19.52	56.84	59.28	28.5
GH_A05G0925	3.79	2.25	1.88	9.21	8.79	11.02	1.8	2.4	2	5.79	9.01	4.77
GH_A05G0928	4.95	7.77	6.32	1.12	1.05	0.66	8.47	3	7.14	1.33	1.68	2.27
GH_A05G0931	0.22	0.11	0.67	8.44	11.8	15.24	0.25	0.67	0.3	6.41	12.1	10.72
GH_A05G0933	7.63	8.78	10.23	33.65	40.94	38.93	12.69	21.44	11.8	42.76	45.59	26.73
GH_A05G0941	0.36	0.45	0.33	0.39	0.59	0.47	0.99	0.64	0.84	0.93	1.35	1.27
GH_A05G0954	3.22	8.45	4	1.09	3.85	1.87	5.22	2.5	5.83	2.36	1.64	3.54
GH_A05G0956	4.75	2.91	4.49	9.58	13.34	11.88	5.84	4.39	3.68	8.12	12.04	13.05
GH_A05G0958	0.61	0.56	0.68	1.87	2.21	1.47	0.74	0.66	0.64	0.83	1.85	1.31
GH_A05G0961	1.26	0.85	1.15	3.3	5.58	4.99	1.02	1.45	1.13	2.23	3.04	3.98
GH_A05G0962	153.39	175.55	209.59	103.89	95.85	102.33	236.24	177.59	166.92	98.68	95.06	101.71
GH_A05G0968	13.81	25.8	25.94	14.23	9.42	15.16	20.63	40.17	39.51	17.73	13.21	10.74
GH_A05G0969	11.04	5.93	8.98	29.12	29.64	27.78	9.21	8.95	8.95	20.13	21.18	25.35
GH_A05G0973	12.29	16.85	17.38	5.57	4.81	6.81	21.22	23.48	28.09	16.21	15.16	6.54
GH_A05G0976	14.59	15.45	11.77	5.45	7.22	6.4	10.43	7.93	11.58	5.75	5.75	6.08
GH_A05G0988	4.43	6.65	6.14	2.69	3.6	2.6	6.13	5.45	5.67	3.91	1.65	2.3
GH_A05G0992	7.24	10.13	19.28	2.27	2.54	5.66	4.26	6.47	6.92	2.65	2.21	1.95
GH_A05G0993	10.53	2.58	14.81	37.21	106.5	68.19	4.68	12.03	5.2	19.68	22.03	53.43
GH_A05G0999	31.64	38.85	51.11	37.88	42.94	38.64	13.93	19.99	13.99	19.75	18.06	18.08
GH_A05G1012	1.33	0.88	1.02	15.86	31.25	19.8	1.47	2.02	0.23	10.3	6.87	16.43
GH_A05G1021	4.97	4.05	5.43	9.66	13.28	15.26	5.62	7.78	5.4	12.26	13.51	11.95
GH_A05G1030	2.81	1.71	1.81	6.85	10.51	10.77	1.63	2.07	1.61	4.65	5.27	5.84
GH_A05G1031	0.35	0.77	0.16	1.3	1.36	1.2	0.57	1	0.49	0.64	0.61	0.65
GH_A05G1036	1.07	1.16	1.59	3.34	2.8	1.39	0.81	0.83	0.52	1.95	2.89	1.56
GH_A05G1039	22.38	34.65	38.72	12.37	28.98	23.69	64.75	75.55	70.06	43.41	27.27	31.55
GH_A05G1042	0.3	0.66	0.49	0.07	0.09	0.05	0.45	0.04	0.43	0.07	0	0.02
GH_A05G1045	3.34	1.97	3.3	6.17	7.36	5.77	3.72	3.28	3.36	6.29	6.42	5.47
GH_A05G1046	3.94	2.42	3.45	24.02	27.63	32.35	4.26	5.22	3.85	19.78	32.89	33.47
GH_A05G1048	68.46	67.5	37.62	16.35	13.59	17.76	82.27	103.9	107.65	41.59	39.17	21.71
GH_A05G1051	0.96	2.04	0.41	0.2	3.8	2.03	0.24	0.78	0.88	1.49	2.73	2.7
GH_A05G1052	14.69	14.37	13	35.74	30.91	30	12.36	10.59	12.53	19.19	31.97	16.08
GH_A05G1054	5.19	4.19	11.31	26.22	29.61	34.64	4	7.23	2.74	17.48	13.04	16.04
GH_A05G1055	2.22	1.13	1.15	33.67	39.61	42.91	2.7	3.06	1.89	26.11	33.4	41.3
GH_A05G1081	6.17	7.23	19.19	2.15	1.94	3.71	5.81	6.95	7.53	2.22	1.66	0.81
GH_A05G1097	5.31	3.66	5.33	22.19	23.89	24.06	4.03	7.92	4.71	16.77	23.76	18.38
GH_A05G1102	10.88	18.61	7.33	0.07	0.66	1.18	4.43	8.16	6.81	0.81	0.22	0.53
GH_A05G1103	13.73	41.52	17.26	0.53	0.77	0.85	15.7	5.45	14.33	0.41	0.26	0.68
GH_A05G1118	3.82	10.21	4.09	2.62	3.55	3.23	3.76	2.8	4.64	3.32	4.85	4.49
GH_A05G1119	24.99	18.89	26.3	54.29	70.22	66.44	26.56	41.45	30.91	66.87	78.7	73.82
GH_A05G1124	0.23	0.04	0.18	1	0.76	0.79	0.11	0.08	0.16	0.67	0.88	0.49
GH_A05G1129	39.19	95.9	39.9	7.43	12.25	9.24	41.48	27.08	47.87	10.56	8	6.47
GH_A05G1143	16.98	21.11	23.12	9.89	10.83	10.67	25.4	17.14	20.01	11.71	11.2	13.57
GH_A05G1149	12.83	13.97	10.45	26.6	34.92	26.01	4.9	19.84	8.26	23.71	31.92	30.17
GH_A05G1159	0.4	1.47	0.79	0.43	0.46	0.48	0.63	0.5	0.7	0.23	0.11	0.2
GH_A05G1163	12.48	11.72	10.38	47.41	81.8	59.5	10.47	20.06	13.51	47.99	42.87	94.56
GH_A05G1171	15.6	11.16	11.76	30.52	36.62	36.18	14.85	20.27	13.19	33.35	35.94	34.11
GH_A05G1172	46.29	78.18	62.9	8.16	14.19	16.08	53.65	56.43	61.46	12.66	5.06	9.99
GH_A05G1174	2.23	5.57	3.94	0.37	0.21	0.78	4.68	3.06	6.12	1.09	0.78	0.29
GH_A05G1175	158.95	169.04	213.51	19.38	49.4	56.7	171.69	194.87	196.56	91.03	39.95	58.34
GH_A05G1176	0.9	1	0.62	3.33	15.94	12.46	1.06	3.52	0.83	7.11	11.72	12.94
GH_A05G1179	1.92	3.28	3.25	1.07	0.9	0.7	5.67	2.59	4.28	1.47	1.4	0.8
GH_A05G1181	5.11	3.79	8.05	0.9	2.09	1.63	3.87	0.94	2.5	1.04	2.73	2.6
GH_A05G1182	22.78	23.32	33.03	6.7	5.82	7.65	35.1	20.67	31.36	7.3	6.36	7.46
GH_A05G1202	0.98	1.7	0.94	3.5	3.34	3.03	1.11	1.04	1.08	2.89	2.8	3.26
GH_A05G1204	0.53	1.17	0.82	1.24	2.27	1.54	0.38	0.37	0.51	1.2	1.21	1.78
GH_A05G1206	20.54	33.89	22.71	8.94	6.89	8.93	19.43	15.74	17.74	6.91	6.09	8.44
GH_A05G1226	1.45	1.55	1.01	0.18	0.3	0.19	0.55	0.29	0.55	0.12	0.07	0.11
GH_A05G1234	4.22	3.53	3.5	12.14	18.11	15.98	3.46	4.41	3.82	7.58	10.64	17.13
GH_A05G1252	0.31	0.49	0.22	1.25	1.34	1.66	0.32	0.46	0.21	1.84	2.4	2.96
GH_A05G1259	2.97	3.23	3.83	0.65	0.15	0.85	2.95	2.43	2.76	0.37	0.24	0.26
GH_A05G1263	1.1	0.85	2.46	4.37	8.85	6.64	7.17	8.89	2.57	4.89	4.2	4.47
GH_A05G1269	10.3	11.3	16.86	2.91	2.38	2.03	32.41	7.09	19.73	4.51	2.89	2.2
GH_A05G1274	4.26	5.35	4.43	1.89	2.21	1.55	4.98	4.6	5.39	2.55	2.93	3.51
GH_A05G1279	1.58	0.83	0.76	6.31	7.61	10.08	0.87	2.62	1.23	6.87	9.96	9
GH_A05G1283	42.8	57.82	65.13	16.98	22.27	38.55	57.59	67.78	63.77	39.76	20.77	30.41
GH_A05G1284	40.63	24.74	77.12	35.34	14.11	26.39	44.28	56.7	33.59	28.21	11.18	10.91
GH_A05G1290	1.97	2.63	1.88	0.75	0.42	0.89	1.04	2.43	1.98	0.72	0.75	0.35
GH_A05G1298	5.28	6.11	5.71	2.1	3.8	3.19	5.49	5.19	4.94	4.41	2.36	2.48
GH_A05G1309	1.46	1	1.98	14.21	17.11	14.57	1.42	2.08	1.06	10.75	13.97	16.29
GH_A05G1311	0.94	0.59	1.3	1.93	6.61	6.43	1.68	1.79	0.87	1.87	2.85	5.19
GH_A05G1312	19.47	15.66	17.01	37.09	30.74	25.69	10.18	18.28	9.54	27.36	28.26	26.78
GH_A05G1317	16.55	8.72	19.85	39.82	25.82	28.86	6.83	8.71	6.56	22.96	22.84	28
GH_A05G1320	0.97	0.68	0.67	1.61	2.39	2.73	1.23	1.1	0.85	1.32	3.43	3.22
GH_A05G1330	20.66	14.43	13	8.97	10.02	11.59	18.59	18.13	19.99	8.8	10.79	8.85
GH_A05G1337	0.28	1.59	1.64	0	0	0.1	5.18	0.86	4.76	0.2	0.32	0
GH_A05G1339	1.58	1.03	1.2	1.06	4.43	2.65	0.51	1.14	0.76	1.47	1.65	4.08
GH_A05G1341	1.07	0.76	0.68	2.42	8.18	7.22	1.02	2.27	1.29	4.47	6.84	11.61
GH_A05G1343	1.49	2.9	3.33	7.19	28.61	18.95	8.76	47.29	8.04	27.06	17.52	27.33
GH_A05G1363	0.24	0.26	0.18	0.79	1	0.66	0.46	0.64	0.64	0.46	0.72	0.84
GH_A05G1364	0.15	0.3	0.38	0.73	0.86	1.19	0.14	0.19	0.28	0.71	0.91	1
GH_A05G1368	39.43	41.25	37.96	3.1	5.02	5.14	54.66	24.6	61.42	8.61	4.22	5.36
GH_A05G1369	16.8	18.53	12.27	8.75	8.62	7.26	15.07	10.23	15.34	8.47	8.47	7.09
GH_A05G1373	19.48	15.1	20.17	40.34	31.78	34.17	12.38	9.56	9.42	23	33.37	25.88
GH_A05G1375	6.4	2.52	6.9	72.27	76.33	73.65	3.4	9.76	3.48	44.01	65.48	67.8
GH_A05G1390	16.15	17.98	14.13	6.53	6.88	6.02	11.83	20.7	17.27	8.3	7.4	5.51
GH_A05G1391	21.33	27.72	23.07	13.25	11.59	11.86	26.59	28.32	25.33	21.32	21.94	15.87
GH_A05G1396	2.71	1.41	4.14	15.29	15.37	10.67	4.52	6	2.17	9.94	9.03	8.14
GH_A05G1401	3.26	2.27	2.13	7.26	7.99	7.7	3.62	2.94	3.18	7.19	8.54	10.77
GH_A05G1407	0.8	1.14	1.22	2.92	2.99	2.95	1.59	1.1	1.4	2.49	3.62	3.24
GH_A05G1425	7.72	6.07	14.79	5.08	3.4	6.08	9.17	4.22	5.98	2.71	1.22	2.27
GH_A05G1426	0.94	0.58	0.71	7.33	10.46	10.22	1.12	0.64	0.67	3.8	6.96	8.65
GH_A05G1431	60.84	63.61	51.73	33.57	28.06	20.24	55.99	45.91	52.26	23.7	36.65	27.22
GH_A05G1433	0.75	0.12	0.63	2.43	2.4	2.04	0.36	0.25	0.39	0.59	0.79	2.34
GH_A05G1443	2.12	1.9	1.56	0.91	0.75	0.28	1.93	1.76	2.01	0.54	0.54	0.62
GH_A05G1444	425.24	353.54	533.71	191.32	141.03	170.66	419.45	388.65	385.82	212.32	161.01	140.62
GH_A05G1447	0.47	0.11	0.4	2.19	1.25	1.5	0.1	0.53	0.23	0.58	1.32	0.85
GH_A05G1450	26.75	55.62	34.64	2.78	14.94	7.5	41.78	36.87	50.87	13.44	9.38	21.55
GH_A05G1459	53.78	88.79	38.13	2.82	2.3	2.53	49.37	26.55	51.18	4.23	2.73	1.78
GH_A05G1463	1.99	2.32	1.87	5.81	4.03	4.13	2.63	3.39	1.79	4.98	4.97	6.81
GH_A05G1464	0.87	0.66	0.56	5	4.8	3.27	0.44	0.85	0.77	2.21	2.94	3.95
GH_A05G1468	6.88	2.98	6.3	2.12	1.64	1.78	3.52	2.71	4.83	1.9	1.88	1.2
GH_A05G1473	11.53	10.84	6.78	4.66	6.45	5.07	9.2	4.51	8.23	3.2	2.81	4.65
GH_A05G1475	59.98	49.01	47.66	39.38	30.27	32.94	39.43	47.84	39.95	26.47	19.24	18.34
GH_A05G1484	8.16	6.26	6.55	23.32	27.64	20.35	6.2	5.91	5.67	6.71	6.49	7.09
GH_A05G1486	22.97	33.53	22.41	5.05	7.78	8.39	27.6	20.95	29.45	11.58	8.05	8.09
GH_A05G1487	12.73	24.65	56.09	2.79	6.28	21.61	10.2	18.7	13.56	8.64	5.74	3.6
GH_A05G1490	0.24	0.06	0.11	0.83	0.96	0.33	3.89	7.24	4.2	10.72	10.11	4.71
GH_A05G1497	14.72	36.12	20.82	5.44	2.89	6.91	15.18	18.03	20.1	6.12	5.5	4.67
GH_A05G1499	1.71	1.92	1.69	0.61	0.86	0.35	1.4	0.7	1.22	0.54	1.17	0.97
GH_A05G1501	13.96	6.63	10.16	33.35	38.52	29.92	8.79	16.94	9.26	33.63	37.33	35.41
GH_A05G1502	6.5	4.74	5.12	11.11	12.63	13.38	6.26	9.04	5.88	9.76	10.96	12.17
GH_A05G1506	3.68	4.68	3.8	6.39	13.24	9.31	5.31	5.01	3.8	7.81	11.53	14.99
GH_A05G1509	0.55	7.19	1.82	0.14	0.85	0.97	1.04	2.01	1.15	0.43	0.16	0.69
GH_A05G1511	20.42	13.85	11.88	46.55	36.58	39.81	14.13	16.63	13.33	30.47	35.01	25.4
GH_A05G1518	1.39	1.8	0.99	2.53	3.7	3.54	1.94	2.2	1.47	2.63	3.3	3.54
GH_A05G1521	6.72	6.66	6.69	13.02	13.32	9.71	13.07	21.68	10.49	13.08	18.34	19.39
GH_A05G1522	1.82	2.19	1.32	3.78	4.93	4.75	3.25	2.57	2.5	4.32	5.39	4.65
GH_A05G1531	0.7	2.08	1.28	2.7	42.54	10.2	9.02	10.13	2.52	18.09	5.43	59.07
GH_A05G1535	3.53	4.13	3.07	7.78	10.64	9.57	2.28	2.1	2.01	5.72	7.08	8.83
GH_A05G1538	2.85	4.49	3.04	1.83	1.7	1.1	3.22	3.4	3.58	2.43	1.7	1.07
GH_A05G1546	20.21	10.99	19.34	73.25	62.67	62.43	21.17	26.57	19.33	50.7	82.26	65.19
GH_A05G1561	47.56	43.86	47.05	20.92	14.11	17.62	31.92	32.03	26.88	16.56	10.47	9.66
GH_A05G1564	0.46	0.71	0.48	0.27	0.07	0.07	3.16	0.73	2.27	0.69	0	0.06
GH_A05G1566	51.44	43.8	54.46	6.01	1.29	3.47	65.04	43.12	68.01	11.93	5.09	5.34
GH_A05G1567	1.61	1.6	2.43	2.94	5.13	4.51	2.95	3.26	1.94	6.68	4.23	8.21
GH_A05G1584	2.83	1.08	3.28	12.34	19.82	19.31	4.1	9.1	1.99	9.28	12.32	18.64
GH_A05G1600	0.93	1.26	0.97	2.66	2.83	3.25	1.31	1.31	1.49	2.51	3.15	3.79
GH_A05G1610	0.53	0.43	0.45	2.59	1.65	2.02	0.14	0.15	0.14	0.76	0.78	0.68
GH_A05G1617	52.64	58.11	60.06	18.73	20.44	33.45	41.86	71.81	62.01	29.1	29.11	18.85
GH_A05G1627	35.83	44.68	39.11	14.38	13.25	18.14	30.08	48.8	39.98	22.4	18.6	13.57
GH_A05G1628	4.64	11.98	3.47	0.24	0.44	0.15	2.65	1.96	3.94	0.5	0.22	0.78
GH_A05G1629	15.65	19.86	12.34	7.53	6.2	8.02	11.02	11.93	11.09	7.77	7.2	4.79
GH_A05G1631	48.17	31.27	36.97	118.78	107.43	98.85	43.56	26.87	32.14	94.16	134.03	97.32
GH_A05G1634	1.37	2.73	1.16	0.16	0.22	0.23	0.8	0.86	0.72	0.22	0.24	0.1
GH_A05G1642	0	0	0	6.89	7.77	9.69	0	0	0	3.09	7	3.72
GH_A05G1643	0.86	1.21	0.95	4.51	6.47	5.33	1.39	1.67	1.23	2	3.37	6.22
GH_A05G1654	32.32	28.21	19.37	13.5	13.85	15.17	18.67	21.86	23.08	17.66	12.9	15.5
GH_A05G1657	18.99	23.44	16.87	7.81	13.2	11.98	18.56	25.08	20.98	12.59	10.9	9.22
GH_A05G1659	1.38	2.08	1.27	0.96	0.97	1.18	1.74	2.35	1.73	2.53	3.05	2.12
GH_A05G1661	0.52	0.8	0.63	1.06	1.79	1.09	0.84	0.81	0.7	1.58	2.57	2.58
GH_A05G1663	62.95	70.47	62.04	27.28	28.34	30.44	58.01	60.04	72	35.21	31.17	32.5
GH_A05G1666	67.22	34.6	92.26	327.04	281.84	261.27	43.48	77.51	38.96	181.14	199.34	195.19
GH_A05G1670	0.56	1.1	2.68	4.18	8.22	14.74	2.06	7.05	1.81	15.99	18.55	14.23
GH_A05G1676	6.71	9.31	11.47	2.44	3.4	5.68	3.25	7.84	2.98	9.28	3.25	3.68
GH_A05G1683	3.21	3.58	1.36	2.56	3.09	2.47	0	0	0	0	0	0
GH_A05G1688	5.82	3.44	6.92	1.09	0.64	1.34	1.96	1.13	1.53	0.24	0.26	0.2
GH_A05G1692	3.93	2.31	3.33	14.27	9.2	9.03	6.21	11.33	6.28	14.59	15.69	11.98
GH_A05G1696	0.86	0.42	0.83	0.29	0.17	0.27	1.43	1.21	1.27	0.68	0.49	0.21
GH_A05G1697	3.42	4.2	3.54	11.14	18.59	18.1	4.49	4.91	3.74	12.03	17.51	18.74
GH_A05G1700	17.86	19.57	14.95	2.82	3.2	5.39	13.78	14.95	17.61	7.03	5.68	2.45
GH_A05G1704	0.16	1.12	0.29	20.72	40.36	42.92	4.58	5.7	2.03	36.35	43.77	68.31
GH_A05G1707	10.25	13.2	16.13	23.82	17.9	18	11.99	11.37	10.79	10.73	8.63	10.66
GH_A05G1711	10.63	17.99	12.45	5.75	6.95	7.05	12.88	7.64	12	6.68	5.99	5.99
GH_A05G1713	6.11	5.7	6.42	5.09	6.84	4.92	1.59	1.83	1.48	1.34	0.42	0.87
GH_A05G1714	40.87	46.05	44.9	22.93	22.85	23.59	44.64	61.58	46.58	29.67	19.98	24.54
GH_A05G1718	3.89	3.98	8.44	12.62	21.93	27.36	7.3	6.55	6.36	11.73	12.44	21.98
GH_A05G1725	1.78	2.54	3.08	5.36	11.03	6.73	2.21	1.47	1.4	4.41	6.42	12.14
GH_A05G1732	23.65	17.29	22.06	13.57	8.46	11.4	20.11	17.99	23.07	16.63	14.75	9.97
GH_A05G1733	1.96	1.21	2.48	4.28	5.19	5.42	2.59	2.56	2.28	4.9	5.23	6.59
GH_A05G1738	3.89	6.61	4.54	1.14	1.66	1.63	4.5	3.13	4.1	2.19	2.08	2.29
GH_A05G1741	0.66	0.62	0.68	0.72	1.5	0.95	0.16	0.29	0.52	0.17	0.24	0.19
GH_A05G1744	9.43	8.51	8.07	2.56	2.83	2.91	13.9	15.46	15.92	3.54	3.26	3.33
GH_A05G1746	50.09	54.33	41.22	15.74	20.98	23.61	75.88	84.5	86.15	47.01	35.93	24.62
GH_A05G1749	74.73	161.08	161.87	221.93	442.18	278.18	73.78	158.72	56.78	155.43	106.16	192.09
GH_A05G1757	7.94	10.9	9.33	3.49	6.5	2.84	8.3	7.97	9.74	5.57	6.2	6.47
GH_A05G1786	9.31	13.31	18.94	10.18	9.09	11.78	19.3	14.67	15.5	9.14	8.32	8.22
GH_A05G1787	0.08	0.22	0.1	0.9	0.79	1.42	0.11	0.06	0.18	0.72	1.14	1.06
GH_A05G1793	1.23	1.36	0.74	2.62	3.55	3.52	1	0.79	1	3.12	3.14	2.88
GH_A05G1794	4.75	4.35	4.52	10.7	9.3	9.86	3.48	4.19	4.39	8.31	8.16	10.23
GH_A05G1796	0.25	0.29	0.25	2.24	1.72	1.56	0.35	0.12	0.27	0.48	1.15	1.18
GH_A05G1797	4.42	3.55	3.61	2.93	2.14	3.6	4.34	3.58	4.9	2.56	2.37	1.46
GH_A05G1802	0.92	0.88	0.81	1.95	2.38	2.16	1.51	0.82	1.19	1.64	2.11	1.65
GH_A05G1803	1.58	3.19	1.76	4.48	7.52	4.99	1.7	2.36	1.93	3.92	4.12	4.88
GH_A05G1804	2.62	4.13	3.46	1.01	0.93	1.82	1.46	1.17	2.12	1.13	1.18	1.18
GH_A05G1808	4.47	12.5	5.14	2.68	13.35	15.33	12.93	21.37	18.19	12.2	10.02	12.88
GH_A05G1817	91.98	56.34	70.71	193.86	185.45	198.32	68.43	77.46	69.36	170.14	270.05	182.01
GH_A05G1823	10.23	13.36	7.61	6.16	3.88	5.14	8.64	10.23	11.36	6.87	6.67	3.34
GH_A05G1824	6.98	8.67	6.58	4.59	4.1	2.39	6.21	6.15	7.74	4.21	3.01	3.92
GH_A05G1828	0.36	1.01	0.47	1.78	1.88	1.58	0.55	1.03	0.31	2.07	1.84	1.86
GH_A05G1831	0.42	0.37	0.54	1.16	1.52	1.23	0.56	0.42	0.97	0.75	0.19	1.58
GH_A05G1832	1.02	1.02	0.94	0.3	0.48	0.61	1.22	0.7	0.94	0.52	0.42	0.33
GH_A05G1835	6.98	3.96	8.94	6.69	6.43	8.93	6.1	7.74	5.6	3.16	2.16	3.35
GH_A05G1836	0.66	0.36	0.47	2.02	1.82	1.99	0.97	0.59	0.54	2.16	1.51	1.8
GH_A05G1837	1.07	1.24	1.49	17.05	18.84	10.51	4.58	0.95	0.99	3.84	8.42	12.91
GH_A05G1840	0.66	1.05	0.56	3.25	4.03	2.31	0.38	0.87	0.27	1.49	1.62	1.76
GH_A05G1848	10.57	6.35	11.48	22.66	20.86	18.68	20.32	22.81	19.93	29.08	30.45	21.47
GH_A05G1851	25.85	33.71	26.74	15.5	8.41	12.05	16.31	22.57	25.08	9.65	10.58	8.66
GH_A05G1852	0.91	1.19	0.73	0.54	0.11	0.27	0.52	0.68	0.41	0.17	0.21	0.3
GH_A05G1854	1.03	1.68	0.68	0.53	0.69	0.37	1.54	1.22	1.14	0.65	1.02	1.37
GH_A05G1857	2	3.23	1.88	0.36	2.18	1.42	4.66	5.73	5.64	4.49	3.33	3.62
GH_A05G1863	19.35	15.32	19.53	18.18	5.88	11.28	24.29	20.77	20.59	13.62	14.81	4.83
GH_A05G1868	0.93	1.48	0.85	2.16	3.47	2.36	0.77	1.57	0.65	1.64	2.71	2.21
GH_A05G1872	5.36	6.96	6.74	12.3	14.82	16.84	5.9	12.06	6.99	20.27	22.86	17.15
GH_A05G1873	2.57	1.02	4.87	23.67	25.24	27.83	4.55	9.2	3.07	17.74	31.7	19.15
GH_A05G1877	0.28	0.82	0.17	0.12	0.25	0.31	0.61	0.29	0.57	0.13	0.16	0.15
GH_A05G1884	0.53	0.06	0.54	8.09	6.81	9	0.06	0.36	0	1.05	1.75	3.92
GH_A05G1889	3.73	1.45	2.55	16.6	15.22	16.45	3.45	5.78	3.23	16.25	22.44	14.17
GH_A05G1891	4.97	4.86	4.84	2.18	0.77	1.9	1.99	3.5	3.15	0.9	0.62	0.57
GH_A05G1893	9.76	9.9	10.3	14.28	25.69	26.17	14.49	24.83	19.5	22.79	25.84	23.22
GH_A05G1898	9.68	17.53	16.27	5.84	3.79	4.94	10.3	6.7	12.36	5.62	5.31	3.54
GH_A05G1899	5.74	7.39	6.95	5.34	3.05	2.31	6.48	4.01	4.21	4.51	3.96	2.13
GH_A05G1904	3.26	1.52	1.68	4.48	5.09	5.8	2.67	2.39	1.7	4.95	6.15	5.28
GH_A05G1906	2.41	0.93	2.56	17.95	29.07	23.86	1.99	3.93	1.88	17.88	22.29	28.15
GH_A05G1908	43.96	66.03	30.6	8.9	7.42	7.08	32.5	22.19	30.18	8.03	9.86	7.46
GH_A05G1909	8.19	8.56	6.92	7.07	6.77	7.06	10.22	10.06	10.22	11.78	18.8	12.58
GH_A05G1920	3.9	4.96	3.64	0.81	0.68	0.86	4.35	1.47	2.91	0.55	0.83	0.85
GH_A05G1924	2.36	2.88	4.61	10.32	7.46	11.59	3.55	4.74	2.28	6.24	5.26	6.85
GH_A05G1931	9.87	9.98	9.64	6.29	4.28	5.15	12.06	8.69	11.75	7.12	8.27	5.21
GH_A05G1932	66.84	68.31	100.88	54.13	31.77	52.75	80.77	83.18	85.58	49.65	32.92	26.08
GH_A05G1945	0.99	2.17	2.37	0.2	0.21	0.54	3.39	1.51	2.2	0.84	0.8	0.82
GH_A05G1960	8.14	26.06	18.88	2.68	7.95	4.04	8.16	5.84	7.27	3.53	1.24	3.86
GH_A05G1965	16.96	29.64	23.35	8.56	8.42	10.73	12.98	13.13	13.45	7.92	8.44	7.1
GH_A05G1966	4.46	6.7	7.17	3.21	2.81	3.27	3.81	3.49	4.72	3.61	3.11	3.33
GH_A05G1974	4.62	3.9	4.01	0.39	0.59	1.24	3.42	2.63	3.6	0.87	0.36	0.99
GH_A05G1977	0.28	0.36	0.33	0.91	1.22	1.41	0.54	0.78	0.3	1.11	1.63	2.49
GH_A05G1995	0.32	0.41	0.2	0.23	0.3	0.69	0.36	0.16	0.17	0.53	0.73	1.48
GH_A05G1998	0.46	1.53	1.36	1.01	1.09	0.79	1.43	1.03	1.04	0.31	0.53	0.75
GH_A05G1999	1.21	1.6	1.27	0.65	0.78	0.46	1.23	1.34	1.49	0.88	0.78	0.69
GH_A05G2001	2.86	2.82	3.87	8.16	7.02	7.45	4.21	3.02	2.66	7.3	8.39	8.04
GH_A05G2003	190.59	275.7	279.23	88.03	93	91.98	262.5	206.64	244.49	124.91	117.02	123.69
GH_A05G2004	27.65	30.38	31.71	13.95	16.6	17.6	28.28	24.77	24.72	15.42	14.39	13.59
GH_A05G2009	2.02	3	2.31	1.07	1.7	0.91	2.75	0.98	2.08	1.46	1.2	1.73
GH_A05G2022	44.9	43.25	49.38	22.57	22.61	22.37	46.91	38.57	52.65	24.46	22.58	22.57
GH_A05G2024	44.2	29.89	42.96	118.3	91.85	86.01	33.4	27.66	33.88	83.3	92.37	65.73
GH_A05G2040	1.7	1.87	1.44	3.69	4.26	3.49	1.58	1.94	1.65	3.02	4.22	3.94
GH_A05G2048	1.67	1.41	0.7	10.48	17.29	13.63	1.25	2.25	1.68	10.05	13.49	18.77
GH_A05G2055	2.29	2.51	3.45	0.48	0.2	1.06	1.84	2.24	2.54	1.15	0.8	0.07
GH_A05G2058	0.8	0.8	0.51	11.89	15.85	16.99	0.87	1.38	0.61	6.97	9.84	13.87
GH_A05G2059	8.76	13.21	19.63	4.24	4.2	5.29	7.73	8.3	9.28	3.9	2.44	3.75
GH_A05G2065	1.12	0.98	1.43	2.01	3.56	3.22	0.58	1.17	1.5	1.22	1.76	3.58
GH_A05G2068	20.03	24.66	32.3	14.86	7.74	11.36	25.01	27.54	25.3	14.04	7.34	9.14
GH_A05G2070	4.01	8.45	7.19	2.18	3.72	4.17	4.79	2.65	3.78	2.18	3.77	3.95
GH_A05G2082	2.15	5.66	3.78	0.7	1.93	2.11	1.77	3.23	3.97	1.7	1.07	1.41
GH_A05G2091	34.33	55.99	43.28	16.41	20.92	21.06	20.62	25.18	28.28	18.32	13.44	12.49
GH_A05G2096	0.79	1.28	1.35	3.1	3.93	3.36	1.06	0.57	1.15	2.3	2.33	4.98
GH_A05G2097	3.73	4.43	5.5	0.5	1.09	1.59	4.31	6.16	2.99	2.4	1.21	0.52
GH_A05G2110	11.78	9.87	9.37	6.51	3.3	3.99	10.19	11.67	11.36	7.73	4.2	4.91
GH_A05G2111	0.75	0.56	0.99	0.21	0.08	0.06	0.15	0.26	0.71	0.24	0.24	0.05
GH_A05G2113	0.45	2.38	1.6	0.05	0.26	0.27	1.04	0.35	0.79	0.47	0.4	0.23
GH_A05G2116	26.12	30.93	15.42	3.1	4.79	6.64	12.71	22.39	18.65	10.82	4.76	3.98
GH_A05G2120	0.13	0.75	0.27	0.43	2.67	1.84	0.36	0.38	0.27	1.96	0.53	3.51
GH_A05G2122	23.99	29.56	25.92	6.97	6.02	4.95	21.31	39.09	28.19	11.2	7.83	5.55
GH_A05G2127	4.71	4.01	5.31	1.1	1.68	2.05	3.83	5.18	6.53	1.56	0.46	0.62
GH_A05G2133	2.86	1.66	5.87	9.61	7.65	11.45	6.01	6.77	4.92	12.28	12.31	8.09
GH_A05G2134	0.07	0.27	0.18	0.66	0.72	1.05	0.23	0.15	0.1	1.1	1.33	0.77
GH_A05G2136	5.46	4.95	4.58	1.83	1.81	1.64	4.33	3.38	4.17	0.7	0.59	0.99
GH_A05G2141	25.06	49.3	27.1	7.7	2.78	5.18	23.28	11.3	21.48	6.67	3.83	2.53
GH_A05G2156	5.77	8.04	8.31	1.06	1.23	1.21	6.63	2.72	5.44	0.61	0.74	0.69
GH_A05G2175	0.1	0.03	0.05	0.87	1.5	1.78	0.07	0.03	0.05	0.19	0.74	1.02
GH_A05G2194	0.14	0.03	0.12	3.67	4.14	3.88	0.22	0.45	0.06	3.26	5.92	5.35
GH_A05G2200	346.81	262.23	259.67	148.26	129.84	144.3	196.12	283.52	263.82	170.07	101.91	106.2
GH_A05G2202	0.4	1.19	0.89	3.26	4.49	1.8	1.62	1.21	0.72	1.68	2.88	3.18
GH_A05G2205	0.14	0.32	0.25	0.57	0.79	0.55	0.1	0.22	0.17	0.34	0.62	0.73
GH_A05G2207	7.26	5.29	5.16	14.83	14.55	13.79	6.29	5.04	5.67	9.6	12.67	15.24
GH_A05G2208	7.01	8.36	10.5	4.79	3.88	5.01	12.13	9.66	12.2	5.85	7.44	4.29
GH_A05G2212	4.99	8.29	3.6	3.19	1.83	3.07	4.68	3.47	5.46	1.75	2.2	1.61
GH_A05G2213	3.4	3.99	2.28	1.64	1.49	1.72	4.2	1.72	3.96	2.45	1.57	2.32
GH_A05G2214	61.7	68.8	44.98	8.43	7.72	10.28	29.4	38.1	41.54	9.96	5.02	5.82
GH_A05G2217	30.84	27.35	36.67	72.7	72.7	69.22	40.46	33.04	35.33	53.88	64.85	62.49
GH_A05G2233	57.65	58.23	88.66	9.53	2.54	10.15	79.07	37.94	63.5	10.84	5.84	2.15
GH_A05G2235	2.32	2.23	1.81	0.91	0.68	1.3	2	1.92	1.56	1.44	1.16	1.27
GH_A05G2236	4.77	4.48	2.82	1.47	3.12	1.92	3.6	2.91	2.76	2.83	2.25	2.87
GH_A05G2251	32.44	34.44	52.12	19.65	5.84	16.73	36.58	44.97	39.2	27.59	14.26	6.22
GH_A05G2252	670.28	917.2	749.94	247.51	176.85	350.7	699.33	897.42	910.86	479.68	457.84	215.58
GH_A05G2253	916.6	810.24	822.99	457.28	357.16	497.99	618.53	977.25	742.42	649.71	585.54	270.7
GH_A05G2255	9.13	11.29	15.39	10.48	27.6	20	9.9	9.16	8.23	13.24	15	36.74
GH_A05G2257	5.04	1.62	6.18	77.05	73.19	80.07	4.78	4.34	4.95	45.72	53.07	41.68
GH_A05G2263	5.27	2.71	4.55	1.27	0.71	1.69	4.18	3.39	4.12	1.9	0.93	1.14
GH_A05G2270	0.08	0	0.08	1	5.09	2.76	0.08	0.41	0	1.56	1.6	4.95
GH_A05G2271	1.56	0.54	1.7	3.34	3.27	3.83	0.59	0.29	0.38	1.23	0.83	1.63
GH_A05G2294	8.05	6.94	10.71	1.56	0.35	1.99	6.4	3.79	7.46	0.82	0.86	1.5
GH_A05G2299	154.77	169.16	135.12	40.92	28.35	43.25	117.08	122.9	124.23	47.09	29.81	27.96
GH_A05G2308	16.04	8.49	22.23	64.27	64.35	64.84	13.45	23.69	15.24	52.17	66.22	59.54
GH_A05G2319	25.23	20.41	45.09	46.11	26.03	35.01	22.74	31.73	21.42	24.71	9.65	11.54
GH_A05G2321	1.23	0.99	1.85	2.01	2.54	2.17	0.77	1.1	1	1.56	1.73	3.07
GH_A05G2328	9.2	3.02	9.98	127.47	179.7	174.78	7.95	21.48	5.05	101.71	183.37	176.47
GH_A05G2337	1.43	2.61	6.06	12.29	24.45	45.97	4.92	6.54	4.11	10.23	17.5	12.44
GH_A05G2338	5.12	2	3.7	9.09	14.24	12.32	4.34	3.54	2.41	6.54	6.03	7.89
GH_A05G2342	6.97	8.02	7.1	0.98	0.7	1.2	8.17	3.31	4.96	0.81	1.16	1.01
GH_A05G2348	0.74	0.63	0.75	0.35	0.19	0.4	0.75	0.51	0.33	0.19	0.27	0.1
GH_A05G2349	5.57	4.17	6.03	12.23	18.28	14.72	4.25	8.78	5.39	14.95	16.15	18.39
GH_A05G2360	44.72	53.17	43.84	17.76	24.89	21.23	44.43	31.08	39.73	18.34	24.49	23.34
GH_A05G2368	2.98	2.69	2.02	6.01	5.5	5.4	2.55	2.24	3.02	5.41	5.69	5.62
GH_A05G2398	7.77	12.27	10.44	5.36	6.07	4.98	8.57	5.77	7.91	5.08	5.02	4.88
GH_A05G2401	0.76	2.56	1.29	0.06	0.55	0.51	0.56	0.47	0.12	0.62	1.08	0.38
GH_A05G2405	23.15	24.81	19.7	11.86	11.27	11.57	21.03	25.79	23.62	15.59	7.78	9.77
GH_A05G2409	4.49	6.66	4.59	1.94	2.55	1.68	3.04	2.68	3.35	2.07	1.5	2.64
GH_A05G2410	2.4	6.44	2.93	1.84	12.53	4.89	3.51	4.55	4.21	7.49	7.68	16.18
GH_A05G2414	3.83	2.67	3.23	7.12	8.32	7.59	4.56	3.6	4.15	7.6	6.39	7.62
GH_A05G2418	7.94	7.81	9.28	22.85	23.76	22.54	7.46	10.59	7.45	19.19	19.79	20.7
GH_A05G2419	2.42	3.77	3.7	0.5	1.01	0.7	1.3	1.23	1.19	0.26	0.19	0.59
GH_A05G2422	0.42	0.06	0.28	10.16	15.95	10.76	0.4	0.98	0	3.97	11.62	9.76
GH_A05G2433	160.8	127.82	106.5	312.07	350.52	293.62	116.8	148.73	122.51	266.53	335.25	383.51
GH_A05G2434	3.92	4.83	2.12	0.56	1.2	0.82	4.1	3.4	2.49	1.86	1.44	1.42
GH_A05G2436	5.06	5.65	4.85	14.71	19.42	16.01	5.7	5.68	4.33	8.93	9.53	13.02
GH_A05G2437	0.36	0.32	0.15	0.48	0.31	0.44	0.24	0.16	0.13	0.46	0.46	0.39
GH_A05G2439	4.87	5.79	4.61	11.5	14.85	14.23	4.64	6.26	5.24	12.6	15.09	16.84
GH_A05G2440	1.84	1.72	2.08	5.31	4.82	5.66	2.67	3.18	3.19	2.06	4.72	5.25
GH_A05G2443	0.07	0.04	0.04	0.11	0.14	0.13	0.05	0.03	0.01	0.1	0.18	0.19
GH_A05G2455	0.75	0.74	1	2.13	1.94	1.74	0.89	0.76	0.79	1.8	1.56	1.93
GH_A05G2456	0.86	0.4	0.79	1.79	1.58	1	0.49	0.44	0.73	1.7	1.62	1.63
GH_A05G2466	6.76	8.84	16.57	3.27	2.82	6.28	6.86	9.44	5.35	5.42	3.79	3.45
GH_A05G2469	13.06	11.73	9.95	26.7	24.88	28.16	12.47	16.97	13.2	26.92	30.29	30.36
GH_A05G2485	3.23	0.78	5.45	1.51	0.47	0.56	1.52	1.16	1.43	0.32	0.42	0.33
GH_A05G2487	1.29	0.57	1.81	0.49	0.64	0.53	1.57	0.67	1.14	0.95	0.26	0.42
GH_A05G2488	144.67	66.01	155.1	55.95	30.07	47.17	146.56	138.17	134.86	85.14	44.18	38.93
GH_A05G2492	5.29	20.51	6.56	0.06	4.32	2.44	5.08	11.91	12.46	2.43	0.43	2.34
GH_A05G2494	10.01	11.27	14.89	4.6	1.4	3.42	7.15	9.39	11.2	3.11	1.66	1.81
GH_A05G2496	2.46	1.89	1.97	7.85	8.91	9.83	1.92	2.42	1.16	8.75	9.59	13.66
GH_A05G2497	0.19	0.16	0.15	0.43	0.54	1.13	0.21	0.69	0.27	1.26	1.86	1.33
GH_A05G2499	0.06	0.19	0.18	0.85	0.73	0.7	0.24	0.1	0	0.1	0.55	0.06
GH_A05G2501	0.26	0.06	0.41	3.13	2.97	3.93	0.15	0.29	0.2	3.5	6.36	6.19
GH_A05G2513	4.36	3.27	11.48	2.21	3.05	3.29	7.08	4.01	5.38	3.48	3.47	4.56
GH_A05G2523	7.28	10.51	5.68	2.78	3.53	3	4.85	5.16	5.96	3.04	2.54	4.19
GH_A05G2534	25.57	30.81	43.16	7.23	21.46	18.28	42.39	45.86	49.47	29.19	16.09	25.94
GH_A05G2539	7.66	8.86	11.55	21.03	25.95	24.31	10.29	11.94	8.74	22.56	28.01	23.64
GH_A05G2542	11.54	11.31	9.55	31.43	28.19	27.43	11.26	7.61	12.55	28.42	22.53	22.58
GH_A05G2543	10.99	10.49	9.93	27.35	27.17	28.22	7.63	10.82	7.76	22.5	21.43	25.21
GH_A05G2551	36.09	22.96	28.53	69.3	103.12	87.84	25.23	30.65	20.56	55.06	74.65	90.39
GH_A05G2556	4.07	4.98	6.58	11.6	13.79	10.17	6.53	7.83	6.45	6.68	13.37	12.27
GH_A05G2565	0.84	2.51	2.44	0.14	0.44	0.31	2.33	0.71	2.22	0.52	0.16	0.39
GH_A05G2578	1.8	1.42	1.29	3.07	5.51	4.34	1.02	2.05	1.27	3.51	3.07	5.47
GH_A05G2582	2.81	4.9	3.21	1.19	2.56	1.79	2.41	2.57	3.04	1.88	2.28	2.13
GH_A05G2603	6.44	9.9	8.47	2.61	3.54	3.83	5.67	5.95	6.42	3.79	3.36	3.52
GH_A05G2626	5.28	2.8	5.5	2.24	1.3	1.85	6.88	4.53	5.42	4.44	2.26	1.43
GH_A05G2627	7.05	2.34	5.73	3.7	2.29	2.32	4.52	4.13	3.93	2.09	1.75	1.36
GH_A05G2628	0.25	0.04	0.13	1.13	0.89	1.21	0.03	0.04	0.19	0.57	0.45	0.56
GH_A05G2629	9.32	19.97	16.19	1.73	1.33	2.68	9.62	8.19	10.3	1.68	1.41	1.87
GH_A05G2632	13.59	8.18	31.03	2.91	1.38	3.16	41.59	17.87	25.27	4.84	2.13	2.55
GH_A05G2636	2.81	5.01	5.86	7.57	15.12	10.39	2.98	5.91	2.36	8.17	8.37	12.22
GH_A05G2648	0.78	0.73	0.74	1.25	1.06	1.14	0.4	0.32	0.36	0.83	1.2	0.86
GH_A05G2659	6.14	4.09	6.1	16.32	21.06	19.32	4.62	3.93	2.84	9.24	10.73	15.08
GH_A05G2663	0.55	0.75	0.45	0.11	0.09	0.25	0.59	0.43	1.46	0.43	0.22	0.16
GH_A05G2674	31.63	50.1	54.12	17.02	10.69	21.13	56.73	60.06	57.45	26.85	18.94	14.75
GH_A05G2678	0.52	0.42	0.5	1.34	1.52	1.49	0.23	0.46	0.38	1	1.15	1.09
GH_A05G2692	2.62	3.02	2.12	1.52	1.37	1.18	3.29	2.8	2.98	3.66	3.98	3.82
GH_A05G2693	4.84	4.41	3.4	7.84	7.82	7.05	3.07	1.9	3.28	4.4	6.45	8.21
GH_A05G2701	17.13	12.01	13.85	29.84	30.33	26.79	11.05	10.31	10.86	13.33	11.49	15.54
GH_A05G2722	1.21	1.54	1.82	2.28	3.42	4.17	3.03	4.37	3.57	6.29	6.57	4.97
GH_A05G2727	0.55	0.47	0.31	0.98	4.6	4.17	0.71	0.55	0.29	1.08	1.41	3.75
GH_A05G2730	15.15	8.21	11.85	34.51	47.34	39.95	16.32	15.6	11.34	32.44	42.73	42.28
GH_A05G2734	5.45	10.67	3.98	3.64	2.13	3.87	9.97	4	10.16	5.59	4.17	2.31
GH_A05G2739	0.37	0.91	0.9	1.82	1.34	2.68	0.47	0.81	0.26	2.27	1.97	1.69
GH_A05G2758	146.54	153.13	169.99	94.17	77.72	63.11	141.12	97.98	134.52	63.5	84.51	94.56
GH_A05G2759	11.17	8.07	8.29	4.96	5.07	3.06	13.34	6.04	9.62	4.02	4.97	6.1
GH_A05G2763	1.12	0.66	2.25	2.85	2.77	2.31	5.71	4.97	5.17	6.12	5.63	5.21
GH_A05G2772	2.36	2.13	1.59	0.61	0.48	0.98	3.02	2.61	1.83	1.09	0.47	0.37
GH_A05G2789	28.44	35.56	29.53	17.47	14.82	17.31	28.3	26.94	29.41	15.97	15.22	16.16
GH_A05G2795	242.94	213.06	219.13	97.21	49.89	77.44	168.21	140.59	207.74	80.12	58.62	39.83
GH_A05G2797	272.55	606.95	475.54	67.47	97.62	126.8	105.16	111.54	104.72	31.99	23.69	25.63
GH_A05G2803	1.27	0.39	0.58	5.05	6.18	4.95	0.56	1.14	0.62	2.79	2.75	5.32
GH_A05G2813	4.4	5.39	6.52	0	0.04	0.18	10.3	3.41	10.31	0.09	0.05	0
GH_A05G2823	251.76	265.06	194.86	110.87	99.01	103.34	132.68	193.01	159.04	110.6	88.07	97.56
GH_A05G2824	147.82	92.07	111.15	21.37	15.28	16.18	159.34	99.47	131.74	26.07	15.09	14.36
GH_A05G2842	5.99	7.05	5.21	1.71	1	1.55	8.38	8.27	6.15	2.31	1.92	1.21
GH_A05G2843	19.23	13.4	10.72	6.28	7.2	7.19	12.85	10.6	13.17	8.09	10	10.74
GH_A05G2846	139.29	126.56	139.88	111.81	76	115.95	114.68	149.68	120.69	89.97	53.52	53.33
GH_A05G2847	78.96	74.52	86.35	43.41	35.76	39.74	74.76	74.26	73.38	32.36	21.63	29.75
GH_A05G2849	5.59	7.3	2.16	1.13	1.07	1.2	3.35	3.2	3.88	1.79	0.84	0.74
GH_A05G2878	1.12	1.2	1.08	2.22	3.31	2.68	1.15	1.71	1.41	2.63	2.93	2.66
GH_A05G2895	56.51	64.15	59.26	34.71	32.27	29.97	43.11	47.73	47.69	40.65	31.7	32.88
GH_A05G2902	4.94	4.99	4.55	12.37	13.51	13.53	4.85	7.96	5.54	14.69	16.94	19.68
GH_A05G2903	10.69	8.59	8.78	26.18	32.09	36.72	10.83	27.41	12.23	35.99	31.51	42.15
GH_A05G2908	0.64	0.71	0.15	2.28	1.41	2.52	0.53	0.73	0.34	1.68	1.46	1.9
GH_A05G2914	1.01	0.98	0.61	2.08	1.53	2.42	0.63	0.56	0.54	0.82	1.05	0.96
GH_A05G2916	0	0	0	0	0	0	11.01	9.02	7.41	13	5.39	3.54
GH_A05G2920	1.64	0.36	0.83	3.72	5.65	5.34	1.21	2.02	0.96	1.73	1.67	2.16
GH_A05G2923	1.1	0.65	1.69	5.97	9.06	7.55	0.96	1.82	1.06	6.26	7.01	6.95
GH_A05G2930	2.44	1.51	2.44	0.28	1.24	0.89	3.04	1.21	2.29	0.46	1	1.24
GH_A05G2936	0.1	0	0	3.35	3.3	2.38	0.75	1.31	0.21	2.52	4.79	2.91
GH_A05G2959	3.57	7.36	3.48	2.37	0.88	1.73	4.94	2.81	4.59	3.53	2.93	1.55
GH_A05G2969	2.08	2.32	1.59	6.02	6.28	6.6	2.38	2.8	1.91	7.68	8.55	7.68
GH_A05G2979	18.07	16.04	31.68	8.26	8.57	9	11.9	5.22	10.67	2.43	2.73	2.48
GH_A05G2999	0	0	0	0	0	0	0.83	0.38	0.5	2.27	2.16	2.27
GH_A05G3002	13.1	12.57	7.81	5.68	3.19	4.2	9.08	10.74	11.83	6.71	5.72	3.49
GH_A05G3003	2.14	2.47	1.75	3.96	2.79	3.03	0.47	0.22	0.45	0.39	0.27	0.19
GH_A05G3010	6.1	6.95	4.31	7.32	14.63	21.95	8.47	8.93	8.5	14.17	31.79	24.86
GH_A05G3031	0.24	0.3	0.16	1.19	1.34	1.03	0.29	0.33	0.32	0.82	1.01	1.5
GH_A05G3034	3.03	3.09	3.29	5.14	9.67	6.6	3.55	2.82	3.11	5.47	5.4	8.03
GH_A05G3036	2.56	2.79	3.15	9.77	11.46	11.76	4.25	2.12	2.88	9.08	14.5	16.97
GH_A05G3049	2.18	3.03	1.6	2.16	5.58	4.67	1.38	2.28	1.61	3.84	3.34	4.92
GH_A05G3054	2.13	3.7	1.95	0	0.24	0.15	1.39	0.86	1.49	0.15	0.11	0.35
GH_A05G3059	0.37	0.52	0.41	3.21	7.99	4.4	0.99	1.74	0.63	2.21	3.09	7.05
GH_A05G3071	0.46	1	0.52	1.6	2.64	2.77	0.68	0.88	1.03	1.71	1.51	3.29
GH_A05G3072	1.47	0.99	1.16	2.52	2.62	3.41	2.27	3.1	1.54	4.01	4.43	4.02
GH_A05G3091	0	0	0.03	0	0.07	0	0.88	1.3	1.01	0.7	0.53	0.64
GH_A05G3098	3.85	3.74	2.71	24.18	58.75	34.68	1.73	6.8	2.86	27.89	43.7	88.08
GH_A05G3105	125.34	200.15	115.67	46.1	41.67	35.02	113.9	89.68	130.55	68.46	48.16	43.19
GH_A05G3112	15.27	16.85	10.53	4.03	3.38	3.92	0	0	0	0	0	0
GH_A05G3116	0	0	0.1	0	0	0	3.19	0.96	3.43	0.55	0.12	0.96
GH_A05G3123	24.2	17.28	18.42	29.51	29.13	26.14	56.28	33.29	41.33	43.93	50.19	46.22
GH_A05G3125	7.08	6.56	5.84	2.17	3.18	2.31	8.29	5.26	9.2	9.97	14.09	12.31
GH_A05G3138	9.06	5.4	5.05	15.88	30.26	25.52	4.72	9.26	5.9	16.98	22.51	41.45
GH_A05G3150	0.31	0	0.47	8.29	6.28	7.05	2.05	4.68	1.41	17.02	23.82	14.76
GH_A05G3152	3.43	4.41	3	0.56	0.81	0.93	3.03	1.26	1.73	0.91	0.18	0.21
GH_A05G3155	10.3	13.82	10.24	4.82	2.86	4.97	8.55	10.04	7.78	4.94	4.47	2.87
GH_A05G3156	194.7	240.14	192.1	80.81	68.37	77.38	217.27	141.5	215.91	107.49	107.8	89.31
GH_A05G3157	12.57	11.7	8.88	9.8	9.56	9.93	5.12	6.36	4.97	3.93	7.04	5.99
GH_A05G3176	1.23	1.77	1.02	1.59	2.24	1.85	3.51	2.59	3.54	4.46	6.02	7.32
GH_A05G3182	2.54	1.65	1.97	1.7	0.81	0.32	10.1	10.78	6.8	4.44	4.94	6.08
GH_A05G3185	242.48	195.01	174.33	307.17	445.96	354.59	176.87	165.92	138.46	253.91	331.83	458.37
GH_A05G3186	6.42	6.14	7.64	5.7	6.75	8.01	3.6	4.12	2.17	5.05	5.22	4.84
GH_A05G3193	0	0	0	0	0	0	3.86	4.25	4.42	5.89	4.97	4.92
GH_A05G3209	1.89	2.88	2.88	0.64	0.55	0.37	4.72	1.81	3.36	1.07	1.22	0.93
GH_A05G3212	0.42	1.38	0.38	2.18	2.64	1.92	1.72	1.45	0.93	2.3	2.61	2.97
GH_A05G3217	42.24	42.35	41.92	59.33	52.66	51.43	18.98	15.03	18.04	19.66	16.81	21.49
GH_A05G3218	5.36	6.93	8.11	7.94	9.07	9.53	4.54	3.81	3.47	3.15	4.44	4.44
GH_A05G3236	0.42	0.21	0.34	0.55	0.34	0.36	3.31	1.73	2.06	1.01	1.1	0.88
GH_A05G3241	2.32	9.65	3.45	0.06	0.06	0	3.95	0.59	5.12	0	0	0
GH_A05G3243	11.53	9.26	12.16	4.2	3.89	4.37	8.91	4.5	6.61	3.88	3.18	3.33
GH_A05G3248	6.7	7.51	6.78	3	4.01	3.56	3.2	4.02	4.99	3.39	2.62	3.24
GH_A05G3249	64.28	71.17	122.38	7.99	13.44	46.15	43.78	76.35	66.99	14.02	18.73	10.5
GH_A05G3250	11.99	8.52	12.82	10.93	13.56	13.38	9	8.59	6.73	6.22	5.39	6.12
GH_A05G3278	2.89	0.74	3.46	11.06	12.76	11.67	5.08	4.1	2.5	8.66	9.95	13.01
GH_A05G3286	1.32	0.46	0.93	7.95	6.43	7.45	1.13	1.5	0.49	5.78	9.12	11.04
GH_A05G3288	2.63	1.01	2.68	0.22	0.45	0.16	3.81	1.26	3.08	0.23	0.08	0
GH_A05G3316	3.21	3.84	2.6	9.36	16.64	10.64	2.51	4.4	1.94	7.13	11.92	12.31
GH_A05G3320	0.61	1.13	0.56	0.17	0.4	0.18	0.55	0.39	0.79	0.33	0.11	0.09
GH_A05G3384	110.55	113.9	67.59	38.93	36.81	45.18	87.64	111.71	107.14	75.57	54.23	44.84
GH_A05G3421	88.33	101.79	98.71	46.77	38.12	41.35	102.15	70.19	87.75	48.98	48.39	40.64
GH_A05G3444	1.21	2.43	1.1	0.88	0.82	1.31	1.83	1.71	1.96	0.69	0.87	0.54
GH_A05G3449	3.58	4.8	2.5	8.41	11.78	11.83	2.62	2.8	1.79	3.41	3.68	5.72
GH_A05G3452	4.11	9.65	4.32	2.78	2.88	2.24	4.47	1.47	4.01	1.72	2.15	2.43
GH_A05G3457	8.51	9.33	7.6	4.58	2.39	4.44	9.71	9.29	8.87	7.16	5.55	1.95
GH_A05G3474	0.72	0.71	0.42	3.6	1.42	2.91	0.62	0.53	0.41	2.27	2.24	2.09
GH_A05G3478	15.55	8.15	10.7	4.86	5.92	4.63	19.1	11.94	16.38	7.13	5.7	3.82
GH_A05G3486	1.09	1.39	0.53	0.14	0.3	0.29	0.59	0.65	0.63	0.4	0.82	0.45
GH_A05G3496	6.61	4.74	3.71	11.94	55.54	35.18	4.86	7.58	2.73	12.64	14.58	51.91
GH_A05G3499	8	10.39	9.4	8.1	12.96	8.87	7.04	3.38	6.28	3.38	4.84	4.39
GH_A05G3538	17.66	17.17	34.61	16.44	6.89	11.23	40.29	24.23	25.59	23.81	9.43	7.84
GH_A05G3539	3.89	3.95	4.54	2.91	2.66	2.43	6.82	3.59	5.84	2.88	2.78	2.83
GH_A05G3541	2.81	5.23	5.04	1.49	0.76	1.1	4.68	2.9	6.97	1.54	1.35	0.92
GH_A05G3554	4.1	5.65	4.33	0.54	0.38	1.51	4.85	4.71	9.64	1.69	1.12	0.66
GH_A05G3559	0.96	1.12	0.84	0.13	0.26	0.14	0.87	0.55	0.97	0.35	0.1	0.04
GH_A05G3565	5.64	5.42	3.55	2.59	0.99	1.27	4.14	5.35	7.57	4.43	3.07	1.39
GH_A05G3583	1.85	2.56	5.24	0.38	0.38	1	2.36	1.12	1.36	0.68	0.95	0.25
GH_A05G3604	26.42	22.55	20.48	7.74	8.54	7.73	22.81	19.26	24.24	7.8	8.37	6.07
GH_A05G3607	12.94	9.84	8.03	25.39	25.95	22.3	11.4	9.14	8.59	17.17	20.3	25.5
GH_A05G3613	13.22	16.54	14.82	1.47	0.45	1.41	6.68	5.02	9.54	1.06	0.49	0.26
GH_A05G3614	20.55	16.64	24.39	26.71	27.04	29.37	31.52	16.12	23.17	10.85	11.38	7.57
GH_A05G3636	3.58	1.94	4.35	0.76	0.39	1.01	3.53	2.26	2.25	0.79	0.48	0.21
GH_A05G3652	2.12	1.4	1.78	0.42	0.3	0.19	2.01	1.73	1.67	0.62	0	0
GH_A05G3654	1.84	2.4	3.12	0.23	0.19	0.44	3.27	0.54	0.99	0.19	0.26	0.2
GH_A05G3667	2.73	1.75	1.53	4.08	4.5	3.24	1.92	1.07	1.38	1.92	2.14	1.57
GH_A05G3668	34.98	34.67	31.82	56.67	47.15	55.4	74.01	126.47	85.62	190.26	115.2	68.46
GH_A05G3679	3.71	5.17	15.18	4.08	3.6	6.56	2.09	3.22	2.68	2.99	4.72	4.61
GH_A05G3681	0.84	0.44	0.68	0.29	0.12	0.05	0.95	0.35	0.79	0.07	0.13	0.04
GH_A05G3684	2.14	3.1	2.66	2.05	1.81	1.44	1.07	0.94	1.19	0.86	0.74	1.03
GH_A05G3687	3	4.07	2.35	6.45	5.99	5.19	6.15	8.08	6.88	12.95	17.47	12.23
GH_A05G3692	2.38	1.98	5.41	1.36	0.69	1.14	0.54	0.77	0.7	0.1	0.22	0.17
GH_A05G3712	186.33	200.53	263.62	124.59	79.8	101.95	216.14	221.97	229.89	157.5	136.96	82.16
GH_A05G3713	0.44	1.4	0.42	0	0.11	0.06	0.83	0.6	1.06	0.19	0.06	0.19
GH_A05G3730	14.67	16.07	12.6	7.65	4.12	5.99	7.68	13.6	12.71	7.1	6.66	2.66
GH_A05G3733	0.3	0.5	0.28	1.9	1.72	1.65	0.86	0.66	0.48	2.23	1.79	2.17
GH_A05G3745	25.75	19.46	23.8	56.44	48.46	51.1	24.59	37.52	26.08	59.04	67.43	58.76
GH_A05G3752	8.55	11.47	7.39	2.36	1.39	2.52	8.88	7.89	8.67	2.95	1.73	1.13
GH_A05G3763	1.35	0.93	2.05	6.05	3.79	3.55	3.67	7.67	2.48	13.16	15.2	12.84
GH_A05G3764	0.58	0.09	0.48	1.01	0.48	0.62	0.58	0.45	0.38	1.58	1.32	0.81
GH_A05G3766	0.31	0.65	0.96	0.22	1.08	1.19	3.18	3.49	2.02	3.41	2.8	3.63
GH_A05G3778	4.69	5.29	3.95	3.17	1.96	1.91	5.75	5.23	6.63	3.61	3.35	3.77
GH_A05G3782	13.58	7.29	9.53	38.28	23.67	27.19	8.64	10.99	8.78	26.59	32.08	17.46
GH_A05G3796	1.96	5.77	1.61	1.17	0.7	0.81	1.51	1.32	1.3	0.89	0.64	0.79
GH_A05G3801	2.06	7.56	2.93	0.45	1.07	1.44	12.3	11.58	13.25	4.25	2.14	6.2
GH_A05G3803	0.83	0	0.76	0.96	0.43	0.23	5.03	5.15	3.61	1.75	3.1	2.28
GH_A05G3806	4.79	1.76	3.83	6.25	5.38	6.09	25.37	16.65	21.31	14.31	14.87	12.11
GH_A05G3818	12.67	18.63	34.1	33.69	58.19	95.65	13.49	24.38	11.39	34.05	45.07	54.12
GH_A05G3826	82.82	82.4	93.08	60.34	50.83	49	0	0.11	0	0	0	0
GH_A05G3831	0.27	0.4	0.99	0.03	0.84	1.77	0	0.03	0	0	0	0
GH_A05G3846	2.73	1.68	1.66	6.79	7.08	7.4	1.69	1.7	1.91	4.57	5.5	6.05
GH_A05G3857	11.54	18.99	16.75	5.01	2.59	6.7	8.48	5.06	10.74	2.94	1.66	1.41
GH_A05G3861	2.95	1.99	11.57	44.39	64.25	78.09	7.28	18.51	5.21	39.68	53.29	52.35
GH_A05G3862	1.26	8.52	36.79	0	0	0	21.79	1.53	7.71	0.53	0	0
GH_A05G3863	25.2	35.51	27.46	12.04	15.79	13.07	24.55	14.38	21.06	16.5	18.85	22.03
GH_A05G3884	0	0	0	2.06	3.61	4.01	0	0.1	0	2.51	4.64	3.28
GH_A05G3893	4.36	3.23	3.83	2.35	2.09	2.15	4.27	6.18	5.22	3.59	1.58	2.14
GH_A05G3896	26.74	23.87	34.79	119.02	139.67	158.8	24.47	51.4	26.61	89.61	65.67	136.76
GH_A05G3897	25.37	42.11	28.18	14.91	19.05	17.17	29.16	22.72	29.06	17.73	13.84	19.96
GH_A05G3906	133.88	168.63	168.59	71.44	56.79	88.63	93.13	105.3	105.37	70.66	68.29	63.45
GH_A05G3911	0.07	0	0.14	0.54	0.66	0.69	0.21	0.04	0	0.36	0.99	1.4
GH_A05G3914	0.46	0.28	0.35	2.08	1.6	1.56	0.4	0.78	0.3	1.41	2.29	2.08
GH_A05G3921	1.5	0.8	1.66	2.81	5.82	5.18	1.27	2.59	1.05	4.37	4.34	7.33
GH_A05G3929	2.35	1.69	3.06	6.53	7.29	6.51	1.56	2.49	1.85	7.49	9.15	8.75
GH_A05G3933	0.38	0.15	0.35	0.39	0.55	0.57	0.47	0.38	0.44	1.27	1.21	1.07
GH_A05G3934	0.18	0.18	0.21	0.19	0.65	0.39	0.13	0.19	0.11	0.27	0.42	0.46
GH_A05G3937	1.22	3.04	2.03	0.54	0.16	0.35	1.8	1.12	1	0.39	0.12	0.05
GH_A05G3963	25.61	26.97	26.35	7.86	5.07	10.66	32.33	24.59	25.41	5.63	3.41	3.44
GH_A05G3964	8.03	11.3	13.96	1.05	1.92	3.36	8.59	5.62	8.89	1.88	1.26	1.13
GH_A05G3971	1.38	1	1.14	2.87	1.53	2.46	0.48	1.12	0.48	1.75	2.17	1.94
GH_A05G3998	0.96	1.14	0.65	1.64	5.04	2.93	0.85	1.81	1.08	2.43	1.91	3.75
GH_A05G4000	3.7	5.5	3.95	0.94	1.44	0.84	4.09	2.03	1.3	0.65	0.35	0.14
GH_A05G4001	3.36	3.24	4.62	1.31	1.43	0.65	9.09	2.7	6.87	1.88	1.36	0.81
GH_A05G4004	3.37	3.18	3.08	7.91	5.88	6.8	1.86	1.4	1.82	2.5	3.08	4.31
GH_A05G4015	25.4	32.55	22.03	14.15	14.81	13.01	19.11	16.34	19.74	11.49	10.48	12.84
GH_A05G4021	4.64	6.83	3.42	3.88	9.26	7.69	2.55	3.22	2.15	4.53	5.12	8.62
GH_A05G4024	1.29	3.91	3.16	0.94	1.06	0.76	2.56	2.24	3.18	1.94	2.41	1.18
GH_A05G4025	1.12	0.93	0.81	2.51	2.23	3.01	0.63	0.97	0.69	2.62	2.76	2.34
GH_A05G4027	20.95	31.08	18.5	32.19	43.39	48.09	19.62	21.7	17.08	37.64	43.08	53.81
GH_A05G4028	3.64	3.61	3.13	6.53	12.56	11.16	2.25	3.57	1.33	9.77	11.13	15.63
GH_A05G4033	8.37	8.73	10.39	3.29	4.2	3.48	12.28	7.95	11.33	4.71	3.37	5.61
GH_A05G4046	8.25	12.86	8.33	2.41	1.74	3.67	11.02	5.28	9.75	4.8	1.74	2.16
GH_A05G4050	63.78	56.76	67.07	39.96	47.32	39.34	61.53	54.13	62.16	35.87	24.6	30.67
GH_A05G4055	5.79	6.4	5.89	15.66	16.79	16.09	4.45	4.5	3.73	14.29	17.81	17.69
GH_A05G4056	4.02	2.22	2.72	12.42	13.76	13.09	4.87	6.9	5.48	12.97	12.25	12.84
GH_A05G4091	34.29	19.76	41.48	74.04	65.51	71.59	37.91	44.63	33.03	68.14	73.7	68.3
GH_A05G4102	3.31	3.38	6.9	13.65	13.74	12.78	9.43	6.32	5.69	13.69	13.15	19.5
GH_A05G4103	3.28	3.56	2.53	1.57	1.27	1.27	2.99	1.43	2.71	1.75	0.91	1.35
GH_A05G4114	15.06	24.47	17.27	5.08	5.69	7.11	19.4	13.65	17.8	7.85	5.33	4.2
GH_A05G4115	2.06	0.78	2.9	12.12	18.35	14.46	1.65	6.88	1.5	8.51	10.16	16.35
GH_A05G4136	18.99	18.8	17.36	5.15	5.1	6.54	18.5	12.73	18.22	5.49	3.98	5.98
GH_A05G4138	2.69	1.89	2.59	1.71	1.03	1.59	1.93	1.69	2.64	1.19	0.84	1.27
GH_A05G4139	0.43	1.34	0.6	0	0.45	0.12	1.33	0.38	1.42	0.17	0	0.1
GH_A05G4143	6.33	10.18	9.8	3.04	3.53	2.77	9.33	4.66	5.76	2.43	3.52	2.02
GH_A05G4147	0.41	0.61	0.33	1.09	2.06	2	0.34	1.03	0.97	0.81	2.1	2.8
GH_A05G4171	3.91	3.6	2.74	3.71	1.95	1.86	0.51	0.25	0.45	1.31	0.57	0.55
GH_A05G4172	3.22	1.41	1.42	3.03	3.61	6.32	6.73	6.65	6.52	12.66	16.13	22.3
GH_A05G4179	2.3	3.8	2.13	0.53	0.91	0.48	1.63	1.36	1.96	0.32	0.31	0.53
GH_A05G4187	4.78	9.34	7.6	1.39	2.15	2.26	12.55	11.38	15.2	8.17	7.6	5.62
GH_A05G4199	1.87	0.72	0.86	7.22	5.38	7.81	0.3	1.89	0.33	1.21	1.43	1.52
GH_A05G4201	50.79	50.9	49.04	17.64	14.21	13.14	26.59	12.84	25.75	6.02	5.48	7.61
GH_A05G4202	4.44	3.15	2.56	0.04	0.04	0	11.47	3.21	8.82	0.36	0.39	0.12
GH_A05G4203	17.26	22.32	26.26	7.51	5.42	9.5	34.22	16.72	26.6	8.63	7.8	6.81
GH_A05G4204	0.73	1.28	1.09	4.41	9.14	8	2.35	2.32	1.93	4.75	7.17	12.27
GH_A05G4205	0	0	0	0	0	0	1.43	0.88	0.95	0.64	0.66	0.88
GH_A05G4209	6.6	4.56	8.33	0.68	0.4	1.04	3.36	2.23	2.12	0.2	0.44	0
GH_A05G4218	0.03	0	0	0.1	0.04	0	2.2	1.66	2.08	1.98	2.04	1.87
GH_A05G4222	27.6	26.86	22.49	3.25	2.42	3.32	126.43	79.04	142.05	14.46	5.44	4.04
GH_A05G4223	4.22	4.19	6.65	3.8	3.03	3.98	1.44	0.97	0.77	0.53	0.78	0.57
GH_A05G4225	27.7	14.86	29.53	122.75	159.49	143.16	51.73	85.82	46.03	140.19	156.11	201.06
GH_A05G4226	0.37	0	0.22	3.23	2.65	2.45	0.32	0.71	0.6	2.8	3.28	2.43
GH_A05G4227	0.35	0.82	0.47	1.92	1.28	1.52	0.54	0.35	0.2	0.74	0.8	0.58
GH_A05G4235	2.38	2.28	2.59	4.24	10.52	8.84	6.61	5.27	3.9	10.62	12.16	19.62
GH_A05G4237	9.99	5.7	10.33	27.33	24.85	22.4	15.88	15.38	14.22	22.33	25.02	28.89
GH_A05G4238	37.08	20.95	27.88	76.68	85.54	65.08	6.99	3.69	5.28	9.44	9.86	21.74
GH_A05G4244	16.39	16.78	19.31	9.94	7.25	14.2	21.01	22.77	21.48	14.04	10.3	8.96
GH_A05G4247	30.11	31.34	33.55	27.08	38.03	36.46	81.53	87.65	74.43	67.65	63.83	71.29
GH_A05G4250	4.12	3.86	3.67	5.03	5.21	7.84	9.87	11.22	12.28	11.35	11.02	9.63
GH_A05G4256	2.2	2.1	2.93	5.2	7.28	6.75	5.51	6.04	4.95	9.05	11.44	10.4
GH_A05G4257	10.62	9.78	7.86	16.32	19.09	19.85	9.5	13.12	9.89	18.56	24.52	26.73
GH_A05G4266	0.74	1.18	1.54	0.05	0.56	0.11	0.52	0.15	0.26	0.37	0.74	0.32
GH_A05G4280	2.3	2.1	1.56	4.61	4.58	5.06	1.96	1.91	1.21	4.13	5.71	4.55
GH_A05G4304	1.42	1.41	1.35	2.69	3.81	3.03	1.45	3.56	2.16	3.61	3.5	3.46
GH_A05G4317	0.69	0.89	1.14	0.09	0.09	0.09	0.46	0.35	0.7	0.49	0.1	0.11
GH_A05G4323	2.59	2.78	2.57	0.72	0.89	0.35	1.28	1.58	1.31	1.25	0.56	0.25
GH_A05G4324	2.07	1.71	1.42	1.45	0.94	1.13	2.04	1.53	2.04	1.27	0.54	0.75
GH_A05G4329	7.17	6.84	10.88	32.19	39.07	36.8	10.6	10.66	9.91	18.18	29.77	48.73
GH_A05G4332	3.28	2.25	5.35	7.31	9.7	10.38	6.39	5.19	3.7	8.81	9.03	8.73
GH_A05G4333	67.8	59	82.09	22.26	28.66	28.15	104.08	107.5	116.1	54.38	31.85	33.27
GH_A05G4340	0.5	0.33	0.61	22.16	20.57	25.61	0	0.17	0.7	16.73	17.42	14.04
GH_A05G4342	2.84	4.13	4.65	19.7	23.79	36.04	2.06	7.64	2.42	28.63	25.17	25.37
GH_A05G4343	3.03	4.07	5.06	27.33	33.07	48.13	3.21	12.99	2.82	37.82	32.73	32.13
GH_A05G4344	1.42	9.47	2.37	1.05	1.88	1.36	1.02	0.66	0.75	0.87	1.27	1.22
GH_A05G4362	27.47	37.41	42.02	7.61	15.38	11.96	26.01	27.65	30.41	7.75	3.15	3.88
GH_A05G4363	5.74	4.52	3.9	3.02	1.66	1.56	7.96	3.71	6.58	2.18	2.13	2.01
GH_A05G4368	149.37	26.82	204.57	207.03	257.05	251.52	33.75	49.12	55.45	53.62	42.83	34.79
GH_A05G4375	1.68	1.01	1.17	2.87	4.34	1.67	2.49	1.11	2	1.08	2.3	1.43
GH_A05G4376	3.72	3.89	1.86	1.09	0.32	1.12	3.23	2.86	3.81	1.89	0.83	0.47
GH_A05G4377	9.44	14.22	7.37	1.79	0.54	6.47	5.47	7.96	7.18	4.8	1.61	0.64
GH_A05G4378	6.97	5.42	11.05	2.41	2.44	2.46	9.02	8.48	10.02	4.57	3.68	2.59
GH_A06G0003	12.78	14.87	9.9	5.52	5.48	6.72	11.29	12.93	12.77	10.12	8.6	7.16
GH_A06G0021	0	0.01	0.06	0.1	0.88	0.34	0.04	0.01	0.15	0.21	0.16	0.66
GH_A06G0032	7.36	8.56	4.54	2.6	3.37	2.77	4.29	9.38	4.32	5.15	3.9	3.95
GH_A06G0035	92.14	84.76	113.07	142.36	142.7	127.81	52.56	93.05	57.45	73.23	61.39	63.31
GH_A06G0039	22.14	24.29	25.19	7.64	3.91	6.94	23.26	19.18	21.97	7.66	4.54	3.86
GH_A06G0054	7.68	2.16	5.91	21.03	27.1	23.03	4.33	12.02	3.59	27.07	39.74	30.95
GH_A06G0058	1.13	0.89	1.21	0.05	0	0	0.98	0.24	0.89	0.1	0	0.04
GH_A06G0059	22.65	33.61	27.02	1.71	1.41	4.44	43.44	45.48	54.5	12.55	4.46	1.99
GH_A06G0066	48.71	50.9	40.5	24.47	17.16	20.7	36.19	43.7	42.59	28.99	28.99	17.71
GH_A06G0068	181.81	161.12	116.74	56.9	65.49	55.72	155.82	156.26	161.47	78.07	57.71	66.03
GH_A06G0070	3.2	1.65	3.27	2.36	0.88	1.72	2.23	2.87	2	1.37	1.35	0.93
GH_A06G0072	10.86	14.25	12.66	5.52	7.3	6.3	11.75	9.28	10.58	5.88	4.01	4.15
GH_A06G0080	38.76	69.35	28.54	16.93	27.72	22.24	37.9	43.45	33.13	27.08	15.71	19.55
GH_A06G0088	89.98	94.45	80.1	22.88	12.26	14.74	105.16	27.66	82.46	13	8.95	11.62
GH_A06G0089	12.58	12.41	10.48	3.46	1.83	2.56	15.51	5.74	12.78	3.25	2.14	3.04
GH_A06G0090	20.15	22.12	19.81	6.14	3.82	4.76	26.51	15.27	20.78	8.24	6.3	5.57
GH_A06G0095	29.13	40.2	28.18	16.4	13.67	18.78	26	27.14	29.02	26.55	21.98	23.07
GH_A06G0100	2.43	3.45	1.4	1.8	2.05	1.93	0.75	0.83	1.02	1.04	1.08	1.67
GH_A06G0108	3.14	4.82	6.02	0	0.25	0.45	8.99	4.85	14.6	0.75	0.34	0.49
GH_A06G0109	4.57	9.81	7.34	0.18	0.3	0.56	12.09	7.69	16.08	1.21	0.26	0.37
GH_A06G0110	18.85	14.46	13.05	5.74	5.47	6.39	37.82	23.99	33.71	10.35	5.67	7.13
GH_A06G0117	0.47	0.35	0.22	1.69	1.84	1.93	0.67	0.18	0.12	1.25	1.7	2.06
GH_A06G0123	0.21	0.44	0.31	1.23	1.08	1.17	0.5	0.29	0.61	1.08	1.22	1.55
GH_A06G0130	1.37	1.9	0.78	0.34	0.27	0.28	0.57	0.63	0.79	1.01	0.39	0.47
GH_A06G0144	4.07	4.03	5.55	10.27	11.82	8.42	6.13	7.58	4.45	8.59	9.7	10.36
GH_A06G0150	37.51	43.69	38.52	19.02	22.39	18.04	47.82	37.66	44.51	23.19	22.15	21.19
GH_A06G0156	16.19	6.97	10.59	59.65	53.28	51.73	8.27	12.89	9.04	36.17	38.55	40.66
GH_A06G0158	3.19	4.08	3.85	8.41	9.18	8.41	5.02	3.65	4.82	6.07	7.33	8.41
GH_A06G0170	10.95	10.31	14.18	6.82	4.18	5.97	15.19	5.43	11.46	8.09	7.88	4.59
GH_A06G0175	24.55	32.36	36.59	21.27	19.82	24.69	17.78	26.93	19.15	8.71	7.96	11.66
GH_A06G0186	0.22	0.35	0.26	0.91	0.93	0.97	0.39	0.06	0.34	0.88	1.43	1.17
GH_A06G0201	44.47	56.41	55.19	20.83	20.4	13.87	49.31	55.54	54.52	31.54	13.42	24.26
GH_A06G0202	16.71	22.87	18.63	4.98	5.28	4.13	23.09	13.61	16	7.45	4.56	8.75
GH_A06G0230	5.59	15.03	5.13	1.91	0.24	2.03	8.4	7.78	6.87	3.44	1.61	4.05
GH_A06G0235	6.87	6.89	32.31	16.92	33.71	56.17	12.69	14.58	10.04	14.36	13.91	17.18
GH_A06G0238	14.32	12.3	15.75	40.7	35.86	38.2	12.26	13.19	11.08	24.93	34.17	37.85
GH_A06G0240	0.41	0.82	0.28	0.95	1.12	0.96	0.73	0.52	0.33	1.53	1.01	2.03
GH_A06G0248	1.59	2.02	1.23	6.65	7.97	6.95	2.28	3.37	2.14	4.64	5.65	8.37
GH_A06G0250	9.66	13.18	12.46	5.15	6.31	7.38	12.9	11.03	14.13	9.96	8.94	10.01
GH_A06G0255	0.23	0	0	3.55	3.72	2.48	0	0	0	0.72	0.78	1.56
GH_A06G0261	0	0	0.03	0.19	0.44	0.37	0.06	0.12	0.03	0.39	0.91	1.46
GH_A06G0263	1.18	1.03	1.53	3.97	5.18	4.76	1.45	1.54	1.02	4.25	4.86	6.35
GH_A06G0265	4.35	3.09	5.23	2.69	1.14	1.91	5.58	4	4.86	2.46	3.38	1.45
GH_A06G0266	4.12	1.48	2.09	11.96	12.54	11.48	3.36	2.79	2.85	8.14	10.69	10.18
GH_A06G0282	330.24	505.88	437.96	129.51	129.12	153.12	426.68	331.89	454.13	170.44	127.05	130.11
GH_A06G0285	2.15	1.4	1.07	2.07	2.48	1.74	1.51	1.31	0.45	2.66	2.89	3.2
GH_A06G0291	5.57	6.72	5.82	4.03	3.37	3.48	8.67	8.26	9.14	4.46	4.21	2.55
GH_A06G0297	0.93	2.3	1.63	0.11	0.23	0.18	2.1	0.8	2.96	0.09	0.13	0.6
GH_A06G0311	0.51	0.24	0.21	0.82	0.99	1.05	0.53	0.94	0.51	0.66	1.03	1.34
GH_A06G0314	8.39	10.72	10.37	4.94	4.35	4.57	8.2	11.06	10.45	4.97	7	7.21
GH_A06G0315	0.41	0	0	0.94	0.8	1.68	0.1	0	0.11	1.57	1.89	1.6
GH_A06G0334	4.44	6.83	6.39	3.04	2.71	2.69	6.58	5.06	6.07	3.98	4.25	3.98
GH_A06G0349	14.82	9.7	8.21	41.01	49.35	49.23	8.78	12.84	8.86	25.23	30.05	45.15
GH_A06G0352	12.09	9.33	24.99	5.39	5.46	5.74	9.6	9.62	11.53	4.91	3.91	3.5
GH_A06G0354	9.3	9.76	10.02	12.99	17.71	12.8	7.13	6.09	8.5	12.12	17.42	22.51
GH_A06G0355	0.25	1	0.53	0.24	0	0	0.07	0.11	0.15	0.06	0.04	0.1
GH_A06G0359	12.45	29.05	10.56	8.32	8.91	7.82	8.62	9.33	11.21	13.07	10.81	8.89
GH_A06G0361	2.37	2.29	1.96	1.83	2.27	2.07	3.94	3.62	4.5	3.84	4.77	4.38
GH_A06G0377	9.93	3.57	7.28	9.07	9.58	8.45	4.83	6.22	5.95	4.13	4.06	4.54
GH_A06G0381	37.97	42.02	51.46	17.86	16.24	17.55	38.64	31.77	38.3	22.73	14.73	16.58
GH_A06G0382	6.11	11.26	9.73	5.8	5.28	6.18	32.28	27.37	27.73	16.74	12.35	17.97
GH_A06G0391	13.61	21.72	12.81	6.24	5.86	6.25	10.17	6.5	8.24	7.4	7.84	10.64
GH_A06G0392	193.89	137.07	194.91	71.78	41.95	48.27	255.23	183.15	278.55	115.01	87.57	55.6
GH_A06G0393	1.23	1.11	1.17	0.6	0.39	0.35	2.02	0.92	0.79	0.11	0.55	0.2
GH_A06G0396	2.1	3.87	1.19	0.92	1.14	1.63	2.61	3.59	2.26	1.27	0.57	0.73
GH_A06G0411	206.84	202.16	211.84	101.85	108.66	114.15	150.03	189.94	161.65	110.67	75.34	82.53
GH_A06G0420	2.55	3.01	4.22	0.5	0.38	1.85	1.26	1.1	5.11	1.28	0.83	1.55
GH_A06G0428	4.15	3.75	2.88	9.37	8.71	9.09	3.37	3.34	4.57	11.4	12.11	10.12
GH_A06G0439	1.83	1.09	1.27	1.61	1.57	1.24	1.49	1.21	1.29	0.67	0.58	0.81
GH_A06G0443	4.93	4.71	2.46	10.16	17.45	7.9	3.91	6.25	3.21	8.89	14.19	23.19
GH_A06G0469	11.05	15.41	9.35	5.84	4.89	5.66	5.51	7.55	10.2	4.89	4.17	6.61
GH_A06G0471	22.08	35.38	17.52	8.37	11.24	10.79	17.09	17.29	17.34	11.86	6.36	7.43
GH_A06G0479	1.23	3.24	3.18	1.15	0.95	0.78	3.58	1.34	3.77	1.29	1.52	1.21
GH_A06G0482	2.24	1.57	1.54	5.15	5.8	5.68	2.21	2.45	2.16	4.23	5.56	4.86
GH_A06G0494	15.65	21.97	15.87	8.91	10.95	8.79	11.52	11.72	11.92	5.14	7.88	8.87
GH_A06G0497	38.25	52.94	35.29	19.04	20.69	19.63	28.8	25.63	32.72	19.19	15.51	21.31
GH_A06G0498	10.99	11.89	11.17	3.94	2.92	4.2	3.95	3.58	4.83	1.92	1.2	2
GH_A06G0499	0.09	0.13	0.05	0.15	0.23	0.32	0.13	0.09	0.08	0.23	0.33	0.49
GH_A06G0500	43.63	51.41	78.59	101.96	130.09	161.93	55	85.36	61.09	101.59	91.61	103.64
GH_A06G0514	5.26	4.11	10.96	13.53	19.84	18.87	9.78	7.53	8.85	15.54	18.06	22.72
GH_A06G0528	0.95	2.08	1.07	0.35	0.57	0.77	1.08	1.59	2.3	1.33	1.02	0.93
GH_A06G0532	0.17	0	0.31	16.88	37.17	35.6	0.95	3.88	0.35	8.98	18.95	26.56
GH_A06G0541	0.71	0.68	1.55	1.81	2.6	2.19	1.56	0.69	1.57	1.68	2.74	5.06
GH_A06G0545	4.2	4.73	4.06	5.34	7.54	4.83	11.21	10.46	10.29	8.64	9.39	8.21
GH_A06G0550	10.39	6.13	13.48	7.96	6.44	7.32	14.37	10.03	9.93	7.1	5.69	3.44
GH_A06G0564	0.08	0	0.14	0.73	1.43	1.46	0.26	0.28	0.08	0.79	1.4	1.44
GH_A06G0565	20.23	20.56	19.17	41.23	42.79	39.88	21.35	27.96	17.64	46.02	56.02	42.01
GH_A06G0573	38.18	50.45	36.36	18.23	21.02	18.51	42.91	33.12	39.41	19.86	18.16	23.28
GH_A06G0575	17.21	24.56	13.99	7.97	8.16	7.63	20.38	15.49	17.67	8.12	8.78	10.55
GH_A06G0576	3.88	3.3	4.15	8.55	11.01	9.38	2.39	6.62	2.6	9.36	11.91	10.65
GH_A06G0591	0.48	0.74	0.6	1.16	2.59	1.29	0.66	0.49	0.92	1.34	1.76	1.76
GH_A06G0595	9.66	22.06	14.09	3.08	7.75	3.51	10.54	10.93	17.07	6.47	3.58	7.03
GH_A06G0597	2.12	1.71	2.49	5.15	4.81	4.62	3.46	2.28	2.52	2.87	3.5	4.92
GH_A06G0617	1.92	0.22	3.26	0.84	0.57	1.19	1.56	2.33	1.56	0.64	0.19	0.4
GH_A06G0620	31.14	36.52	31.64	16.71	16.6	18.46	41.71	35.61	35.66	22.42	22.08	24.17
GH_A06G0632	1.17	1.57	1.3	0.17	0.02	0.25	1.7	0.23	1.27	0.11	0	0.06
GH_A06G0633	14.77	17.54	12.03	4.9	3.93	3.57	9.7	16.1	12.1	4.26	3.77	2.54
GH_A06G0638	3.74	3.85	3.29	6.62	7.97	7.17	3.91	3.6	2.7	6.76	8.74	8.53
GH_A06G0641	2.56	3.41	3.25	0.97	1.15	1.43	3.97	2.25	4.33	1.1	1.43	0.86
GH_A06G0644	33.86	48.91	28.93	5.19	9	7.58	29.51	26.02	33.12	8.52	3.81	5.32
GH_A06G0645	0.23	0.13	0.25	1.5	2.77	2.46	0.25	0.34	0.18	1.44	2.32	3.5
GH_A06G0649	1.43	1.65	0.59	2.93	2.83	2.92	2.5	1.12	0.97	1.66	1.43	2.29
GH_A06G0651	25.76	19.87	19.78	77.66	66.96	52.45	20.42	18.84	15.46	44.44	65.17	62.1
GH_A06G0657	3.36	3.73	3.08	6.32	8.4	7.85	3.02	3.62	3.82	6.62	6.58	9.51
GH_A06G0659	0	0.2	0.12	0.95	17.95	10.11	0.44	4.7	0.21	7.91	9.22	22.65
GH_A06G0660	12.47	9.56	8.9	26.75	30.91	31.89	8.7	8.48	8.21	18.78	29.54	28.97
GH_A06G0665	5.62	3.51	5.49	12.73	15.85	11.65	3.84	3.58	4.31	8.29	8.8	8.38
GH_A06G0667	15.18	15.51	14.5	28.99	36.37	33.95	10.35	24.93	13.79	38	28.38	32.19
GH_A06G0682	12.39	4.51	8.1	21.19	17.55	18.35	7.73	11.19	9.05	17	19.56	13.11
GH_A06G0688	0.18	0.12	0.09	0.39	0.61	0.26	0.19	0.08	0.19	0.38	0.63	0.78
GH_A06G0694	1.9	1.55	1.98	0.8	0.9	0.75	3.04	3.07	2.74	1.1	1.19	1.58
GH_A06G0709	12.45	22.85	18.32	5.53	8.76	6.51	13.22	13.28	15.54	4.56	4.1	5.18
GH_A06G0710	0.78	1.13	0.7	1.29	2.19	1.73	0.77	0.98	1.02	1.93	2.07	1.98
GH_A06G0720	1.22	1.29	0.97	0.61	0.89	0.71	0.1	0.16	0	0.49	0.45	0.21
GH_A06G0725	0.51	0.09	0.41	0.04	0.02	0.05	0.33	0.15	0.22	0.08	0	0
GH_A06G0726	9.16	12.55	10.8	8.23	4.37	4.65	6.67	10.2	8.48	6.19	7.07	4.88
GH_A06G0727	62.15	36.32	64.5	151.92	140.92	127.32	56.13	39.58	40.39	86.97	102.9	98.47
GH_A06G0734	9.81	12.1	17.76	9.29	10.66	5.73	22.69	15.73	14.87	8.59	7.41	5.47
GH_A06G0746	1445.77	1675.9	1394.26	403.56	263.07	345.71	1454.71	795.94	1464.96	270.1	152.57	178.36
GH_A06G0747	0.34	0.83	0.9	0.09	0	0	0.4	0.06	0.12	0	0.03	0
GH_A06G0750	20.96	13.35	11.33	26.65	16.3	20.57	6.5	14.99	9.2	8.81	4.16	4.14
GH_A06G0755	8.18	10.67	11.16	5.45	4.59	5.12	10.35	5.76	8.49	4.92	5.35	5.28
GH_A06G0764	11.09	13.43	12.77	3.79	1.98	2.74	12.84	8.82	11.91	3.99	2.4	1.98
[truncated: 10,518 more rows]
