# Supplementary material for: Comparative Metabolome and Transcriptome Analysis of Anthocyanin Biosynthesis in White and Pink Petals of Cotton (Gossypium hirsutum L.)
Source: Int J Mol Sci. 2022 Sep 4;23(17):10137. doi: 10.3390/ijms231710137 (PMC9456042; doi:10.3390/ijms231710137)
Supplement: Supplementary file 1 [file ijms-23-10137-s001.zip › Table S2.csv]

Table S2. Differentially altered anthocyanin metabolites in four samples.
Compounds	PA (mean)	PB (mean)	WA (mean)	WB (mean)	Fold_Change (PA vs PB)	Fold_Change (WA vs WB)	Fold_Change (PA vs WA)	Fold_Change (PB vs WB)
Petunidin-3-O-galactoside	0.2953	0.5524	0.3415	0.5167	0.534576394	0.660925102	0.864714495	1.069092317
Petunidin-3-O-sophoroside	0.0372	0.08	0.037	0.0482	0.465	0.767634855	1.005405405	1.659751037
Petunidin-3-O-glucoside	0.5417	0.7415	0.5078	0.6752	0.73054619	0.75207346	1.066758566	1.098193128
Dihydromyricetin	3.6416	3.2018	2.3453	2.2692	1.137360235	1.033536048	1.552722466	1.410981844
Delphinidin-3-O-(6-O-malonyl-beta-D-glucoside)	0.1593	0.249	0.0723	0.2077	0.639759036	0.348098219	2.203319502	1.198844487
Delphinidin-3-O-galactoside	13.9072	61.9006	17.8778	57.3735	0.224669874	0.311603789	0.777903321	1.078905767
Delphinidin-3-O-sophoroside	3.3226	18.1811	3.7425	20.8536	0.182750219	0.179465416	0.887802271	0.87184467
Delphinidin-3-O-glucoside	124.3445	417.7906	86.1587	345.3953	0.297623977	0.249449544	1.443203066	1.209601289
Delphinidin-3-O-sambubioside	0.0661	N/A	N/A	N/A	N/A	N/A	N/A	N/A
Delphinidin-3-O-rutinoside	0.1178	N/A	N/A	N/A	N/A	N/A	N/A	N/A
Quercetin-3-O-glucoside	1125.3262	2032.5398	932.1962	1892.6208	0.553655185	0.49254251	1.207177416	1.073928702
Rutin	31.5322	21.0211	36.1463	21.931	1.500026164	1.648182937	0.872349314	0.958510784
Kaempferol-3-O-rutinoside	4.2152	5.3714	4.2031	4.9537	0.784748855	0.848476896	1.002878828	1.084320811
Peonidin	0.8709	1.1188	0.9636	1.0573	0.778423311	0.911378038	0.903798257	1.058167029
Peonidin-3-O-galactoside	4.1784	0.1391	N/A	N/A	30.03882099	N/A	N/A	N/A
Peonidin-3-O-glucoside	0.4626	0.1001	N/A	N/A	4.621378621	N/A	N/A	N/A
Cyanidin-3,5-O-diglucoside	1.5762	5.2849	N/A	N/A	0.298245946	N/A	N/A	N/A
Cyanidin-3-O-(6-O-malonyl-beta-D-glucoside)	5.0691	0.4921	N/A	N/A	10.30095509	N/A	N/A	N/A
Cyanidin-3-O-arabinoside	7.3659	0.3491	N/A	N/A	21.0996849	N/A	N/A	N/A
Cyanidin-3-O-galactoside	23.1361	28.4913	3.9489	24.1479	0.812040869	0.163529748	5.858872091	1.179866572
Cyanidin-3-O-sophoroside	2.2501	2.5507	0.3861	3.2013	0.882149998	0.120607253	5.827764828	0.796770062
Cyanidin-3-O-xyloside	11.3068	1.1151	N/A	N/A	10.13971841	N/A	N/A	N/A
Cyanidin-3-O-glucoside	653.6712	334.4937	0.8797	1.0789	1.954210797	0.815367504	743.0614982	310.0321624
Cyanidin-3-O-sambubioside	20.5244	0.5441	N/A	N/A	37.72174233	N/A	N/A	N/A
Cyanidin-3-O-rutinoside	17.0657	0.3585	N/A	N/A	47.60306834	N/A	N/A	N/A
Pelargonidin-3,5-O-diglucoside	N/A	0.0156	N/A	N/A	N/A	N/A	N/A	N/A
Pelargonidin-3-O-(6-O-malonyl-beta-D-glucoside)	0.099	N/A	N/A	N/A	N/A	N/A	N/A	N/A
Pelargonidin-3-O-galactoside	N/A	N/A	0.0647	0.1314	N/A	0.49238965	N/A	N/A
Pelargonidin-3-O-glucoside	24.874	3.9077	N/A	0.0136	6.365381171	N/A	N/A	287.3308824
Pelargonidin-3-O-sambubioside	1.3352	0.0209	N/A	N/A	63.88516746	N/A	N/A	N/A
Pelargonidin-3-O-rutinoside	0.1382	N/A	N/A	N/A	N/A	N/A	N/A	N/A
Dihydrokaempferol	0.522	0.5558	0.7297	0.7095	0.939186758	1.028470754	0.715362478	0.783368569
Naringenin	0.0495	0.2585	0.0819	0.2681	0.191489362	0.305483029	0.604395604	0.964192465
Naringenin-7-O-glucoside	9.0659	17.7015	10.0971	13.266	0.512154337	0.761126187	0.897871666	1.334350972
Procyanidin B1	25.4511	26.0926	16.1145	11.3305	0.975414485	1.422223203	1.579391231	2.302863951
Procyanidin B2	58.4355	153.1247	6.2036	5.2404	0.38162034	1.183802763	9.419611194	29.22004045
Procyanidin B3	72.5729	96.6414	39.9025	43.9174	0.750950421	0.908580654	1.818755717	2.200526443
Procyanidin C1	4.9746	22.9585	0.9687	1.5051	0.216677919	0.64361172	5.135336017	15.25380373
