# Supplementary material for: Comparative Metabolome and Transcriptome Analysis of Anthocyanin Biosynthesis in White and Pink Petals of Cotton (Gossypium hirsutum L.)
Source: Int J Mol Sci. 2022 Sep 4;23(17):10137. doi: 10.3390/ijms231710137 (PMC9456042; doi:10.3390/ijms231710137)
Supplement: Supplementary file 1 [file ijms-23-10137-s001.zip › Table S3.csv]

	Table S3. Summary statistics of the RNA-seq data
Sample	Raw Reads	Clean Reads	Clean Base(G)	Error Rate(%)	Q20(%)	Q30(%)	GC Content(%)	Reads mapped	Unique mapped	Multi mapped	Read1 mapped	Read2 mapped	positive_map	negative_map
PA1	49757818	46345732	6.95	0.03	97.57	92.99	43.02	44963324(97.02%)	42903093(92.57%)	2764150(4.45%)	21465570(46.32%)	21437523(46.26%)	21442762(46.27%)	21460331(46.30%)
PA2	50778818	46752568	7.01	0.03	97.48	92.8	43.05	45135031(96.54%)	43040696(92.06%)	2921187(4.48%)	21506359(46.00%)	21534337(46.06%)	21508836(46.01%)	21531860(46.05%)
PA3	51552708	49255580	7.39	0.03	97.47	92.78	43.4	47765922(96.98%)	45760804(92.90%)	2727227(4.07%)	22918690(46.53%)	22842114(46.37%)	22873812(46.44%)	22886992(46.47%)
PB1	47208346	45164734	6.77	0.03	97.46	92.79	43.17	43777847(96.93%)	41982110(92.95%)	2435503(3.98%)	20986279(46.47%)	20995831(46.49%)	20980903(46.45%)	21001207(46.50%)
PB2	46502584	44366854	6.66	0.03	97.45	92.79	43.32	42966258(96.84%)	41156598(92.76%)	2443526(4.08%)	20575936(46.38%)	20580662(46.39%)	20566953(46.36%)	20589645(46.41%)
PB3	44364928	42375028	6.36	0.03	97.4	92.63	43.25	41014289(96.79%)	39289290(92.72%)	2384205(4.07%)	19682961(46.45%)	19606329(46.27%)	19636239(46.34%)	19653051(46.38%)
WA1	50508184	47850538	7.18	0.03	97.58	93.09	43.35	46430232(97.03%)	44417582(92.83%)	2676375(4.21%)	22194114(46.38%)	22223468(46.44%)	22201255(46.40%)	22216327(46.43%)
WA2	48225094	45159154	6.77	0.03	97.54	92.96	43.38	43778752(96.94%)	41837113(92.64%)	2848150(4.30%)	20937479(46.36%)	20899634(46.28%)	20911231(46.31%)	20925882(46.34%)
WA3	46102882	43189108	6.48	0.03	97.56	93.02	43.42	41895378(97.00%)	40007990(92.63%)	2659628(4.37%)	19992410(46.29%)	20015580(46.34%)	19996801(46.30%)	20011189(46.33%)
WB1	46320968	44276870	6.64	0.03	97.46	92.79	42.97	42936387(96.97%)	41058361(92.73%)	2766765(4.24%)	20527651(46.36%)	20530710(46.37%)	20521538(46.35%)	20536823(46.38%)
WB2	44007758	40445608	6.07	0.03	97.43	92.72	43.21	39146305(96.79%)	37301930(92.23%)	2543451(4.56%)	18644622(46.10%)	18657308(46.13%)	18642768(46.09%)	18659162(46.13%)
WB3	53860434	50529108	7.58	0.03	97.52	92.92	43.22	49031953(97.04%)	46804751(92.63%)	2999949(4.41%)	23420882(46.35%)	23383869(46.28%)	23393526(46.30%)	23411225(46.33%)
