# Supplementary material for: Comparative Metabolome and Transcriptome Analysis of Anthocyanin Biosynthesis in White and Pink Petals of Cotton (Gossypium hirsutum L.)
Source: Int J Mol Sci. 2022 Sep 4;23(17):10137. doi: 10.3390/ijms231710137 (PMC9456042; doi:10.3390/ijms231710137)
Supplement: Supplementary file 1 [file ijms-23-10137-s001.zip › Table S4.xlsx]

## Sheet: PB_vs_PA
Table S4 GO enrichment analysis of DEGs in PB_vs_PA comparison group
Ontology	ID	Description	GeneRatio	BgRatio	pvalue	p.adjust	geneID	Count	up	down
Cellular component	GO:0005887	integral component of plasma membrane	94/6501	427/45140	1.40833e-05	0.00314163	GH_A01G1813/GH_A05G2156/GH_D03G0070/GH_D10G2122/GH_D06G1030/GH_D08G1469/GH_D11G1845/GH_A12G1280/GH_A06G2148/GH_D05G2460/GH_D03G1971/GH_A11G0008/GH_D05G1028/GH_A06G0238/GH_A11G0452/GH_A01G0022/GH_D01G1929/GH_D08G2109/GH_D08G2729/GH_A08G1240/GH_D01G1728/GH_D11G0957/GH_D10G0437/GH_A02G1993/novel.7151/GH_A10G2357/GH_A08G1241/GH_A02G1060/GH_A05G2175/GH_D05G2188/GH_D11G0018/GH_D03G1698/GH_A05G1497/GH_D…	94	41	53	PB_vs_PA
Cellular component	GO:0005871	kinesin complex	45/6501	166/45140	1.42801e-05	0.00314163	GH_A05G2194/GH_D08G0903/GH_A08G0892/GH_D01G0040/GH_A04G1485/GH_A01G0040/GH_D04G1824/GH_D02G2408/novel.5025/GH_D06G0312/GH_A08G1414/GH_A02G2061/GH_A10G1796/GH_scaffold648-3_objG0002/GH_D07G1363/GH_D09G2039/GH_D13G1239/GH_D06G0311/GH_A11G1861/GH_D09G2519/GH_D08G0378/GH_D11G0052/GH_D06G0039/GH_D03G0756/GH_A12G2484/GH_D04G0062/GH_D05G0990/GH_A10G0802/GH_D08G2741/GH_D10G0749/GH_A11G0048/GH_A02G1434/GH…	45	29	16	PB_vs_PA
Cellular component	GO:0055028	cortical microtubule	25/6501	78/45140	6.06598e-05	0.00889677	GH_A11G2080/GH_A05G0798/GH_D01G0754/GH_A01G0751/GH_D02G2016/GH_D11G2354/GH_A12G1713/GH_A02G2061/GH_D07G1639/GH_D05G2389/GH_D05G0795/GH_A09G1936/GH_A05G2368/GH_D01G1264/GH_D07G1207/GH_A09G0612/GH_D09G1889/GH_D07G0455/GH_A07G2420/GH_D01G0824/GH_D07G2362/GH_D09G1118/GH_A13G2499/GH_D13G2491/GH_D06G0190	25	18	7	PB_vs_PA
Cellular component	GO:0005881	cytoplasmic microtubule	25/6501	80/45140	9.64134e-05	0.0106055	GH_A11G2080/GH_A05G0798/GH_D01G0754/GH_A01G0751/GH_D02G2016/GH_D11G2354/GH_A12G1713/GH_A02G2061/GH_D07G1639/GH_D05G2389/GH_D05G0795/GH_A09G1936/GH_A05G2368/GH_D01G1264/GH_D07G1207/GH_A09G0612/GH_D09G1889/GH_D07G0455/GH_A07G2420/GH_D01G0824/GH_D07G2362/GH_D09G1118/GH_A13G2499/GH_D13G2491/GH_D06G0190	25	18	7	PB_vs_PA
Cellular component	GO:0009501	amyloplast	24/6501	79/45140	0.000213888	0.0188221	GH_A09G2029/GH_D09G1976/GH_D09G0111/GH_A05G1920/GH_D13G0322/GH_D04G0013/GH_D05G1957/GH_A13G0328/GH_D06G1121/GH_A06G1098/GH_A08G1286/GH_D05G1743/GH_A05G4143/GH_A09G0109/GH_D04G1297/GH_A05G1711/GH_D09G1945/GH_A02G1732/GH_D03G0332/GH_D08G1263/GH_D01G2332/GH_D05G2835/GH_D02G1035/GH_A04G0817	24	5	19	PB_vs_PA
Cellular component	GO:0030981	cortical microtubule cytoskeleton	25/6501	86/45140	0.000340765	0.0249894	GH_A11G2080/GH_A05G0798/GH_D01G0754/GH_A01G0751/GH_D02G2016/GH_D11G2354/GH_A12G1713/GH_A02G2061/GH_D07G1639/GH_D05G2389/GH_D05G0795/GH_A09G1936/GH_A05G2368/GH_D01G1264/GH_D07G1207/GH_A09G0612/GH_D09G1889/GH_D07G0455/GH_A07G2420/GH_D01G0824/GH_D07G2362/GH_D09G1118/GH_A13G2499/GH_D13G2491/GH_D06G0190	25	18	7	PB_vs_PA
Cellular component	GO:0044421	extracellular region part	65/6501	305/45140	0.000678997	0.0426798	GH_D11G1208/GH_A12G0792/GH_A05G0341/GH_A06G0837/GH_A11G1178/GH_D02G2393/GH_A06G0059/GH_A04G0408/GH_A06G1735/GH_D12G0127/GH_A09G0984/GH_D01G1259/GH_D12G1198/GH_A05G2122/GH_D05G3656/GH_D06G1551/novel.3209/GH_A05G2252/GH_A11G0253/GH_A05G2253/GH_D05G1490/GH_A12G0118/GH_D09G0937/GH_D11G2015/GH_A03G1730/GH_A11G1078/GH_D12G1196/GH_D05G1917/GH_D06G0045/GH_D09G0557/GH_A11G2254/GH_D13G2179/GH_A13G2198/GH_A…	65	20	45	PB_vs_PA
Cellular component	GO:0030863	cortical cytoskeleton	25/6501	92/45140	0.00101913	0.0560522	GH_A11G2080/GH_A05G0798/GH_D01G0754/GH_A01G0751/GH_D02G2016/GH_D11G2354/GH_A12G1713/GH_A02G2061/GH_D07G1639/GH_D05G2389/GH_D05G0795/GH_A09G1936/GH_A05G2368/GH_D01G1264/GH_D07G1207/GH_A09G0612/GH_D09G1889/GH_D07G0455/GH_A07G2420/GH_D01G0824/GH_D07G2362/GH_D09G1118/GH_A13G2499/GH_D13G2491/GH_D06G0190	25	18	7	PB_vs_PA
Cellular component	GO:0005775	vacuolar lumen	8/6501	17/45140	0.00132159	0.0646112	GH_A12G2191/GH_A12G2389/GH_D12G2209/GH_D09G2050/GH_D12G2400/GH_A09G2115/GH_A10G0104/GH_D03G1232	8	4	4	PB_vs_PA
Cellular component	GO:0005615	extracellular space	55/6501	262/45140	0.00235878	0.103786	GH_D11G1208/GH_A12G0792/GH_A05G0341/GH_A06G0837/GH_A11G1178/GH_D02G2393/GH_A06G0059/GH_A04G0408/GH_A06G1735/GH_D12G0127/GH_D01G1259/GH_D05G3656/GH_D06G1551/novel.3209/GH_A05G2252/GH_A05G2253/GH_D05G1490/GH_A12G0118/GH_D11G2015/GH_A03G1730/GH_A11G1078/GH_D05G1917/GH_D06G0045/GH_D09G0557/GH_D13G2179/GH_A13G2198/GH_A01G0373/GH_D04G1720/GH_A08G1968/GH_A13G1602/GH_D09G0560/GH_A05G3921/GH_D11G1218/GH_A…	55	16	39	PB_vs_PA
Cellular component	GO:0010330	cellulose synthase complex	9/6501	23/45140	0.00318107	0.127243	GH_A11G2080/GH_D05G2460/GH_D11G2354/GH_D05G2389/GH_A05G2368/GH_A11G2374/GH_A05G0089/GH_D12G1040/GH_A12G0957	9	8	1	PB_vs_PA
Cellular component	GO:0009897	external side of plasma membrane	8/6501	20/45140	0.00458303	0.144922	GH_D07G0667/GH_A03G1056/GH_A07G0674/GH_A12G2029/GH_D03G1435/GH_D02G2158/GH_D07G1063/GH_D02G1306	8	7	1	PB_vs_PA
Cellular component	GO:0005938	cell cortex	50/6501	241/45140	0.00458429	0.144922	GH_A11G2080/GH_A05G0798/GH_D10G2268/GH_D01G0754/GH_A01G1162/GH_A05G2003/GH_A01G0751/GH_D02G2016/GH_D11G2354/GH_A12G1713/GH_A02G2061/GH_D12G1055/GH_D07G1639/GH_D05G2230/GH_A09G0718/GH_D05G2389/GH_D08G2208/GH_D05G0795/GH_A09G1936/GH_A05G2368/GH_D01G1227/GH_D01G1264/GH_D07G1207/GH_A09G0612/GH_A05G1407/GH_A05G0992/GH_D09G0560/GH_A05G3921/GH_D11G1218/GH_D09G1889/GH_A09G0641/GH_D07G0455/GH_A05G2111/GH_…	50	32	18	PB_vs_PA
Cellular component	GO:0044448	cell cortex part	44/6501	207/45140	0.00475056	0.144922	GH_A11G2080/GH_A05G0798/GH_D10G2268/GH_D01G0754/GH_A01G1162/GH_A05G2003/GH_A01G0751/GH_D02G2016/GH_D11G2354/GH_A12G1713/GH_A02G2061/GH_D12G1055/GH_D07G1639/GH_D05G2389/GH_D05G0795/GH_A09G1936/GH_A05G2368/GH_D01G1227/GH_D01G1264/GH_D07G1207/GH_A09G0612/GH_A05G1407/GH_A05G0992/GH_D09G0560/GH_A05G3921/GH_D11G1218/GH_D09G1889/GH_A09G0641/GH_D07G0455/GH_A05G2111/GH_D12G2022/GH_A07G2420/GH_D01G0824/GH_…	44	28	16	PB_vs_PA
Cellular component	GO:0009531	secondary cell wall	11/6501	33/45140	0.00494052	0.144922	GH_A12G1312/GH_D11G1072/GH_D12G1333/GH_D02G1284/GH_A10G1796/GH_A11G1042/GH_D09G2519/GH_D11G0746/GH_A11G0713/GH_D10G1893/GH_D02G2381	11	8	3	PB_vs_PA
Cellular component	GO:0005875	microtubule associated complex	61/6501	309/45140	0.00608302	0.158401	GH_A05G2194/GH_D08G0903/GH_A08G0892/GH_D01G0040/GH_A04G1485/novel.4898/GH_A01G0040/GH_D04G1824/GH_D02G2408/novel.5025/GH_D06G0312/GH_A08G1414/GH_A02G2061/GH_A11G0321/GH_A10G1796/GH_scaffold648-3_objG0002/GH_A09G1030/GH_A09G2258/GH_D07G1363/GH_A09G1009/GH_D09G2039/GH_D13G1239/GH_D06G0311/GH_A11G1861/GH_D08G1176/GH_D09G2519/GH_D08G0378/GH_A10G0240/GH_D11G0052/GH_D06G0039/GH_D03G0756/GH_A12G2484/GH_…	61	40	21	PB_vs_PA
Cellular component	GO:0009510	plasmodesmatal desmotubule	8/6501	21/45140	0.00648005	0.158401	GH_A13G2434/GH_D08G1587/GH_D13G2425/GH_A08G2079/GH_D06G1235/GH_D08G2089/GH_A03G2424/GH_D08G1741	8	6	2	PB_vs_PA
Cellular component	GO:0009511	plasmodesmatal endoplasmic reticulum	8/6501	21/45140	0.00648005	0.158401	GH_A13G2434/GH_D08G1587/GH_D13G2425/GH_A08G2079/GH_D06G1235/GH_D08G2089/GH_A03G2424/GH_D08G1741	8	6	2	PB_vs_PA
Cellular component	GO:0005764	lysosome	25/6501	106/45140	0.0078372	0.173412	GH_A05G0341/GH_A06G0837/GH_D02G2393/GH_A12G2490/GH_D12G0127/GH_D01G1259/GH_D12G1991/GH_D06G1551/novel.3209/GH_D03G0331/GH_A12G0118/GH_D01G2031/GH_A01G1934/GH_A11G1078/GH_D13G2179/GH_A13G2198/GH_A08G0995/GH_A05G3937/GH_D11G1105/GH_A05G1893/GH_D07G0273/GH_D03G0289/GH_D08G1015/GH_A07G0264/GH_D11G2167	25	6	19	PB_vs_PA
Cellular component	GO:0009986	cell surface	11/6501	35/45140	0.00809944	0.173412	GH_D07G0667/GH_A03G1056/GH_A07G0674/GH_D03G1511/GH_A12G2029/GH_D03G1435/GH_D02G2158/GH_D10G1400/GH_A03G0465/GH_D07G1063/GH_D02G1306	11	8	3	PB_vs_PA
Cellular component	GO:0009842	cyanelle	5/6501	10/45140	0.00827646	0.173412	GH_D12G2442/GH_D02G2505/GH_A03G2337/GH_A12G2431/GH_D03G1702	5	4	1	PB_vs_PA
Cellular component	GO:0099568	cytoplasmic region	54/6501	274/45140	0.00967289	0.193458	GH_A11G2080/GH_A05G0798/GH_D10G2268/GH_D01G0754/GH_A01G1162/GH_A05G2003/GH_A01G0751/GH_D02G2016/GH_D11G2354/GH_A12G1713/GH_A02G2061/GH_D12G1055/GH_D07G1639/GH_D05G2230/GH_A09G0718/GH_D05G2389/GH_D08G2208/GH_A09G1009/GH_D05G0795/GH_A09G1936/GH_A05G2368/GH_D01G1227/GH_D01G1264/GH_D05G2281/GH_D07G1207/GH_D09G0958/GH_A09G0612/GH_A05G1407/GH_A05G0992/GH_D09G0560/GH_A05G3921/GH_D11G1218/GH_D09G1889/GH_…	54	35	19	PB_vs_PA
Cellular component	GO:0009521	photosystem	41/6501	206/45140	0.0186535	0.35685	GH_D11G1998/GH_D06G1409/GH_A11G1535/GH_D11G1560/GH_D05G1713/GH_D09G2342/GH_A11G2422/GH_A02G1598/GH_A05G1450/GH_A11G1060/GH_A01G1741/GH_A07G0145/GH_D08G0595/GH_A02G1314/GH_D10G1180/GH_D05G1535/GH_D05G1468/GH_A09G2402/GH_D05G2371/novel.674/novel.3854/novel.4549/GH_A07G2174/novel.3266/GH_A03G1881/GH_A13G1667/GH_A04G0557/GH_D01G1769/GH_D04G1447/GH_A05G0811/GH_D04G1136/GH_D06G1658/GH_D05G0804/GH_D07G0…	41	14	27	PB_vs_PA
Cellular component	GO:0000323	lytic vacuole	25/6501	115/45140	0.0215156	0.394453	GH_A05G0341/GH_A06G0837/GH_D02G2393/GH_A12G2490/GH_D12G0127/GH_D01G1259/GH_D12G1991/GH_D06G1551/novel.3209/GH_D03G0331/GH_A12G0118/GH_D01G2031/GH_A01G1934/GH_A11G1078/GH_D13G2179/GH_A13G2198/GH_A08G0995/GH_A05G3937/GH_D11G1105/GH_A05G1893/GH_D07G0273/GH_D03G0289/GH_D08G1015/GH_A07G0264/GH_D11G2167	25	6	19	PB_vs_PA
Cellular component	GO:0000325	plant-type vacuole	79/6501	442/45140	0.0240099	0.422574	GH_D05G1728/GH_D06G0044/GH_A04G1468/GH_D10G0526/GH_A05G2543/GH_D11G1229/GH_A05G2156/GH_D01G0699/GH_D06G1030/GH_D13G0214/GH_D12G0060/GH_D12G0127/GH_A11G1395/GH_A11G1199/GH_A11G0300/GH_D04G1303/GH_A05G1889/GH_A12G2646/GH_A07G0814/GH_D02G1670/novel.2562/GH_A05G1697/GH_D07G0816/GH_A11G1788/GH_A12G2922/GH_A10G2357/GH_D05G2188/GH_D13G1442/GH_A08G1852/GH_A05G3964/GH_D11G1823/GH_A05G3554/GH_A12G0118/GH_D…	79	41	38	PB_vs_PA
Cellular component	GO:0009523	photosystem II	32/6501	157/45140	0.0253006	0.428164	GH_D11G1998/GH_D06G1409/GH_A11G1535/GH_D11G1560/GH_D05G1713/GH_D09G2342/GH_A02G1598/GH_A01G1741/GH_A07G0145/GH_D08G0595/GH_A02G1314/GH_D10G1180/GH_D05G1535/GH_A09G2402/GH_D05G2371/novel.674/novel.4549/GH_A07G2174/novel.3266/GH_A03G1881/GH_A13G1667/GH_A04G0557/GH_D01G1769/GH_D04G1447/GH_D04G1136/GH_D07G0152/GH_A13G2209/GH_D02G2046/GH_D13G2193/GH_A05G1509/GH_A04G0246/GH_D05G3055	32	12	20	PB_vs_PA
Cellular component	GO:0005811	lipid droplet	14/6501	57/45140	0.0289245	0.471363	GH_D11G0071/GH_A11G0066/GH_D04G2064/GH_A04G1715/GH_A01G1600/GH_D11G0608/GH_A07G0558/GH_A09G0781/GH_A01G1744/GH_A07G2518/GH_D09G0720/GH_D07G2461/GH_D01G1686/GH_A09G0779	14	8	6	PB_vs_PA
Cellular component	GO:0010319	stromule	15/6501	66/45140	0.0459194	0.72159	GH_D11G0356/GH_D01G0555/GH_D12G2531/GH_D08G2754/GH_A01G0561/GH_A01G0945/GH_D11G3108/GH_D12G2847/GH_A07G0490/GH_A03G0010/GH_A12G2822/GH_A05G1757/GH_A11G3080/GH_D06G0683/GH_D11G2234	15	2	13	PB_vs_PA
Cellular component	GO:0009522	photosystem I	20/6501	96/45140	0.0544447	0.826058	GH_A11G1535/GH_D11G1560/GH_D09G2342/GH_A11G2422/GH_A05G1450/GH_A11G1060/GH_A01G1741/GH_A02G1314/GH_D05G1535/GH_D05G1468/GH_A09G2402/novel.3854/GH_A07G2174/GH_D01G1769/GH_A05G0811/GH_D06G1658/GH_D05G0804/GH_A05G1509/GH_A04G0246/GH_D02G0354	20	6	14	PB_vs_PA
Cellular component	GO:0046658	anchored component of plasma membrane	69/6501	401/45140	0.0648511	0.930601	GH_D07G2065/GH_A05G0827/GH_A07G2088/GH_A08G0643/GH_D11G3646/GH_D05G0822/GH_D08G0638/GH_D06G1813/GH_D10G0743/GH_A07G0998/GH_D05G3949/GH_A12G2029/GH_A06G1781/GH_A12G2608/GH_A13G2661/novel.6825/GH_A10G0808/GH_A01G1670/GH_D03G1435/GH_D07G2087/GH_D01G1929/GH_A05G3150/GH_D07G0984/GH_A10G0424/GH_D13G2276/GH_D11G0884/GH_A05G0743/GH_D01G1764/GH_D12G2631/GH_A13G2660/GH_D01G0022/GH_D01G0835/GH_D13G2160/GH_A…	69	39	30	PB_vs_PA
Cellular component	GO:0048188	Set1C/COMPASS complex	11/6501	47/45140	0.0668832	0.930601	GH_A13G1704/novel.2802/GH_D11G1060/GH_A12G2676/GH_D12G2702/GH_D13G1659/GH_A01G0043/GH_D10G1155/GH_A11G1029/GH_A03G0636/GH_D04G1828	11	6	5	PB_vs_PA
Cellular component	GO:0012511	monolayer-surrounded lipid storage body	8/6501	31/45140	0.0676801	0.930601	GH_D11G0071/GH_A11G0066/GH_A09G0781/GH_A07G2518/GH_D09G0720/GH_D07G2461/GH_D01G1686/GH_A09G0779	8	6	2	PB_vs_PA
Cellular component	GO:0031012	extracellular matrix	10/6501	43/45140	0.0811813	1	GH_A09G0984/GH_D12G1198/GH_A05G2122/GH_A11G0253/GH_D09G0937/GH_D12G1196/GH_A11G2254/GH_D02G2220/GH_A12G1192/GH_D11G2190	10	4	6	PB_vs_PA
Cellular component	GO:0045239	tricarboxylic acid cycle enzyme complex	4/6501	12/45140	0.0816348	1	GH_D06G1766/GH_A04G0131/GH_D05G3933/GH_A06G1739	4	0	4	PB_vs_PA
Cellular component	GO:0031977	thylakoid lumen	26/6501	140/45140	0.101776	1	GH_D06G1409/GH_A09G2497/GH_D01G2223/GH_D01G2399/GH_A04G1222/GH_A01G2132/GH_A08G2803/GH_D08G2754/GH_D05G1713/GH_D04G1557/GH_D08G0595/GH_D08G2796/GH_D01G0920/GH_D10G1180/GH_A13G1156/GH_D08G1987/GH_D06G0683/GH_A03G1881/GH_D01G2368/GH_D10G0458/GH_A09G2005/GH_D02G2046/GH_A09G1645/GH_A02G1957/GH_D13G1100/GH_D05G3055	26	12	14	PB_vs_PA
Cellular component	GO:0032541	cortical endoplasmic reticulum	6/6501	23/45140	0.102158	1	GH_A01G1162/GH_A05G2003/GH_D12G1055/GH_D01G1227/GH_D11G2276/GH_A11G2157	6	2	4	PB_vs_PA
Cellular component	GO:0043076	megasporocyte nucleus	6/6501	24/45140	0.12043	1	GH_D01G1377/GH_D13G2046/GH_A01G1303/GH_D04G1898/novel.3943/GH_D13G1667	6	3	3	PB_vs_PA
Cellular component	GO:0043078	polar nucleus	6/6501	24/45140	0.12043	1	GH_D01G1377/GH_D13G2046/GH_A01G1303/GH_D04G1898/novel.3943/GH_D13G1667	6	3	3	PB_vs_PA
Cellular component	GO:0035097	histone methyltransferase complex	12/6501	58/45140	0.121796	1	GH_A13G1704/novel.2802/GH_D11G1060/GH_A12G2676/GH_D12G2702/GH_D13G1659/GH_A08G2131/GH_A01G0043/GH_D10G1155/GH_A11G1029/GH_A03G0636/GH_D04G1828	12	6	6	PB_vs_PA
Cellular component	GO:0005779	integral component of peroxisomal membrane	9/6501	41/45140	0.126225	1	GH_D13G0449/GH_D05G1997/GH_A07G1566/GH_D07G1571/GH_D05G1755/GH_D09G2429/GH_A09G2494/GH_D05G2124/novel.5221	9	3	6	PB_vs_PA
Cellular component	GO:0031231	intrinsic component of peroxisomal membrane	9/6501	41/45140	0.126225	1	GH_D13G0449/GH_D05G1997/GH_A07G1566/GH_D07G1571/GH_D05G1755/GH_D09G2429/GH_A09G2494/GH_D05G2124/novel.5221	9	3	6	PB_vs_PA
Cellular component	GO:0009331	glycerol-3-phosphate dehydrogenase complex	4/6501	14/45140	0.130962	1	GH_A09G1376/GH_D09G1326/GH_A05G4317/GH_A05G3733	4	3	1	PB_vs_PA
Cellular component	GO:0009317	acetyl-CoA carboxylase complex	6/6501	25/45140	0.140187	1	GH_D09G0106/GH_A09G0105/GH_D13G0151/GH_A13G1007/GH_A13G1365/novel.5206	6	4	2	PB_vs_PA
Cellular component	GO:0000326	protein storage vacuole	13/6501	67/45140	0.159707	1	GH_A04G1468/GH_D04G1303/GH_A05G3964/GH_D04G0410/GH_A10G2023/GH_D04G1806/GH_A11G1824/GH_A02G1982/GH_D01G2374/GH_A11G3362/GH_D03G1490/GH_D10G2129/GH_A04G1775	13	5	8	PB_vs_PA
Cellular component	GO:0009898	cytoplasmic side of plasma membrane	13/6501	67/45140	0.159707	1	GH_A11G2080/GH_D03G1511/GH_D04G0395/GH_A07G0307/GH_D11G2354/GH_D11G1338/GH_A02G0066/GH_A06G1492/GH_D02G0066/GH_D12G2271/GH_A03G0465/novel.3130/GH_A12G2254	13	7	6	PB_vs_PA
Cellular component	GO:0009360	DNA polymerase III complex	3/6501	10/45140	0.164496	1	GH_D09G0892/GH_A10G1725/GH_A09G0937	3	1	2	PB_vs_PA
Cellular component	GO:0098552	side of membrane	23/6501	130/45140	0.171278	1	GH_D07G0667/GH_A03G1056/GH_A07G0674/GH_A11G2080/GH_D03G1511/GH_D04G0395/GH_A12G2029/GH_A12G2490/GH_D03G1435/GH_A07G0307/GH_D02G2158/GH_D11G2354/GH_D11G1338/GH_A02G0066/GH_A06G1492/GH_D02G0066/GH_D12G2271/GH_A03G0465/novel.3130/GH_A12G2254/GH_D07G1063/GH_D02G1306/GH_D11G0124	23	16	7	PB_vs_PA
Cellular component	GO:0000322	storage vacuole	13/6501	68/45140	0.172978	1	GH_A04G1468/GH_D04G1303/GH_A05G3964/GH_D04G0410/GH_A10G2023/GH_D04G1806/GH_A11G1824/GH_A02G1982/GH_D01G2374/GH_A11G3362/GH_D03G1490/GH_D10G2129/GH_A04G1775	13	5	8	PB_vs_PA
Cellular component	GO:0033588	Elongator holoenzyme complex	5/6501	21/45140	0.175105	1	GH_A07G0600/GH_A12G0524/GH_A09G2710/GH_A10G2389/GH_D10G2479	5	2	3	PB_vs_PA
Cellular component	GO:0005787	signal peptidase complex	4/6501	16/45140	0.189556	1	novel.1173/novel.4923/GH_D03G1531/GH_A12G1678	4	4	0	PB_vs_PA
Cellular component	GO:0005801	cis-Golgi network	8/6501	39/45140	0.190664	1	GH_A05G2156/GH_A06G0919/GH_D05G2188/GH_D06G0891/GH_D02G2370/GH_D11G0859/GH_A11G0820/GH_A01G0047	8	6	2	PB_vs_PA
Cellular component	GO:0019005	SCF ubiquitin ligase complex	28/6501	164/45140	0.191661	1	GH_A05G4222/GH_D01G0926/GH_A08G0792/GH_D03G1005/GH_A10G0227/GH_D08G0784/GH_D09G1306/GH_D02G0752/GH_A08G1389/GH_A05G2405/GH_D08G1139/GH_A05G2217/GH_A09G1355/GH_D01G2194/GH_D10G0028/GH_A02G1055/GH_D01G1928/GH_A01G0908/GH_A11G0929/GH_A09G1462/GH_A11G1227/GH_A01G2100/GH_D11G2439/GH_D03G0698/GH_D04G0801/GH_D10G0659/GH_D03G0767/GH_A05G2636	28	14	14	PB_vs_PA
Cellular component	GO:0042807	central vacuole	5/6501	22/45140	0.201473	1	GH_D06G1030/GH_A10G2357/GH_D10G2454/GH_D01G2374/GH_A03G0492	5	2	3	PB_vs_PA
Cellular component	GO:0070382	exocytic vesicle	3/6501	11/45140	0.203239	1	GH_D05G2230/GH_D02G0868/GH_A05G2205	3	3	0	PB_vs_PA
Cellular component	GO:0099503	secretory vesicle	3/6501	11/45140	0.203239	1	GH_D05G2230/GH_D02G0868/GH_A05G2205	3	3	0	PB_vs_PA
Cellular component	GO:0016442	RISC complex	7/6501	34/45140	0.209769	1	GH_D07G2056/GH_D11G0438/GH_D11G1644/GH_A08G0282/GH_D01G1357/GH_A03G0679/GH_D05G3677	7	3	4	PB_vs_PA
Cellular component	GO:0031332	RNAi effector complex	7/6501	34/45140	0.209769	1	GH_D07G2056/GH_D11G0438/GH_D11G1644/GH_A08G0282/GH_D01G1357/GH_A03G0679/GH_D05G3677	7	3	4	PB_vs_PA
Cellular component	GO:0042575	DNA polymerase complex	5/6501	23/45140	0.229061	1	GH_D09G0892/GH_A10G1725/GH_A05G0034/GH_A09G0937/GH_D05G0038	5	1	4	PB_vs_PA
Cellular component	GO:0009543	chloroplast thylakoid lumen	18/6501	104/45140	0.235179	1	GH_D01G2223/GH_D01G2399/GH_A04G1222/GH_A01G2132/GH_A08G2803/GH_D04G1557/GH_D08G0595/GH_D08G2796/GH_D01G0920/GH_D10G1180/GH_A13G1156/GH_D08G1987/GH_D01G2368/GH_D10G0458/GH_A09G2005/GH_A09G1645/GH_D13G1100/GH_D05G3055	18	9	9	PB_vs_PA
Cellular component	GO:0031978	plastid thylakoid lumen	18/6501	104/45140	0.235179	1	GH_D01G2223/GH_D01G2399/GH_A04G1222/GH_A01G2132/GH_A08G2803/GH_D04G1557/GH_D08G0595/GH_D08G2796/GH_D01G0920/GH_D10G1180/GH_A13G1156/GH_D08G1987/GH_D01G2368/GH_D10G0458/GH_A09G2005/GH_A09G1645/GH_D13G1100/GH_D05G3055	18	9	9	PB_vs_PA
Cellular component	GO:0001673	male germ cell nucleus	3/6501	12/45140	0.243774	1	GH_D02G2312/GH_D13G0383/GH_D01G0065	3	2	1	PB_vs_PA
Cellular component	GO:0072686	mitotic spindle	3/6501	12/45140	0.243774	1	GH_A02G2061/GH_D01G0824/GH_D01G2004	3	2	1	PB_vs_PA
Cellular component	GO:0009654	photosystem II oxygen evolving complex	8/6501	42/45140	0.251734	1	GH_D11G1998/GH_D06G1409/GH_D05G1713/GH_D08G0595/GH_D10G1180/GH_A13G1667/GH_A04G0557/GH_D05G3055	8	1	7	PB_vs_PA
Cellular component	GO:0009705	plant-type vacuole membrane	51/6501	326/45140	0.282786	1	GH_D05G1728/GH_D06G0044/GH_D10G0526/GH_A05G2543/GH_A05G2156/GH_D01G0699/GH_D06G1030/GH_D13G0214/GH_D12G0060/GH_A11G0300/GH_D04G1303/GH_A05G1889/GH_A12G2646/GH_A07G0814/GH_A05G1697/GH_D07G0816/GH_A11G1788/GH_A12G2922/GH_A10G2357/GH_D05G2188/GH_D13G1442/GH_A08G1852/GH_A05G3964/GH_D11G1823/GH_A05G3554/GH_D12G2326/GH_A03G0922/GH_D04G0803/GH_D06G0076/GH_D04G0410/GH_D10G2454/GH_A11G1824/GH_D07G2457/GH_…	51	26	25	PB_vs_PA
Cellular component	GO:0009574	preprophase band	6/6501	32/45140	0.309846	1	GH_D02G2016/GH_A09G1936/GH_A09G0612/GH_D09G1889/GH_D07G0455/GH_D01G0824	6	1	5	PB_vs_PA
Cellular component	GO:0031306	intrinsic component of mitochondrial outer membrane	6/6501	32/45140	0.309846	1	GH_D08G0735/GH_D09G1774/GH_A09G1821/GH_D11G3386/GH_A04G0309/GH_A11G3370	6	0	6	PB_vs_PA
Cellular component	GO:0031307	integral component of mitochondrial outer membrane	6/6501	32/45140	0.309846	1	GH_D08G0735/GH_D09G1774/GH_A09G1821/GH_D11G3386/GH_A04G0309/GH_A11G3370	6	0	6	PB_vs_PA
Cellular component	GO:0031312	extrinsic component of organelle membrane	3/6501	14/45140	0.327534	1	GH_D13G0214/GH_A11G1824/GH_A02G2057	3	1	2	PB_vs_PA
Cellular component	GO:0043073	germ cell nucleus	3/6501	14/45140	0.327534	1	GH_D02G2312/GH_D13G0383/GH_D01G0065	3	2	1	PB_vs_PA
Cellular component	GO:0005758	mitochondrial intermembrane space	12/6501	72/45140	0.339612	1	GH_D11G0776/GH_A06G0620/GH_A06G1465/GH_A05G3914/GH_D10G1827/GH_A05G2539/GH_D01G2548/GH_D08G0485/GH_D12G2639/GH_A13G1382/GH_A01G2243/GH_D03G1369	12	4	8	PB_vs_PA
Cellular component	GO:0071782	endoplasmic reticulum tubular network	7/6501	40/45140	0.351871	1	GH_A01G1162/GH_A05G2003/GH_D12G1055/GH_D01G1227/GH_D11G0124/GH_D11G2276/GH_A11G2157	7	3	4	PB_vs_PA
Cellular component	GO:0031209	SCAR complex	4/6501	21/45140	0.35822	1	GH_A09G1845/GH_D09G1799/novel.1082/GH_A11G2209	4	1	3	PB_vs_PA
Cellular component	GO:0048226	Casparian strip	4/6501	21/45140	0.35822	1	GH_D02G1284/GH_D11G0746/GH_A11G0713/GH_D02G2381	4	1	3	PB_vs_PA
Cellular component	GO:0043230	extracellular organelle	8/6501	47/45140	0.363777	1	GH_D09G0560/GH_A05G3921/GH_D11G1218/GH_A09G0641/GH_D12G2022/GH_A09G2650/GH_D09G0101/GH_D10G2324	8	5	3	PB_vs_PA
Cellular component	GO:0070062	extracellular exosome	8/6501	47/45140	0.363777	1	GH_D09G0560/GH_A05G3921/GH_D11G1218/GH_A09G0641/GH_D12G2022/GH_A09G2650/GH_D09G0101/GH_D10G2324	8	5	3	PB_vs_PA
Cellular component	GO:1903561	extracellular vesicle	8/6501	47/45140	0.363777	1	GH_D09G0560/GH_A05G3921/GH_D11G1218/GH_A09G0641/GH_D12G2022/GH_A09G2650/GH_D09G0101/GH_D10G2324	8	5	3	PB_vs_PA
Cellular component	GO:0008352	katanin complex	6/6501	34/45140	0.364064	1	novel.4898/GH_A09G1030/GH_A09G2258/GH_A10G0240/GH_D06G1622/GH_A12G0105	6	3	3	PB_vs_PA
Cellular component	GO:0010287	plastoglobule	27/6501	174/45140	0.368992	1	GH_A09G2497/GH_A05G3421/GH_D12G0630/GH_D05G3338/GH_A04G1068/GH_D09G0012/GH_D08G1816/GH_A11G1535/GH_A12G2220/GH_D04G0130/GH_D11G1560/GH_A09G0013/GH_A05G1450/GH_D04G1408/GH_A01G1741/GH_D11G3108/GH_A02G1314/GH_D05G1468/GH_A11G3080/GH_D01G1769/GH_D06G1658/GH_A07G0270/GH_D07G0690/GH_A02G1957/GH_A04G0246/GH_A06G1260/GH_D06G1254	27	6	21	PB_vs_PA
Cellular component	GO:0061927	TOC-TIC supercomplex I	3/6501	15/45140	0.369601	1	GH_A13G0102/GH_D13G0105/GH_D13G0106	3	0	3	PB_vs_PA
Cellular component	GO:0012510	trans-Golgi network transport vesicle membrane	7/6501	41/45140	0.37682	1	novel.2562/GH_A06G1872/GH_D09G1164/GH_A08G0116/GH_D02G0592/GH_A06G2312/GH_D06G2348	7	7	0	PB_vs_PA
Cellular component	GO:0016471	vacuolar proton-transporting V-type ATPase complex	5/6501	28/45140	0.377632	1	novel.2562/GH_D09G1164/GH_A08G0116/GH_A11G0656/GH_A02G1509	5	5	0	PB_vs_PA
Cellular component	GO:0009538	photosystem I reaction center	4/6501	22/45140	0.393052	1	GH_A05G1450/GH_D05G1468/GH_D06G1658/GH_D02G0354	4	0	4	PB_vs_PA
Cellular component	GO:0000427	plastid-encoded plastid RNA polymerase complex	3/6501	16/45140	0.411149	1	GH_D11G3108/novel.7125/GH_A11G3080	3	1	2	PB_vs_PA
Cellular component	GO:0046861	glyoxysomal membrane	3/6501	16/45140	0.411149	1	novel.5155/GH_D01G1910/novel.5221	3	1	2	PB_vs_PA
Cellular component	GO:0031463	Cul3-RING ubiquitin ligase complex	6/6501	36/45140	0.41868	1	GH_A07G0404/GH_D11G2530/GH_D07G0410/GH_D01G1859/GH_D11G0620/GH_A11G2441	6	3	3	PB_vs_PA
Cellular component	GO:0034702	ion channel complex	4/6501	23/45140	0.427577	1	GH_A05G3554/GH_D04G0803/GH_D11G3125/GH_D12G0013	4	1	3	PB_vs_PA
Cellular component	GO:0034707	chloride channel complex	4/6501	23/45140	0.427577	1	GH_A05G3554/GH_D04G0803/GH_D11G3125/GH_D12G0013	4	1	3	PB_vs_PA
Cellular component	GO:0045177	apical part of cell	12/6501	77/45140	0.432027	1	GH_A02G0199/GH_D05G2230/GH_D01G1953/GH_D07G1107/GH_A12G2896/GH_D05G1855/GH_A10G2027/GH_D11G0034/GH_D13G0315/GH_A07G1125/GH_D02G0868/GH_A05G2205	12	10	2	PB_vs_PA
Cellular component	GO:0098590	plasma membrane region	12/6501	77/45140	0.432027	1	GH_A02G0199/GH_D05G2230/GH_D01G1953/GH_D07G1107/GH_A12G2896/GH_D05G1855/GH_A10G2027/GH_D11G0034/GH_D13G0315/GH_A07G1125/GH_D02G0868/GH_A05G2205	12	10	2	PB_vs_PA
Cellular component	GO:0034708	methyltransferase complex	13/6501	85/45140	0.453656	1	GH_A13G1704/novel.2802/GH_D11G1060/GH_A12G2676/GH_D12G2702/GH_D13G1659/GH_A08G2131/GH_A01G0043/GH_D10G1155/GH_A11G1029/GH_A03G0636/GH_D04G1828/GH_A10G2685	13	6	7	PB_vs_PA
Cellular component	GO:0010494	cytoplasmic stress granule	17/6501	113/45140	0.463227	1	GH_D12G0243/GH_D01G1259/GH_D08G0712/GH_D11G0438/GH_D13G0378/GH_A12G0236/GH_A06G0158/GH_D12G1078/GH_A09G2584/GH_A13G0384/GH_D05G2044/GH_A03G0080/GH_D05G2310/GH_A03G0679/GH_A11G1293/GH_A05G2009/GH_A08G0722	17	7	10	PB_vs_PA
Cellular component	GO:0030663	COPI-coated vesicle membrane	8/6501	52/45140	0.479285	1	GH_A03G2226/novel.4532/GH_D02G2396/GH_D12G0296/GH_A12G0406/GH_A12G0262/GH_A02G1442/GH_D08G1771	8	7	1	PB_vs_PA
Cellular component	GO:0005795	Golgi stack	21/6501	142/45140	0.483964	1	novel.2050/GH_D07G1595/GH_D10G0063/GH_A10G1796/GH_A07G1589/GH_A11G1393/GH_D09G2519/GH_A11G2610/GH_D11G1588/GH_A10G2023/GH_D07G2118/GH_A06G2088/GH_D11G0859/GH_D10G1893/GH_A11G1561/GH_A05G0638/GH_D07G2478/GH_A11G0820/GH_A07G0722/GH_A11G1662/GH_D08G2011	21	15	6	PB_vs_PA
Cellular component	GO:0031970	organelle envelope lumen	12/6501	80/45140	0.48752	1	GH_D11G0776/GH_A06G0620/GH_A06G1465/GH_A05G3914/GH_D10G1827/GH_A05G2539/GH_D01G2548/GH_D08G0485/GH_D12G2639/GH_A13G1382/GH_A01G2243/GH_D03G1369	12	4	8	PB_vs_PA
Cellular component	GO:0010005	cortical microtubule, transverse to long axis	3/6501	18/45140	0.491228	1	GH_D01G0754/GH_A01G0751/GH_A12G1713	3	3	0	PB_vs_PA
Cellular component	GO:0000782	telomere cap complex	4/6501	25/45140	0.494811	1	GH_D03G1414/GH_A10G2442/GH_D10G2549/GH_A05G0954	4	2	2	PB_vs_PA
Cellular component	GO:0000783	nuclear telomere cap complex	4/6501	25/45140	0.494811	1	GH_D03G1414/GH_A10G2442/GH_D10G2549/GH_A05G0954	4	2	2	PB_vs_PA
Cellular component	GO:1902495	transmembrane transporter complex	4/6501	25/45140	0.494811	1	GH_A05G3554/GH_D04G0803/GH_D11G3125/GH_D12G0013	4	1	3	PB_vs_PA
Cellular component	GO:0030126	COPI vesicle coat	7/6501	46/45140	0.50064	1	GH_A03G2226/novel.4532/GH_D02G2396/GH_D12G0296/GH_A12G0406/GH_A12G0262/GH_A02G1442	7	7	0	PB_vs_PA
Cellular component	GO:0044426	cell wall part	11/6501	74/45140	0.504958	1	GH_D02G1284/GH_A11G1650/GH_D02G1109/GH_A03G1011/GH_D11G0746/GH_A11G0713/GH_A01G0629/GH_A11G1654/GH_D07G2007/GH_D07G2004/GH_D02G2381	11	4	7	PB_vs_PA
Cellular component	GO:0044462	external encapsulating structure part	11/6501	74/45140	0.504958	1	GH_D02G1284/GH_A11G1650/GH_D02G1109/GH_A03G1011/GH_D11G0746/GH_A11G0713/GH_A01G0629/GH_A11G1654/GH_D07G2007/GH_D07G2004/GH_D02G2381	11	4	7	PB_vs_PA
Cellular component	GO:0030133	transport vesicle	28/6501	193/45140	0.514545	1	novel.2243/GH_A09G2215/novel.2050/GH_A03G1099/novel.2562/GH_A06G1872/GH_D05G2230/GH_D09G1164/GH_D02G0193/GH_A08G0116/GH_A11G2610/GH_D02G1556/GH_D10G0609/GH_A13G1991/novel.1536/GH_D07G2319/GH_D08G1893/GH_D02G0868/GH_D02G0592/GH_D09G1433/GH_A10G1416/GH_D09G2149/GH_D07G2478/GH_D11G3137/GH_A06G2312/GH_A05G2205/GH_D06G2348/GH_D02G1223	28	20	8	PB_vs_PA
Cellular component	GO:0016324	apical plasma membrane	10/6501	68/45140	0.523933	1	GH_A02G0199/GH_D05G2230/GH_D01G1953/GH_D07G1107/GH_D05G1855/GH_A10G2027/GH_D13G0315/GH_A07G1125/GH_D02G0868/GH_A05G2205	10	9	1	PB_vs_PA
Cellular component	GO:0030137	COPI-coated vesicle	8/6501	54/45140	0.524257	1	GH_A03G2226/novel.4532/GH_D02G2396/GH_D12G0296/GH_A12G0406/GH_A12G0262/GH_A02G1442/GH_D08G1771	8	7	1	PB_vs_PA
Cellular component	GO:0019898	extrinsic component of membrane	24/6501	166/45140	0.525525	1	GH_D11G1998/GH_D06G1409/GH_D13G0214/GH_D12G1925/GH_D09G1469/GH_A12G1925/GH_A09G1517/GH_D11G1338/GH_A01G1052/GH_D05G1713/GH_A11G1824/GH_A07G2263/GH_D12G2271/GH_D08G0595/GH_D13G1258/novel.3130/GH_A02G2057/GH_D10G1180/GH_A12G2254/GH_D01G1092/GH_A13G1667/GH_D04G1447/GH_D04G0902/GH_D05G3055	24	10	14	PB_vs_PA
Cellular component	GO:0090406	pollen tube	24/6501	166/45140	0.525525	1	GH_A12G1676/GH_A07G2309/GH_A05G1309/novel.6537/GH_D06G1901/GH_D07G1660/novel.6935/GH_D05G2230/GH_D09G0204/GH_D02G0474/GH_D07G2255/GH_A09G0931/GH_A06G1868/GH_A03G1666/GH_D12G0635/GH_D03G1272/GH_A10G2027/GH_D11G0772/GH_D10G0463/GH_D02G0868/GH_A09G0213/GH_D11G0430/GH_A05G2205/GH_A10G0439	24	12	12	PB_vs_PA
Cellular component	GO:0030662	coated vesicle membrane	31/6501	215/45140	0.526893	1	GH_A12G0488/GH_A03G2226/novel.2050/GH_A03G1099/GH_D02G1794/novel.2562/novel.4532/GH_D02G2396/GH_D12G0296/GH_A12G0406/GH_A06G1872/GH_A12G0262/GH_D09G1164/GH_A03G1628/GH_D02G0193/GH_A08G0116/GH_D11G1628/GH_A11G2610/GH_D02G1131/GH_A13G1991/novel.1536/GH_D08G1893/GH_D02G0592/GH_A10G1416/GH_A02G1442/GH_D07G2478/GH_D11G3137/GH_D08G1771/GH_A06G2312/GH_D06G2348/GH_D02G1223	31	24	7	PB_vs_PA
Cellular component	GO:0019013	viral nucleocapsid	3/6501	19/45140	0.529201	1	GH_A10G2503/GH_D11G2898/novel.3131	3	1	2	PB_vs_PA
Cellular component	GO:0098807	chloroplast thylakoid membrane protein complex	3/6501	19/45140	0.529201	1	GH_A03G2045/GH_D02G2212/GH_A11G1060	3	1	2	PB_vs_PA
Cellular component	GO:0000138	Golgi trans cisterna	2/6501	12/45140	0.5329	1	GH_A11G1662/GH_D08G2011	2	1	1	PB_vs_PA
Cellular component	GO:0001405	PAM complex, Tim23 associated import motor	2/6501	12/45140	0.5329	1	GH_A01G0809/GH_A11G3116	2	0	2	PB_vs_PA
Cellular component	GO:0032432	actin filament bundle	2/6501	12/45140	0.5329	1	GH_A01G0821/GH_D07G1768	2	1	1	PB_vs_PA
Cellular component	GO:0030120	vesicle coat	17/6501	118/45140	0.539355	1	GH_A03G2226/GH_A03G1099/novel.4532/GH_D02G2396/GH_D12G0296/GH_A12G0406/GH_A06G1872/GH_A12G0262/GH_D02G0193/GH_A13G1991/novel.1536/GH_A10G1416/GH_A02G1442/GH_D11G3137/GH_A06G2312/GH_D06G2348/GH_D02G1223	17	16	1	PB_vs_PA
Cellular component	GO:0005765	lysosomal membrane	9/6501	62/45140	0.544738	1	GH_A12G2490/GH_D12G1991/GH_D03G0331/GH_D01G2031/GH_A01G1934/GH_A08G0995/GH_D03G0289/GH_D08G1015/GH_D11G2167	9	4	5	PB_vs_PA
Cellular component	GO:0098852	lytic vacuole membrane	9/6501	62/45140	0.544738	1	GH_A12G2490/GH_D12G1991/GH_D03G0331/GH_D01G2031/GH_A01G1934/GH_A08G0995/GH_D03G0289/GH_D08G1015/GH_D11G2167	9	4	5	PB_vs_PA
Cellular component	GO:0031461	cullin-RING ubiquitin ligase complex	57/6501	400/45140	0.556476	1	GH_A05G4222/GH_A07G0404/novel.5881/GH_D11G2530/GH_D01G0926/GH_A08G0792/novel.4898/GH_D03G1005/GH_A10G0227/GH_D08G0784/GH_A01G0277/GH_D09G1306/novel.2802/GH_D02G0752/GH_D07G0410/GH_A08G1389/GH_A05G0334/GH_D01G1859/novel.634/GH_A05G2405/novel.4033/GH_D08G1139/GH_A05G2217/GH_A09G2258/GH_A09G1355/GH_A11G1396/GH_D03G1286/GH_D01G2194/GH_D02G1318/GH_A10G0240/GH_D10G0028/GH_A02G1055/novel.5840/GH_D01G192…	57	31	26	PB_vs_PA
Cellular component	GO:0000815	ESCRT III complex	4/6501	27/45140	0.558445	1	GH_A13G2237/novel.1119/GH_D13G2220/GH_A08G2777	4	1	3	PB_vs_PA
Cellular component	GO:0005834	heterotrimeric G-protein complex	4/6501	27/45140	0.558445	1	GH_D11G1338/GH_D12G2271/novel.3130/GH_A12G2254	4	1	3	PB_vs_PA
Cellular component	GO:1905360	GTPase complex	4/6501	27/45140	0.558445	1	GH_D11G1338/GH_D12G2271/novel.3130/GH_A12G2254	4	1	3	PB_vs_PA
Cellular component	GO:1990204	oxidoreductase complex	33/6501	232/45140	0.559393	1	GH_D11G1998/GH_D06G1766/GH_D06G1409/GH_D03G0150/novel.518/GH_A10G1659/GH_A04G0131/GH_A02G0598/GH_D05G3933/GH_D10G1385/GH_A09G1376/GH_A02G0860/GH_D11G0776/GH_D09G1326/GH_D05G1713/GH_A06G1739/GH_A05G4317/GH_A10G1507/GH_A05G3914/GH_D10G1827/GH_A09G0430/GH_D08G0595/GH_A09G1139/GH_D10G0923/GH_A05G3733/GH_D08G0485/GH_D10G1180/GH_A03G1769/GH_D02G1928/GH_D02G0338/GH_A13G1667/GH_A04G0557/GH_D05G3055	33	7	26	PB_vs_PA
Cellular component	GO:0012507	ER to Golgi transport vesicle membrane	11/6501	77/45140	0.561001	1	novel.2050/GH_A03G1099/GH_D02G0193/GH_A11G2610/GH_A13G1991/novel.1536/GH_D08G1893/GH_A10G1416/GH_D07G2478/GH_D11G3137/GH_D02G1223	11	7	4	PB_vs_PA
Cellular component	GO:0005719	nuclear euchromatin	3/6501	20/45140	0.565529	1	GH_A07G0600/GH_D08G2249/GH_D10G1288	3	2	1	PB_vs_PA
Cellular component	GO:0019028	viral capsid	3/6501	20/45140	0.565529	1	GH_A10G2503/GH_D11G2898/novel.3131	3	1	2	PB_vs_PA
Cellular component	GO:0098562	cytoplasmic side of membrane	15/6501	106/45140	0.571514	1	GH_A11G2080/GH_D03G1511/GH_D04G0395/GH_A12G2490/GH_A07G0307/GH_D11G2354/GH_D11G1338/GH_A02G0066/GH_A06G1492/GH_D02G0066/GH_D12G2271/GH_A03G0465/novel.3130/GH_A12G2254/GH_D11G0124	15	9	6	PB_vs_PA
Cellular component	GO:0000145	exocyst	13/6501	92/45140	0.574811	1	GH_D10G2268/GH_A05G1407/GH_A05G0992/GH_D09G0560/GH_A05G3921/GH_D11G1218/GH_A09G0641/GH_A05G2111/GH_D12G2022/GH_D05G1422/GH_A09G2650/GH_D09G0101/GH_D10G2324	13	8	5	PB_vs_PA
Cellular component	GO:0030658	transport vesicle membrane	19/6501	135/45140	0.580609	1	novel.2243/novel.2050/GH_A03G1099/novel.2562/GH_A06G1872/GH_D09G1164/GH_D02G0193/GH_A08G0116/GH_A11G2610/GH_A13G1991/novel.1536/GH_D08G1893/GH_D02G0592/GH_A10G1416/GH_D07G2478/GH_D11G3137/GH_A06G2312/GH_D06G2348/GH_D02G1223	19	15	4	PB_vs_PA
Cellular component	GO:0009707	chloroplast outer membrane	27/6501	192/45140	0.584722	1	GH_D09G0882/GH_A06G1546/GH_A05G0135/GH_A09G0926/novel.2366/GH_A02G1797/novel.3424/GH_A13G0102/GH_D09G0803/GH_A11G1614/GH_D05G0139/GH_A05G0142/GH_D06G1534/GH_D11G1966/GH_A05G1341/GH_D02G0913/GH_D03G0262/GH_D13G0105/GH_D05G1345/novel.6411/GH_A11G0149/GH_D09G1547/novel.2365/GH_D10G0343/novel.2285/GH_A05G0698/GH_D13G0106	27	18	9	PB_vs_PA
Cellular component	GO:0005884	actin filament	4/6501	28/45140	0.58858	1	GH_A01G0821/GH_D07G1768/GH_D12G2800/GH_D08G2821	4	2	2	PB_vs_PA
Cellular component	GO:0031234	extrinsic component of cytoplasmic side of plasma membrane	4/6501	28/45140	0.58858	1	GH_D11G1338/GH_D12G2271/novel.3130/GH_A12G2254	4	1	3	PB_vs_PA
Cellular component	GO:0030140	trans-Golgi network transport vesicle	7/6501	50/45140	0.593511	1	novel.2562/GH_A06G1872/GH_D09G1164/GH_A08G0116/GH_D02G0592/GH_A06G2312/GH_D06G2348	7	7	0	PB_vs_PA
Cellular component	GO:0030665	clathrin-coated vesicle membrane	12/6501	86/45140	0.59391	1	GH_A12G0488/GH_D02G1794/novel.2562/GH_A06G1872/GH_D09G1164/GH_A03G1628/GH_A08G0116/GH_D11G1628/GH_D02G1131/GH_D02G0592/GH_A06G2312/GH_D06G2348	12	10	2	PB_vs_PA
Cellular component	GO:0009527	plastid outer membrane	27/6501	193/45140	0.596136	1	GH_D09G0882/GH_A06G1546/GH_A05G0135/GH_A09G0926/novel.2366/GH_A02G1797/novel.3424/GH_A13G0102/GH_D09G0803/GH_A11G1614/GH_D05G0139/GH_A05G0142/GH_D06G1534/GH_D11G1966/GH_A05G1341/GH_D02G0913/GH_D03G0262/GH_D13G0105/GH_D05G1345/novel.6411/GH_A11G0149/GH_D09G1547/novel.2365/GH_D10G0343/novel.2285/GH_A05G0698/GH_D13G0106	27	18	9	PB_vs_PA
Cellular component	GO:0032586	protein storage vacuole membrane	6/6501	43/45140	0.599392	1	GH_D04G1303/GH_A05G3964/GH_D04G0410/GH_A11G1824/GH_A11G3362/GH_A04G1775	6	1	5	PB_vs_PA
Cellular component	GO:0005667	transcription factor complex	35/6501	250/45140	0.599435	1	GH_A09G0279/GH_A06G2174/GH_A05G1046/GH_D08G1650/GH_A10G0669/GH_D10G0717/GH_A08G1638/GH_D05G1037/GH_A05G0477/GH_A05G1390/GH_A03G0431/GH_D09G0285/GH_A12G2341/GH_D03G1545/GH_D10G1946/GH_A01G2307/GH_D06G2208/GH_D05G3018/GH_A07G1222/GH_A02G0554/GH_D06G0957/GH_D05G0476/GH_A11G1720/GH_D09G2067/GH_A09G2132/GH_A11G2894/GH_D07G1201/GH_A13G0346/GH_A08G2263/GH_A01G2445/GH_A05G3010/GH_A13G0299/GH_A09G1154/GH_…	35	26	9	PB_vs_PA
Cellular component	GO:0017119	Golgi transport complex	3/6501	21/45140	0.600081	1	GH_D06G1361/GH_A08G1756/GH_D05G0414	3	2	1	PB_vs_PA
Cellular component	GO:0030125	clathrin vesicle coat	3/6501	21/45140	0.600081	1	GH_A06G1872/GH_A06G2312/GH_D06G2348	3	3	0	PB_vs_PA
Cellular component	GO:0030130	clathrin coat of trans-Golgi network vesicle	3/6501	21/45140	0.600081	1	GH_A06G1872/GH_A06G2312/GH_D06G2348	3	3	0	PB_vs_PA
Cellular component	GO:0030132	clathrin coat of coated pit	3/6501	21/45140	0.600081	1	GH_A06G1872/GH_A06G2312/GH_D06G2348	3	3	0	PB_vs_PA
Cellular component	GO:0000148	1,3-beta-D-glucan synthase complex	5/6501	36/45140	0.607039	1	GH_D05G1655/novel.6235/GH_A04G1249/GH_D13G0689/GH_A13G0573	5	1	4	PB_vs_PA
Cellular component	GO:0030660	Golgi-associated vesicle membrane	27/6501	194/45140	0.607428	1	GH_A12G2490/GH_A03G2226/novel.2050/GH_A03G1099/novel.2562/novel.4532/GH_D02G2396/GH_D12G0296/GH_A12G0406/GH_A06G1872/GH_A12G0262/GH_D09G1164/GH_D02G0193/GH_A08G0116/GH_A11G2610/GH_A13G1991/novel.1536/GH_D08G1893/GH_D02G0592/GH_A10G1416/GH_A02G1442/GH_D07G2478/GH_D11G3137/GH_D08G1771/GH_A06G2312/GH_D06G2348/GH_D02G1223	27	22	5	PB_vs_PA
Cellular component	GO:0009514	glyoxysome	8/6501	58/45140	0.609392	1	GH_A13G1089/GH_A01G1023/GH_D01G1053/novel.5155/GH_A02G1738/GH_A05G4256/GH_D01G1910/novel.5221	8	3	5	PB_vs_PA
Cellular component	GO:0030127	COPII vesicle coat	7/6501	51/45140	0.615325	1	GH_A03G1099/GH_D02G0193/GH_A13G1991/novel.1536/GH_A10G1416/GH_D11G3137/GH_D02G1223	7	6	1	PB_vs_PA
Cellular component	GO:0009524	phragmoplast	42/6501	302/45140	0.621877	1	GH_D12G2581/GH_D10G2268/GH_A11G2291/GH_D06G0809/GH_A03G1474/GH_A01G0277/GH_D02G2016/GH_A12G1713/GH_A02G2061/GH_D11G2154/GH_A09G0718/GH_D08G2208/GH_A06G0827/GH_A09G1936/GH_A12G1491/GH_A09G1937/GH_D04G0062/GH_D04G1465/GH_D09G0395/GH_A09G0612/GH_A09G0426/GH_A05G1407/GH_A01G0629/GH_D11G1218/GH_D02G1644/GH_D09G1889/GH_D07G0455/GH_A05G2111/GH_D10G1467/GH_D12G1504/GH_D10G2327/GH_A13G1286/GH_A01G0604/GH_…	42	22	20	PB_vs_PA
Cellular component	GO:1990351	transporter complex	5/6501	37/45140	0.632231	1	GH_A05G3554/GH_D04G0803/GH_D11G3125/GH_D12G0013/GH_D12G2639	5	1	4	PB_vs_PA
Cellular component	GO:0000220	vacuolar proton-transporting V-type ATPase, V0 domain	3/6501	22/45140	0.632769	1	novel.2562/GH_D09G1164/GH_A08G0116	3	3	0	PB_vs_PA
Cellular component	GO:0005885	Arp2/3 protein complex	3/6501	22/45140	0.632769	1	GH_A03G1525/GH_D12G1663/GH_A12G1659	3	3	0	PB_vs_PA
Cellular component	GO:0019012	virion	3/6501	22/45140	0.632769	1	GH_A10G2503/GH_D11G2898/novel.3131	3	1	2	PB_vs_PA
Cellular component	GO:0044423	virion part	3/6501	22/45140	0.632769	1	GH_A10G2503/GH_D11G2898/novel.3131	3	1	2	PB_vs_PA
Cellular component	GO:0005819	spindle	32/6501	233/45140	0.642677	1	GH_A11G2291/GH_A03G1474/GH_A01G0277/GH_A12G1713/GH_A02G2061/GH_D11G2154/GH_D02G1013/GH_A09G0718/GH_D08G2208/GH_A09G1937/GH_D04G0062/novel.6567/GH_D09G0395/GH_D05G0990/GH_A09G0426/GH_A02G0973/GH_D02G1644/GH_D03G0289/GH_D10G2327/GH_D11G1221/GH_A13G1286/GH_D05G1885/GH_D11G2167/GH_D01G0824/GH_D09G1891/GH_D05G1714/GH_A05G1848/GH_D03G1505/GH_A03G0472/GH_D05G3902/novel.6120/GH_D01G2004	32	20	12	PB_vs_PA
Cellular component	GO:0000177	cytoplasmic exosome (RNase complex)	4/6501	30/45140	0.645055	1	GH_A09G1280/GH_A11G0978/GH_D04G0058/GH_A10G0833	4	1	3	PB_vs_PA
Cellular component	GO:0098797	plasma membrane protein complex	13/6501	97/45140	0.654137	1	GH_D11G1338/GH_A11G0028/GH_A06G1872/GH_D05G1655/novel.6235/GH_A04G1249/GH_D13G0689/GH_D12G2271/novel.3130/GH_A12G2254/GH_A13G0573/GH_A06G2312/GH_D06G2348	13	6	7	PB_vs_PA
Cellular component	GO:0090568	nuclear transcriptional repressor complex	5/6501	38/45140	0.656409	1	GH_D05G0046/GH_A07G1697/GH_A08G2086/GH_D11G1455/GH_A01G0044	5	1	4	PB_vs_PA
Cellular component	GO:0005749	mitochondrial respiratory chain complex II, succinate dehydrogenase complex (ubiquinone)	2/6501	15/45140	0.65809	1	GH_D03G0150/novel.518	2	2	0	PB_vs_PA
Cellular component	GO:0009533	chloroplast stromal thylakoid	2/6501	15/45140	0.65809	1	GH_A03G1881/GH_D02G2046	2	2	0	PB_vs_PA
Cellular component	GO:0032588	trans-Golgi network membrane	2/6501	15/45140	0.65809	1	GH_A01G0629/GH_D08G1670	2	0	2	PB_vs_PA
Cellular component	GO:0045257	succinate dehydrogenase complex (ubiquinone)	2/6501	15/45140	0.65809	1	GH_D03G0150/novel.518	2	2	0	PB_vs_PA
Cellular component	GO:0045283	fumarate reductase complex	2/6501	15/45140	0.65809	1	GH_D03G0150/novel.518	2	2	0	PB_vs_PA
Cellular component	GO:0030427	site of polarized growth	4/6501	31/45140	0.671289	1	GH_D02G1013/GH_A02G0973/GH_D05G1885/GH_A05G1848	4	4	0	PB_vs_PA
Cellular component	GO:0030134	COPII-coated ER to Golgi transport vesicle	11/6501	84/45140	0.680136	1	novel.2050/GH_A03G1099/GH_D02G0193/GH_A11G2610/GH_A13G1991/novel.1536/GH_D08G1893/GH_A10G1416/GH_D07G2478/GH_D11G3137/GH_D02G1223	11	7	4	PB_vs_PA
Cellular component	GO:0005798	Golgi-associated vesicle	29/6501	216/45140	0.687683	1	GH_A08G0833/GH_D08G0835/GH_A12G2490/GH_A03G2226/novel.2050/GH_A03G1099/novel.2562/novel.4532/GH_D02G2396/GH_D12G0296/GH_A12G0406/GH_A06G1872/GH_A12G0262/GH_D09G1164/GH_D02G0193/GH_A08G0116/GH_A11G2610/GH_A13G1991/novel.1536/GH_D08G1893/GH_D02G0592/GH_A10G1416/GH_A02G1442/GH_D07G2478/GH_D11G3137/GH_D08G1771/GH_A06G2312/GH_D06G2348/GH_D02G1223	29	22	7	PB_vs_PA
Cellular component	GO:0070652	HAUS complex	3/6501	24/45140	0.692403	1	GH_D09G0395/GH_A09G0426/GH_D05G3902	3	3	0	PB_vs_PA
Cellular component	GO:0005680	anaphase-promoting complex	2/6501	16/45140	0.693367	1	GH_D03G0134/GH_A13G2457	2	1	1	PB_vs_PA
Cellular component	GO:0045281	succinate dehydrogenase complex	2/6501	16/45140	0.693367	1	GH_D03G0150/novel.518	2	2	0	PB_vs_PA
Cellular component	GO:0005815	microtubule organizing center	11/6501	85/45140	0.695494	1	novel.4898/novel.5622/GH_A09G1030/GH_A09G2258/GH_A10G0240/GH_D12G1525/GH_D12G1788/GH_D11G1221/GH_D06G1622/GH_A12G0105/GH_A12G1516	11	8	3	PB_vs_PA
Cellular component	GO:0015629	actin cytoskeleton	19/6501	144/45140	0.69551	1	GH_A01G0821/GH_A03G1525/GH_A11G1400/GH_D07G1768/GH_D11G3027/GH_D12G0333/GH_D05G3821/GH_A12G1491/GH_A01G1784/GH_D12G2800/GH_D10G0609/GH_A07G1620/GH_D12G1663/GH_A11G1360/GH_D12G1504/GH_A09G0731/GH_D02G2455/GH_A12G1659/GH_D08G2821	19	11	8	PB_vs_PA
Cellular component	GO:0000176	nuclear exosome (RNase complex)	4/6501	32/45140	0.69615	1	GH_A09G1280/GH_A11G0978/GH_D04G0058/GH_A10G0833	4	1	3	PB_vs_PA
Cellular component	GO:0048471	perinuclear region of cytoplasm	10/6501	78/45140	0.702673	1	GH_A10G1962/GH_D10G2062/GH_D05G2816/GH_D11G0438/GH_D02G0570/GH_A05G2803/GH_A05G4237/GH_D04G0139/GH_A03G0679/GH_A03G2357	10	8	2	PB_vs_PA
Cellular component	GO:0098573	intrinsic component of mitochondrial membrane	10/6501	78/45140	0.702673	1	GH_D06G1443/GH_A06G1464/GH_D10G1385/GH_D08G0735/GH_D09G1774/GH_A09G1821/GH_A10G1507/GH_D11G3386/GH_A04G0309/GH_A11G3370	10	0	10	PB_vs_PA
Cellular component	GO:0000792	heterochromatin	6/6501	48/45140	0.707713	1	GH_A08G1797/GH_A03G0027/GH_D03G1936/GH_A12G2885/GH_D08G1820/GH_D13G2549	6	6	0	PB_vs_PA
Cellular component	GO:0044450	microtubule organizing center part	7/6501	56/45140	0.714047	1	novel.4898/GH_A09G1030/GH_A09G2258/GH_A10G0240/GH_D11G1221/GH_D06G1622/GH_A12G0105	7	4	3	PB_vs_PA
Cellular component	GO:0000791	euchromatin	3/6501	25/45140	0.719348	1	GH_A07G0600/GH_D08G2249/GH_D10G1288	3	2	1	PB_vs_PA
Cellular component	GO:0031519	PcG protein complex	3/6501	25/45140	0.719348	1	GH_D05G0046/GH_A08G2131/GH_A10G0917	3	1	2	PB_vs_PA
Cellular component	GO:0005930	axoneme	4/6501	33/45140	0.719632	1	GH_A09G1009/GH_D05G2281/GH_D09G0958/GH_D10G1908	4	3	1	PB_vs_PA
Cellular component	GO:0030286	dynein complex	4/6501	33/45140	0.719632	1	GH_A09G1009/GH_D05G2281/GH_D09G0958/GH_D10G1908	4	3	1	PB_vs_PA
Cellular component	GO:0032838	plasma membrane bounded cell projection cytoplasm	4/6501	33/45140	0.719632	1	GH_A09G1009/GH_D05G2281/GH_D09G0958/GH_D10G1908	4	3	1	PB_vs_PA
Cellular component	GO:0044441	ciliary part	4/6501	33/45140	0.719632	1	GH_A09G1009/GH_D05G2281/GH_D09G0958/GH_D10G1908	4	3	1	PB_vs_PA
Cellular component	GO:0097014	ciliary plasm	4/6501	33/45140	0.719632	1	GH_A09G1009/GH_D05G2281/GH_D09G0958/GH_D10G1908	4	3	1	PB_vs_PA
Cellular component	GO:0043680	filiform apparatus	6/6501	49/45140	0.726777	1	GH_A11G1650/GH_D02G1109/GH_A03G1011/GH_A11G1654/GH_D07G2007/GH_D07G2004	6	3	3	PB_vs_PA
Cellular component	GO:0000922	spindle pole	4/6501	34/45140	0.741742	1	GH_A03G1474/GH_D02G1644/GH_D11G1221/GH_D01G0824	4	4	0	PB_vs_PA
Cellular component	GO:0033180	proton-transporting V-type ATPase, V1 domain	3/6501	26/45140	0.744417	1	novel.175/GH_A11G0656/GH_A02G1509	3	2	1	PB_vs_PA
Cellular component	GO:0120025	plasma membrane bounded cell projection	30/6501	230/45140	0.748693	1	GH_A12G1676/GH_A07G2309/GH_A05G1309/novel.6537/GH_D06G1901/GH_D07G1660/novel.6935/GH_D05G2230/GH_D09G0204/GH_D02G0474/GH_A09G1009/GH_D07G2255/GH_A09G0931/GH_D02G1328/GH_A06G1868/GH_D05G2281/GH_A03G1666/GH_D10G0609/GH_D09G0958/GH_D12G0635/GH_D03G1272/GH_A10G2027/GH_D11G0772/GH_D10G0463/GH_D02G0868/GH_A09G0213/GH_D10G1908/GH_D11G0430/GH_A05G2205/GH_A10G0439	30	15	15	PB_vs_PA
Cellular component	GO:0005750	mitochondrial respiratory chain complex III	2/6501	18/45140	0.75487	1	GH_D11G0776/GH_A05G3914	2	1	1	PB_vs_PA
Cellular component	GO:0005797	Golgi medial cisterna	2/6501	18/45140	0.75487	1	GH_D11G0859/GH_A11G0820	2	2	0	PB_vs_PA
Cellular component	GO:0031514	motile cilium	5/6501	44/45140	0.779081	1	GH_A09G1009/GH_D02G1328/GH_D05G2281/GH_D09G0958/GH_D10G1908	5	3	2	PB_vs_PA
Cellular component	GO:0005778	peroxisomal membrane	19/6501	152/45140	0.780578	1	novel.5155/GH_D13G0449/GH_D05G1997/GH_A07G1566/GH_D01G1910/GH_D07G1571/GH_A12G0002/GH_D05G1755/GH_A08G2874/GH_D13G0029/GH_A07G2645/GH_D09G2429/novel.1728/GH_A06G2400/GH_A09G2494/GH_A02G0005/GH_A06G2399/GH_D05G2124/novel.5221	19	11	8	PB_vs_PA
Cellular component	GO:0031903	microbody membrane	19/6501	152/45140	0.780578	1	novel.5155/GH_D13G0449/GH_D05G1997/GH_A07G1566/GH_D01G1910/GH_D07G1571/GH_A12G0002/GH_D05G1755/GH_A08G2874/GH_D13G0029/GH_A07G2645/GH_D09G2429/novel.1728/GH_A06G2400/GH_A09G2494/GH_A02G0005/GH_A06G2399/GH_D05G2124/novel.5221	19	11	8	PB_vs_PA
Cellular component	GO:0016272	prefoldin complex	2/6501	19/45140	0.781419	1	GH_A01G0302/GH_D10G0436	2	1	1	PB_vs_PA
Cellular component	GO:0045273	respiratory chain complex II	2/6501	19/45140	0.781419	1	GH_D03G0150/novel.518	2	2	0	PB_vs_PA
Cellular component	GO:0045275	respiratory chain complex III	2/6501	19/45140	0.781419	1	GH_D11G0776/GH_A05G3914	2	1	1	PB_vs_PA
Cellular component	GO:0044438	microbody part	20/6501	160/45140	0.785119	1	GH_D11G0286/novel.5155/GH_D13G0449/GH_D05G1997/GH_A07G1566/GH_D01G1910/GH_D07G1571/GH_A12G0002/GH_D05G1755/GH_A08G2874/GH_D13G0029/GH_A07G2645/GH_D09G2429/novel.1728/GH_A06G2400/GH_A09G2494/GH_A02G0005/GH_A06G2399/GH_D05G2124/novel.5221	20	11	9	PB_vs_PA
Cellular component	GO:0044439	peroxisomal part	20/6501	160/45140	0.785119	1	GH_D11G0286/novel.5155/GH_D13G0449/GH_D05G1997/GH_A07G1566/GH_D01G1910/GH_D07G1571/GH_A12G0002/GH_D05G1755/GH_A08G2874/GH_D13G0029/GH_A07G2645/GH_D09G2429/novel.1728/GH_A06G2400/GH_A09G2494/GH_A02G0005/GH_A06G2399/GH_D05G2124/novel.5221	20	11	9	PB_vs_PA
Cellular component	GO:0005968	Rab-protein geranylgeranyltransferase complex	1/6501	10/45140	0.78886	1	GH_D06G0306	1	1	0	PB_vs_PA
Cellular component	GO:0055037	recycling endosome	1/6501	10/45140	0.78886	1	GH_D12G1434	1	1	0	PB_vs_PA
Cellular component	GO:0071439	clathrin complex	1/6501	10/45140	0.78886	1	GH_A06G1872	1	1	0	PB_vs_PA
Cellular component	GO:0045261	proton-transporting ATP synthase complex, catalytic core F(1)	7/6501	61/45140	0.794124	1	GH_A06G1150/GH_A08G0625/novel.3183/GH_D08G1683/novel.5571/novel.7232/novel.4547	7	4	3	PB_vs_PA
Cellular component	GO:0009706	chloroplast inner membrane	31/6501	245/45140	0.807332	1	GH_D11G2506/GH_A13G2449/GH_A06G0238/GH_A07G1151/GH_A08G1249/GH_A11G2345/GH_A05G0654/GH_A02G0300/GH_A10G1256/GH_A03G2045/GH_A07G0381/GH_D07G0412/GH_D07G2188/GH_D02G2212/GH_A07G1014/GH_D04G1328/GH_D04G1613/GH_D13G2438/GH_A11G0149/GH_D07G0997/GH_D05G0004/GH_A08G0699/GH_D13G1509/GH_D07G0999/GH_A08G0148/GH_D08G0693/GH_A13G1007/GH_D08G2514/GH_A07G0270/GH_A11G2462/GH_D09G0930	31	11	20	PB_vs_PA
Cellular component	GO:0016459	myosin complex	6/6501	54/45140	0.808847	1	GH_A11G1400/GH_D05G3821/GH_A12G1491/GH_D10G0609/GH_D12G1504/GH_A09G0731	6	4	2	PB_vs_PA
Cellular component	GO:0017053	transcriptional repressor complex	5/6501	46/45140	0.811528	1	GH_D05G0046/GH_A07G1697/GH_A08G2086/GH_D11G1455/GH_A01G0044	5	1	4	PB_vs_PA
Cellular component	GO:0005652	nuclear lamina	1/6501	11/45140	0.819275	1	GH_D11G1713	1	1	0	PB_vs_PA
Cellular component	GO:0005751	mitochondrial respiratory chain complex IV	1/6501	11/45140	0.819275	1	GH_A10G0768	1	0	1	PB_vs_PA
Cellular component	GO:0030666	endocytic vesicle membrane	1/6501	11/45140	0.819275	1	GH_A05G2263	1	0	1	PB_vs_PA
Cellular component	GO:0035098	ESC/E(Z) complex	1/6501	11/45140	0.819275	1	GH_A08G2131	1	0	1	PB_vs_PA
Cellular component	GO:0043659	symbiosome	1/6501	11/45140	0.819275	1	GH_A05G2263	1	0	1	PB_vs_PA
Cellular component	GO:0043660	bacteroid-containing symbiosome	1/6501	11/45140	0.819275	1	GH_A05G2263	1	0	1	PB_vs_PA
Cellular component	GO:0043661	peribacteroid membrane	1/6501	11/45140	0.819275	1	GH_A05G2263	1	0	1	PB_vs_PA
Cellular component	GO:0070531	BRCA1-A complex	1/6501	11/45140	0.819275	1	GH_A07G2320	1	0	1	PB_vs_PA
Cellular component	GO:0031300	intrinsic component of organelle membrane	26/6501	210/45140	0.824357	1	GH_D06G1443/GH_A06G1464/novel.3424/GH_D10G1385/GH_D08G0735/GH_D09G1774/GH_A09G1821/GH_D13G0449/GH_A11G1393/GH_D05G1997/GH_A07G1566/GH_A10G1507/novel.6411/GH_D07G1571/GH_D12G1204/GH_D11G3386/GH_D07G0437/GH_A11G0149/GH_D05G1755/GH_A04G0309/GH_A11G3370/GH_D09G2429/GH_A09G2494/GH_D05G2124/GH_D09G0930/novel.5221	26	5	21	PB_vs_PA
Cellular component	GO:0005664	nuclear origin of replication recognition complex	2/6501	21/45140	0.82702	1	GH_D11G0961/GH_D04G0929	2	1	1	PB_vs_PA
Cellular component	GO:0016363	nuclear matrix	2/6501	21/45140	0.82702	1	GH_A12G2947/GH_D05G2673	2	2	0	PB_vs_PA
Cellular component	GO:0031304	intrinsic component of mitochondrial inner membrane	4/6501	39/45140	0.832686	1	GH_D06G1443/GH_A06G1464/GH_D10G1385/GH_A10G1507	4	0	4	PB_vs_PA
Cellular component	GO:0009528	plastid inner membrane	31/6501	250/45140	0.840062	1	GH_D11G2506/GH_A13G2449/GH_A06G0238/GH_A07G1151/GH_A08G1249/GH_A11G2345/GH_A05G0654/GH_A02G0300/GH_A10G1256/GH_A03G2045/GH_A07G0381/GH_D07G0412/GH_D07G2188/GH_D02G2212/GH_A07G1014/GH_D04G1328/GH_D04G1613/GH_D13G2438/GH_A11G0149/GH_D07G0997/GH_D05G0004/GH_A08G0699/GH_D13G1509/GH_D07G0999/GH_A08G0148/GH_D08G0693/GH_A13G1007/GH_D08G2514/GH_A07G0270/GH_A11G2462/GH_D09G0930	31	11	20	PB_vs_PA
Cellular component	GO:0000812	Swr1 complex	1/6501	12/45140	0.845309	1	GH_A05G0814	1	0	1	PB_vs_PA
Cellular component	GO:0010282	senescence-associated vacuole	1/6501	12/45140	0.845309	1	GH_A05G3937	1	0	1	PB_vs_PA
Cellular component	GO:0030906	retromer, cargo-selective complex	1/6501	12/45140	0.845309	1	GH_D01G1119	1	0	1	PB_vs_PA
Cellular component	GO:0044614	nuclear pore cytoplasmic filaments	1/6501	12/45140	0.845309	1	GH_D08G1250	1	1	0	PB_vs_PA
Cellular component	GO:0045277	respiratory chain complex IV	1/6501	12/45140	0.845309	1	GH_A10G0768	1	0	1	PB_vs_PA
Cellular component	GO:0000151	ubiquitin ligase complex	63/6501	489/45140	0.847905	1	GH_A05G4222/GH_A07G0404/novel.5881/GH_D11G2530/GH_D01G0926/GH_A08G0792/novel.4898/GH_D03G1005/GH_A10G0227/GH_D05G0883/GH_D08G0784/GH_A01G0277/GH_D09G1306/novel.2802/GH_D02G0752/GH_D07G0410/GH_A08G1389/GH_A05G0334/GH_A05G0892/GH_D01G1859/novel.634/GH_A05G2405/novel.4033/GH_A01G2461/GH_D08G1139/GH_A05G2217/GH_A09G2258/GH_A09G1355/GH_A11G1396/GH_D03G1286/GH_D01G2194/GH_D02G1318/GH_A10G0240/GH_D10G00…	63	34	29	PB_vs_PA
Cellular component	GO:0030135	coated vesicle	40/6501	319/45140	0.849127	1	GH_A12G0488/GH_A03G2226/novel.2050/GH_A03G1099/GH_D02G1794/novel.2562/novel.4532/GH_D02G2396/GH_D12G0296/GH_A05G0334/GH_A12G0406/GH_A06G1872/GH_A11G1396/GH_A12G0262/GH_D09G1164/GH_A04G1712/GH_A03G1628/GH_D02G0193/GH_A08G0116/GH_D11G1628/GH_A11G2610/GH_A05G0551/GH_A10G0874/GH_A05G2494/GH_D02G1131/GH_A13G1991/novel.1536/GH_D08G1893/GH_D02G0592/GH_A10G1416/GH_A02G1442/GH_D07G2478/GH_D04G2061/GH_D11G…	40	28	12	PB_vs_PA
Cellular component	GO:0005929	cilium	5/6501	49/45140	0.852919	1	GH_A09G1009/GH_D02G1328/GH_D05G2281/GH_D09G0958/GH_D10G1908	5	3	2	PB_vs_PA
Cellular component	GO:0032592	integral component of mitochondrial membrane	8/6501	74/45140	0.853785	1	GH_D10G1385/GH_D08G0735/GH_D09G1774/GH_A09G1821/GH_A10G1507/GH_D11G3386/GH_A04G0309/GH_A11G3370	8	0	8	PB_vs_PA
Cellular component	GO:0042995	cell projection	30/6501	245/45140	0.85515	1	GH_A12G1676/GH_A07G2309/GH_A05G1309/novel.6537/GH_D06G1901/GH_D07G1660/novel.6935/GH_D05G2230/GH_D09G0204/GH_D02G0474/GH_A09G1009/GH_D07G2255/GH_A09G0931/GH_D02G1328/GH_A06G1868/GH_D05G2281/GH_A03G1666/GH_D10G0609/GH_D09G0958/GH_D12G0635/GH_D03G1272/GH_A10G2027/GH_D11G0772/GH_D10G0463/GH_D02G0868/GH_A09G0213/GH_D10G1908/GH_D11G0430/GH_A05G2205/GH_A10G0439	30	15	15	PB_vs_PA
Cellular component	GO:0005663	DNA replication factor C complex	3/6501	32/45140	0.859159	1	GH_D09G0892/GH_A10G1725/GH_A09G0937	3	1	2	PB_vs_PA
Cellular component	GO:0005677	chromatin silencing complex	3/6501	32/45140	0.859159	1	GH_D05G0046/GH_A08G2086/GH_A01G0044	3	1	2	PB_vs_PA
Cellular component	GO:0000777	condensed chromosome kinetochore	4/6501	41/45140	0.860729	1	GH_D08G0799/GH_D05G1714/novel.6120/GH_D07G1502	4	1	3	PB_vs_PA
Cellular component	GO:0005847	mRNA cleavage and polyadenylation specificity factor complex	4/6501	41/45140	0.860729	1	GH_D08G0192/GH_A08G0185/GH_D01G1763/novel.4672	4	2	2	PB_vs_PA
Cellular component	GO:0045263	proton-transporting ATP synthase complex, coupling factor F(o)	4/6501	41/45140	0.860729	1	novel.6872/GH_scaffold9518_objG0001/novel.1940/GH_A07G0338	4	3	1	PB_vs_PA
Cellular component	GO:0000808	origin recognition complex	2/6501	23/45140	0.863864	1	GH_D11G0961/GH_D04G0929	2	1	1	PB_vs_PA
Cellular component	GO:0030015	CCR4-NOT core complex	2/6501	23/45140	0.863864	1	GH_A07G0312/GH_D07G0369	2	1	1	PB_vs_PA
Cellular component	GO:0000152	nuclear ubiquitin ligase complex	5/6501	50/45140	0.864916	1	novel.5881/GH_A08G2131/GH_D03G0134/GH_A07G2320/GH_A13G2457	5	2	3	PB_vs_PA
Cellular component	GO:0030659	cytoplasmic vesicle membrane	39/6501	315/45140	0.866661	1	GH_D04G2104/GH_A13G0838/GH_A12G0488/novel.2243/GH_D03G1359/GH_A03G2226/novel.2050/GH_A03G1099/GH_A04G1755/GH_D02G1794/novel.2562/novel.4532/GH_D02G2396/GH_D12G0296/GH_D13G0811/GH_A12G0406/GH_A06G1872/GH_A12G0262/GH_D09G1164/GH_A03G1628/GH_D02G0193/GH_A08G0116/GH_D11G1628/GH_A11G2610/GH_D02G1131/GH_A13G1991/novel.1536/GH_A05G2263/GH_D08G1893/GH_D02G0592/GH_A10G1416/GH_A02G1442/GH_D07G2478/GH_D11G3…	39	30	9	PB_vs_PA
Cellular component	GO:0000938	GARP complex	1/6501	13/45140	0.867593	1	GH_D12G1434	1	1	0	PB_vs_PA
Cellular component	GO:0035102	PRC1 complex	1/6501	13/45140	0.867593	1	GH_A08G2131	1	0	1	PB_vs_PA
Cellular component	GO:0005759	mitochondrial matrix	30/6501	248/45140	0.871698	1	novel.1140/GH_D06G1443/GH_A06G1464/GH_A12G0221/GH_A02G0598/GH_A10G1345/GH_A12G2939/GH_D07G2428/GH_D10G1385/GH_D01G0217/GH_D11G0776/GH_A07G2483/GH_A03G1658/GH_D05G2420/GH_D12G0235/GH_D12G1601/GH_A10G1507/GH_A05G3914/GH_D12G2962/GH_D12G2427/GH_A06G0859/GH_D03G1248/GH_A01G0809/GH_A12G2028/GH_A04G1447/GH_D06G0585/GH_A10G1610/GH_A05G0591/GH_A11G3116/GH_D12G2028	30	7	23	PB_vs_PA
Cellular component	GO:0080008	Cul4-RING E3 ubiquitin ligase complex	19/6501	164/45140	0.875034	1	novel.5881/novel.4898/novel.2802/GH_A05G0334/novel.634/novel.4033/GH_A09G2258/GH_A11G1396/GH_D03G1286/GH_D02G1318/GH_A10G0240/novel.5840/novel.1519/novel.2643/novel.5097/GH_A12G0105/GH_D06G1061/GH_A13G0252/GH_A03G0659	19	12	7	PB_vs_PA
Cellular component	GO:0033178	proton-transporting two-sector ATPase complex, catalytic domain	10/6501	93/45140	0.878272	1	GH_A06G1150/novel.175/GH_A11G0656/GH_A08G0625/GH_A02G1509/novel.3183/GH_D08G1683/novel.5571/novel.7232/novel.4547	10	6	4	PB_vs_PA
Cellular component	GO:0009509	chromoplast	2/6501	24/45140	0.879452	1	GH_A09G2306/GH_D04G1447	2	0	2	PB_vs_PA
Cellular component	GO:0016593	Cdc73/Paf1 complex	2/6501	24/45140	0.879452	1	GH_D09G2378/novel.1519	2	2	0	PB_vs_PA
Cellular component	GO:0099023	tethering complex	18/6501	157/45140	0.880133	1	GH_D09G1008/GH_D06G1361/GH_D10G2268/GH_D12G1434/GH_A08G1756/GH_A05G1407/GH_A05G0992/GH_D09G0560/GH_A05G3921/GH_D11G1218/GH_A09G0641/GH_A05G2111/GH_D12G2022/GH_D05G1422/GH_A09G2650/GH_D05G0414/GH_D09G0101/GH_D10G2324	18	11	7	PB_vs_PA
Cellular component	GO:0005655	nucleolar ribonuclease P complex	4/6501	43/45140	0.884649	1	GH_A13G2554/GH_D13G2546/GH_D10G1175/GH_A03G2357	4	1	3	PB_vs_PA
Cellular component	GO:0030677	ribonuclease P complex	4/6501	43/45140	0.884649	1	GH_A13G2554/GH_D13G2546/GH_D10G1175/GH_A03G2357	4	1	3	PB_vs_PA
Cellular component	GO:0030681	multimeric ribonuclease P complex	4/6501	43/45140	0.884649	1	GH_A13G2554/GH_D13G2546/GH_D10G1175/GH_A03G2357	4	1	3	PB_vs_PA
Cellular component	GO:0012506	vesicle membrane	39/6501	319/45140	0.884937	1	GH_D04G2104/GH_A13G0838/GH_A12G0488/novel.2243/GH_D03G1359/GH_A03G2226/novel.2050/GH_A03G1099/GH_A04G1755/GH_D02G1794/novel.2562/novel.4532/GH_D02G2396/GH_D12G0296/GH_D13G0811/GH_A12G0406/GH_A06G1872/GH_A12G0262/GH_D09G1164/GH_A03G1628/GH_D02G0193/GH_A08G0116/GH_D11G1628/GH_A11G2610/GH_D02G1131/GH_A13G1991/novel.1536/GH_A05G2263/GH_D08G1893/GH_D02G0592/GH_A10G1416/GH_A02G1442/GH_D07G2478/GH_D11G3…	39	30	9	PB_vs_PA
Cellular component	GO:0045259	proton-transporting ATP synthase complex	11/6501	102/45140	0.884982	1	GH_A06G1150/GH_A08G0625/novel.3183/GH_D08G1683/novel.6872/GH_scaffold9518_objG0001/novel.5571/novel.1940/novel.7232/GH_A07G0338/novel.4547	11	7	4	PB_vs_PA
Cellular component	GO:0005637	nuclear inner membrane	1/6501	14/45140	0.886668	1	GH_D04G0199	1	1	0	PB_vs_PA
Cellular component	GO:0034515	proteasome storage granule	1/6501	14/45140	0.886668	1	GH_D08G2877	1	1	0	PB_vs_PA
Cellular component	GO:0035619	root hair tip	1/6501	14/45140	0.886668	1	GH_D10G0609	1	0	1	PB_vs_PA
Cellular component	GO:0043596	nuclear replication fork	1/6501	14/45140	0.886668	1	GH_A10G2428	1	0	1	PB_vs_PA
Cellular component	GO:0031301	integral component of organelle membrane	24/6501	206/45140	0.892665	1	novel.3424/GH_D10G1385/GH_D08G0735/GH_D09G1774/GH_A09G1821/GH_D13G0449/GH_A11G1393/GH_D05G1997/GH_A07G1566/GH_A10G1507/novel.6411/GH_D07G1571/GH_D12G1204/GH_D11G3386/GH_D07G0437/GH_A11G0149/GH_D05G1755/GH_A04G0309/GH_A11G3370/GH_D09G2429/GH_A09G2494/GH_D05G2124/GH_D09G0930/novel.5221	24	5	19	PB_vs_PA
Cellular component	GO:0030014	CCR4-NOT complex	2/6501	25/45140	0.893374	1	GH_A07G0312/GH_D07G0369	2	1	1	PB_vs_PA
Cellular component	GO:0030136	clathrin-coated vesicle	21/6501	183/45140	0.894538	1	GH_A12G0488/GH_D02G1794/novel.2562/GH_A05G0334/GH_A06G1872/GH_A11G1396/GH_D09G1164/GH_A04G1712/GH_A03G1628/GH_A08G0116/GH_D11G1628/GH_A05G0551/GH_A10G0874/GH_A05G2494/GH_D02G1131/GH_D02G0592/GH_D04G2061/GH_D08G2821/GH_A06G2312/GH_D05G2508/GH_D06G2348	21	14	7	PB_vs_PA
Cellular component	GO:0030118	clathrin coat	6/6501	62/45140	0.898491	1	GH_D02G1794/GH_A06G1872/GH_A03G1628/GH_D11G1628/GH_A06G2312/GH_D06G2348	6	6	0	PB_vs_PA
Cellular component	GO:0000159	protein phosphatase type 2A complex	7/6501	71/45140	0.901773	1	GH_A06G0651/GH_A12G2938/GH_D12G2961/GH_D09G1564/GH_D01G2378/GH_A11G3693/GH_A05G0438	7	4	3	PB_vs_PA
Cellular component	GO:0031968	organelle outer membrane	40/6501	331/45140	0.902739	1	GH_D09G0882/GH_A06G1546/GH_A05G0135/GH_A09G0926/novel.2366/GH_A02G1797/novel.3424/GH_D08G0931/GH_A13G0102/GH_D09G0803/GH_D13G0459/GH_A11G1614/GH_D08G0735/GH_D11G0776/GH_D05G0139/GH_D09G1774/GH_A05G0142/GH_D06G1534/GH_D11G1966/GH_A05G1341/GH_A09G1821/GH_D02G0913/GH_D03G0262/GH_D13G0105/novel.2494/GH_A05G3914/GH_D05G1345/novel.6411/GH_D11G3386/GH_A11G0149/GH_D09G1547/novel.2365/GH_A04G0309/GH_D10G0…	40	19	21	PB_vs_PA
Cellular component	GO:0000314	organellar small ribosomal subunit	1/6501	15/45140	0.902995	1	GH_A05G1311	1	1	0	PB_vs_PA
Cellular component	GO:0000178	exosome (RNase complex)	4/6501	45/45140	0.904903	1	GH_A09G1280/GH_A11G0978/GH_D04G0058/GH_A10G0833	4	1	3	PB_vs_PA
Cellular component	GO:0005876	spindle microtubule	4/6501	45/45140	0.904903	1	GH_A09G0718/GH_D08G2208/GH_D05G3902/novel.6120	4	2	2	PB_vs_PA
Cellular component	GO:1905354	exoribonuclease complex	4/6501	45/45140	0.904903	1	GH_A09G1280/GH_A11G0978/GH_D04G0058/GH_A10G0833	4	1	3	PB_vs_PA
Cellular component	GO:0000776	kinetochore	5/6501	55/45140	0.91318	1	GH_A05G0657/GH_D08G0799/GH_D05G1714/novel.6120/GH_D07G1502	5	1	4	PB_vs_PA
Cellular component	GO:0046930	pore complex	6/6501	64/45140	0.914241	1	GH_D08G0931/GH_D13G0459/novel.2494/GH_A11G0149/GH_A01G0145/GH_A10G1574	6	1	5	PB_vs_PA
Cellular component	GO:0005905	clathrin-coated pit	9/6501	90/45140	0.915793	1	GH_A06G1872/GH_A04G1712/GH_A05G0551/GH_A10G0874/GH_A05G2494/GH_D04G2061/GH_A06G2312/GH_D05G2508/GH_D06G2348	9	5	4	PB_vs_PA
Cellular component	GO:0019867	outer membrane	40/6501	335/45140	0.916827	1	GH_D09G0882/GH_A06G1546/GH_A05G0135/GH_A09G0926/novel.2366/GH_A02G1797/novel.3424/GH_D08G0931/GH_A13G0102/GH_D09G0803/GH_D13G0459/GH_A11G1614/GH_D08G0735/GH_D11G0776/GH_D05G0139/GH_D09G1774/GH_A05G0142/GH_D06G1534/GH_D11G1966/GH_A05G1341/GH_A09G1821/GH_D02G0913/GH_D03G0262/GH_D13G0105/novel.2494/GH_A05G3914/GH_D05G1345/novel.6411/GH_D11G3386/GH_A11G0149/GH_D09G1547/novel.2365/GH_A04G0309/GH_D10G0…	40	19	21	PB_vs_PA
Cellular component	GO:0000311	plastid large ribosomal subunit	1/6501	16/45140	0.91697	1	GH_A11G3715	1	1	0	PB_vs_PA
Cellular component	GO:0032044	DSIF complex	1/6501	16/45140	0.91697	1	GH_A05G2414	1	1	0	PB_vs_PA
Cellular component	GO:0036513	Derlin-1 retrotranslocation complex	1/6501	16/45140	0.91697	1	GH_A07G1720	1	0	1	PB_vs_PA
Cellular component	GO:0000229	cytoplasmic chromosome	3/6501	37/45140	0.917395	1	GH_D11G1713/GH_A11G1060/novel.7125	3	3	0	PB_vs_PA
Cellular component	GO:0070069	cytochrome complex	3/6501	37/45140	0.917395	1	GH_D11G0776/GH_A10G0768/GH_A05G3914	3	1	2	PB_vs_PA
Cellular component	GO:0031902	late endosome membrane	25/6501	220/45140	0.920292	1	GH_A05G1055/GH_A09G0925/GH_A12G0488/GH_D01G1119/GH_A06G2098/GH_D03G0331/GH_D10G1400/GH_D01G2031/GH_A01G1934/GH_D06G0551/GH_D02G1131/GH_D05G1045/GH_A11G1824/GH_D06G2140/GH_D09G2101/GH_A07G0092/GH_D08G1893/GH_D07G0099/GH_D03G0289/GH_D05G0144/GH_D11G2167/GH_D05G0218/GH_A04G1775/GH_A07G1294/GH_A08G2415	25	17	8	PB_vs_PA
Cellular component	GO:1902555	endoribonuclease complex	4/6501	47/45140	0.921938	1	GH_A13G2554/GH_D13G2546/GH_D10G1175/GH_A03G2357	4	1	3	PB_vs_PA
Cellular component	GO:1905348	endonuclease complex	4/6501	47/45140	0.921938	1	GH_A13G2554/GH_D13G2546/GH_D10G1175/GH_A03G2357	4	1	3	PB_vs_PA
Cellular component	GO:0016602	CCAAT-binding factor complex	2/6501	28/45140	0.926658	1	GH_A05G1390/GH_D10G0560	2	0	2	PB_vs_PA
Cellular component	GO:0035618	root hair	1/6501	17/45140	0.928932	1	GH_D10G0609	1	0	1	PB_vs_PA
Cellular component	GO:0000779	condensed chromosome, centromeric region	4/6501	48/45140	0.929382	1	GH_D08G0799/GH_D05G1714/novel.6120/GH_D07G1502	4	1	3	PB_vs_PA
Cellular component	GO:0031350	intrinsic component of plastid membrane	4/6501	48/45140	0.929382	1	novel.3424/novel.6411/GH_A11G0149/GH_D09G0930	4	1	3	PB_vs_PA
Cellular component	GO:0031351	integral component of plastid membrane	4/6501	48/45140	0.929382	1	novel.3424/novel.6411/GH_A11G0149/GH_D09G0930	4	1	3	PB_vs_PA
Cellular component	GO:0033116	endoplasmic reticulum-Golgi intermediate compartment membrane	4/6501	48/45140	0.929382	1	GH_D02G0193/GH_A13G1991/novel.1536/GH_D11G3137	4	3	1	PB_vs_PA
Cellular component	GO:0030176	integral component of endoplasmic reticulum membrane	20/6501	183/45140	0.930367	1	GH_A01G0007/GH_A11G1150/GH_A12G2490/GH_A12G1422/GH_D12G1437/GH_D11G1179/GH_A01G2323/GH_A11G2175/GH_A03G1185/GH_A01G1308/GH_A12G1678/GH_D12G1204/GH_D11G2259/GH_A06G0117/GH_D11G0124/GH_D11G0354/GH_D05G0197/GH_D10G1833/GH_D03G1482/GH_A05G1031	20	10	10	PB_vs_PA
Cellular component	GO:0031227	intrinsic component of endoplasmic reticulum membrane	20/6501	183/45140	0.930367	1	GH_A01G0007/GH_A11G1150/GH_A12G2490/GH_A12G1422/GH_D12G1437/GH_D11G1179/GH_A01G2323/GH_A11G2175/GH_A03G1185/GH_A01G1308/GH_A12G1678/GH_D12G1204/GH_D11G2259/GH_A06G0117/GH_D11G0124/GH_D11G0354/GH_D05G0197/GH_D10G1833/GH_D03G1482/GH_A05G1031	20	10	10	PB_vs_PA
Cellular component	GO:0035267	NuA4 histone acetyltransferase complex	2/6501	29/45140	0.935377	1	GH_A05G0814/GH_A10G2176	2	0	2	PB_vs_PA
Cellular component	GO:0000778	condensed nuclear chromosome kinetochore	1/6501	18/45140	0.939171	1	GH_D08G0799	1	0	1	PB_vs_PA
Cellular component	GO:0000923	equatorial microtubule organizing center	1/6501	18/45140	0.939171	1	GH_D11G1221	1	1	0	PB_vs_PA
Cellular component	GO:0005956	protein kinase CK2 complex	1/6501	18/45140	0.939171	1	GH_D08G1678	1	1	0	PB_vs_PA
Cellular component	GO:0032155	cell division site part	1/6501	18/45140	0.939171	1	GH_D11G1221	1	1	0	PB_vs_PA
Cellular component	GO:0019897	extrinsic component of plasma membrane	5/6501	59/45140	0.940137	1	GH_D11G1338/GH_A07G2263/GH_D12G2271/novel.3130/GH_A12G2254	5	2	3	PB_vs_PA
Cellular component	GO:0033179	proton-transporting V-type ATPase, V0 domain	3/6501	40/45140	0.940794	1	novel.2562/GH_D09G1164/GH_A08G0116	3	3	0	PB_vs_PA
Cellular component	GO:0010369	chromocenter	2/6501	30/45140	0.943105	1	GH_A12G2885/GH_D13G2549	2	2	0	PB_vs_PA
Cellular component	GO:0030131	clathrin adaptor complex	3/6501	41/45140	0.947115	1	GH_D02G1794/GH_A03G1628/GH_D11G1628	3	3	0	PB_vs_PA
Cellular component	GO:0031515	tRNA (m1A) methyltransferase complex	1/6501	19/45140	0.947935	1	GH_A10G2685	1	0	1	PB_vs_PA
Cellular component	GO:0070847	core mediator complex	1/6501	19/45140	0.947935	1	GH_A01G2445	1	0	1	PB_vs_PA
Cellular component	GO:0000784	nuclear chromosome, telomeric region	4/6501	51/45140	0.948019	1	GH_D03G1414/GH_A10G2442/GH_D10G2549/GH_A05G0954	4	2	2	PB_vs_PA
Cellular component	GO:0043189	H4/H2A histone acetyltransferase complex	2/6501	31/45140	0.949949	1	GH_A05G0814/GH_A10G2176	2	0	2	PB_vs_PA
Cellular component	GO:1902562	H4 histone acetyltransferase complex	2/6501	31/45140	0.949949	1	GH_A05G0814/GH_A10G2176	2	0	2	PB_vs_PA
Cellular component	GO:0030117	membrane coat	20/6501	189/45140	0.950359	1	GH_A03G2226/GH_A03G1099/GH_D02G1794/novel.4532/GH_D02G2396/GH_D12G0296/GH_A12G0406/GH_A06G1872/GH_A12G0262/GH_A03G1628/GH_D02G0193/GH_D11G1628/GH_A13G1991/novel.1536/GH_A10G1416/GH_A02G1442/GH_D11G3137/GH_A06G2312/GH_D06G2348/GH_D02G1223	20	19	1	PB_vs_PA
Cellular component	GO:0048475	coated membrane	20/6501	189/45140	0.950359	1	GH_A03G2226/GH_A03G1099/GH_D02G1794/novel.4532/GH_D02G2396/GH_D12G0296/GH_A12G0406/GH_A06G1872/GH_A12G0262/GH_A03G1628/GH_D02G0193/GH_D11G1628/GH_A13G1991/novel.1536/GH_A10G1416/GH_A02G1442/GH_D11G3137/GH_A06G2312/GH_D06G2348/GH_D02G1223	20	19	1	PB_vs_PA
Cellular component	GO:0005849	mRNA cleavage factor complex	5/6501	61/45140	0.950562	1	GH_D08G0192/GH_A08G0185/GH_D01G1763/novel.4672/GH_A05G0318	5	2	3	PB_vs_PA
Cellular component	GO:0005793	endoplasmic reticulum-Golgi intermediate compartment	4/6501	52/45140	0.95315	1	GH_D02G0193/GH_A13G1991/novel.1536/GH_D11G3137	4	3	1	PB_vs_PA
Cellular component	GO:0032040	small-subunit processome	4/6501	52/45140	0.95315	1	novel.2069/GH_D06G1006/GH_D10G0559/novel.5009	4	2	2	PB_vs_PA
Cellular component	GO:0033176	proton-transporting V-type ATPase complex	6/6501	71/45140	0.953799	1	novel.2562/GH_D09G1164/GH_A08G0116/novel.175/GH_A11G0656/GH_A02G1509	6	5	1	PB_vs_PA
Cellular component	GO:0005828	kinetochore microtubule	1/6501	20/45140	0.955437	1	novel.6120	1	0	1	PB_vs_PA
Cellular component	GO:0000347	THO complex	2/6501	32/45140	0.956001	1	GH_A11G1148/novel.5097	2	1	1	PB_vs_PA
Cellular component	GO:0009508	plastid chromosome	2/6501	32/45140	0.956001	1	GH_A11G1060/novel.7125	2	2	0	PB_vs_PA
Cellular component	GO:0033177	proton-transporting two-sector ATPase complex, proton-transporting domain	7/6501	81/45140	0.957266	1	novel.2562/GH_D09G1164/GH_A08G0116/novel.6872/GH_scaffold9518_objG0001/novel.1940/GH_A07G0338	7	6	1	PB_vs_PA
Cellular component	GO:0009547	plastid ribosome	2/6501	33/45140	0.961349	1	GH_A11G3715/GH_A05G1311	2	2	0	PB_vs_PA
Cellular component	GO:0042555	MCM complex	1/6501	21/45140	0.961857	1	GH_A11G1148	1	0	1	PB_vs_PA
Cellular component	GO:0031901	early endosome membrane	4/6501	54/45140	0.962039	1	GH_A07G0188/GH_A01G0629/GH_A11G2878/GH_D11G2905	4	3	1	PB_vs_PA
Cellular component	GO:0031354	intrinsic component of plastid outer membrane	3/6501	44/45140	0.962503	1	novel.3424/novel.6411/GH_A11G0149	3	1	2	PB_vs_PA
Cellular component	GO:0031355	integral component of plastid outer membrane	3/6501	44/45140	0.962503	1	novel.3424/novel.6411/GH_A11G0149	3	1	2	PB_vs_PA
Cellular component	GO:0031358	intrinsic component of chloroplast outer membrane	3/6501	44/45140	0.962503	1	novel.3424/novel.6411/GH_A11G0149	3	1	2	PB_vs_PA
Cellular component	GO:0031359	integral component of chloroplast outer membrane	3/6501	44/45140	0.962503	1	novel.3424/novel.6411/GH_A11G0149	3	1	2	PB_vs_PA
Cellular component	GO:0044463	cell projection part	5/6501	64/45140	0.963128	1	GH_A09G1009/GH_D05G2281/GH_D10G0609/GH_D09G0958/GH_D10G1908	5	3	2	PB_vs_PA
Cellular component	GO:0120038	plasma membrane bounded cell projection part	5/6501	64/45140	0.963128	1	GH_A09G1009/GH_D05G2281/GH_D10G0609/GH_D09G0958/GH_D10G1908	5	3	2	PB_vs_PA
Cellular component	GO:0008287	protein serine/threonine phosphatase complex	8/6501	92/45140	0.963901	1	GH_A06G0651/GH_A12G2938/GH_D12G2961/GH_D09G1564/GH_D01G2378/GH_A11G3693/GH_A05G0438/GH_A11G0141	8	5	3	PB_vs_PA
Cellular component	GO:1903293	phosphatase complex	8/6501	92/45140	0.963901	1	GH_A06G0651/GH_A12G2938/GH_D12G2961/GH_D09G1564/GH_D01G2378/GH_A11G3693/GH_A05G0438/GH_A11G0141	8	5	3	PB_vs_PA
Cellular component	GO:0030173	integral component of Golgi membrane	2/6501	34/45140	0.966069	1	GH_A11G1393/GH_D12G1204	2	1	1	PB_vs_PA
Cellular component	GO:0031228	intrinsic component of Golgi membrane	2/6501	34/45140	0.966069	1	GH_A11G1393/GH_D12G1204	2	1	1	PB_vs_PA
Cellular component	GO:0009504	cell plate	7/6501	84/45140	0.967214	1	GH_A13G1515/GH_A09G1494/GH_D12G1994/GH_D08G1893/GH_D07G1468/GH_A01G0604/GH_A04G0585	7	4	3	PB_vs_PA
Cellular component	GO:0000930	gamma-tubulin complex	1/6501	22/45140	0.967353	1	GH_D11G1221	1	1	0	PB_vs_PA
Cellular component	GO:0031429	box H/ACA snoRNP complex	1/6501	22/45140	0.967353	1	GH_A07G0647	1	0	1	PB_vs_PA
Cellular component	GO:0072588	box H/ACA RNP complex	1/6501	22/45140	0.967353	1	GH_A07G0647	1	0	1	PB_vs_PA
Cellular component	GO:0005741	mitochondrial outer membrane	13/6501	138/45140	0.969249	1	GH_D08G0931/GH_D13G0459/GH_D08G0735/GH_D11G0776/GH_D09G1774/GH_A09G1821/novel.2494/GH_A05G3914/GH_D11G3386/GH_A04G0309/GH_A11G3370/GH_A01G0145/GH_A10G1574	13	1	12	PB_vs_PA
Cellular component	GO:0005657	replication fork	4/6501	56/45140	0.96934	1	GH_D09G0892/GH_A10G1725/GH_A09G0937/GH_A10G2428	4	1	3	PB_vs_PA
Cellular component	GO:0030904	retromer complex	2/6501	35/45140	0.970232	1	GH_D01G1119/GH_A07G1294	2	1	1	PB_vs_PA
Cellular component	GO:0031305	integral component of mitochondrial inner membrane	2/6501	35/45140	0.970232	1	GH_D10G1385/GH_A10G1507	2	0	2	PB_vs_PA
Cellular component	GO:0043527	tRNA methyltransferase complex	1/6501	23/45140	0.972057	1	GH_A10G2685	1	0	1	PB_vs_PA
Cellular component	GO:0005720	nuclear heterochromatin	2/6501	36/45140	0.973899	1	GH_A12G2885/GH_D13G2549	2	2	0	PB_vs_PA
Cellular component	GO:0005776	autophagosome	4/6501	58/45140	0.975312	1	GH_A08G1628/GH_A05G1714/GH_A13G0973/GH_A11G0580	4	1	3	PB_vs_PA
Cellular component	GO:0030139	endocytic vesicle	4/6501	58/45140	0.975312	1	GH_D10G1400/GH_A03G0688/GH_A05G0992/GH_A05G2263	4	1	3	PB_vs_PA
Cellular component	GO:0000315	organellar large ribosomal subunit	1/6501	24/45140	0.976084	1	GH_A11G3715	1	1	0	PB_vs_PA
Cellular component	GO:0032153	cell division site	1/6501	24/45140	0.976084	1	GH_D11G1221	1	1	0	PB_vs_PA
Cellular component	GO:0071556	integral component of lumenal side of endoplasmic reticulum membrane	1/6501	24/45140	0.976084	1	GH_A12G2490	1	1	0	PB_vs_PA
Cellular component	GO:0098553	lumenal side of endoplasmic reticulum membrane	1/6501	24/45140	0.976084	1	GH_A12G2490	1	1	0	PB_vs_PA
Cellular component	GO:0000421	autophagosome membrane	2/6501	37/45140	0.977128	1	GH_A08G1628/GH_A05G1714	2	0	2	PB_vs_PA
Cellular component	GO:0071458	integral component of cytoplasmic side of endoplasmic reticulum membrane	2/6501	37/45140	0.977128	1	GH_A12G2490/GH_D11G0124	2	2	0	PB_vs_PA
Cellular component	GO:0098554	cytoplasmic side of endoplasmic reticulum membrane	2/6501	37/45140	0.977128	1	GH_A12G2490/GH_D11G0124	2	2	0	PB_vs_PA
Cellular component	GO:0005770	late endosome	33/6501	309/45140	0.97797	1	GH_A05G1055/GH_D09G1008/GH_A09G0925/GH_A12G0488/GH_D01G1119/GH_D12G1434/GH_A05G0609/GH_A06G2098/GH_A02G1156/GH_D03G0331/GH_D10G1400/GH_D01G2031/GH_A01G1934/GH_D03G0908/GH_D06G0551/GH_A10G2023/GH_D02G1131/GH_D05G1045/GH_A11G1824/GH_A06G0843/GH_D06G2140/GH_D09G2101/GH_A07G0092/GH_D08G1893/GH_D07G0099/GH_D03G0289/GH_D05G0144/GH_D11G2167/GH_D05G0218/GH_A04G1775/GH_A07G1294/GH_D08G2821/GH_A08G2415	33	22	11	PB_vs_PA
Cellular component	GO:0000780	condensed nuclear chromosome, centromeric region	1/6501	25/45140	0.97953	1	GH_D08G0799	1	0	1	PB_vs_PA
Cellular component	GO:0005669	transcription factor TFIID complex	1/6501	25/45140	0.97953	1	GH_D10G1946	1	1	0	PB_vs_PA
Cellular component	GO:0031985	Golgi cisterna	10/6501	117/45140	0.979799	1	GH_D07G1595/GH_D10G0063/GH_A07G1589/GH_A11G1393/GH_A06G2088/GH_D11G0859/GH_A11G0820/GH_A07G0722/GH_A11G1662/GH_D08G2011	10	8	2	PB_vs_PA
Cellular component	GO:0031595	nuclear proteasome complex	2/6501	38/45140	0.979968	1	novel.1061/GH_A06G1763	2	2	0	PB_vs_PA
Cellular component	GO:0016469	proton-transporting two-sector ATPase complex	17/6501	179/45140	0.980761	1	GH_A06G1150/novel.2562/GH_D09G1164/GH_A08G0116/novel.175/GH_A11G0656/GH_A08G0625/GH_A02G1509/novel.3183/GH_D08G1683/novel.6872/GH_scaffold9518_objG0001/novel.5571/novel.1940/novel.7232/GH_A07G0338/novel.4547	17	12	5	PB_vs_PA
Cellular component	GO:0032580	Golgi cisterna membrane	6/6501	81/45140	0.982131	1	GH_D07G1595/GH_D10G0063/GH_A07G1589/GH_A11G1393/GH_A06G2088/GH_A07G0722	6	5	1	PB_vs_PA
Cellular component	GO:0000781	chromosome, telomeric region	4/6501	61/45140	0.982255	1	GH_D03G1414/GH_A10G2442/GH_D10G2549/GH_A05G0954	4	2	2	PB_vs_PA
Cellular component	GO:0005786	signal recognition particle, endoplasmic reticulum targeting	1/6501	26/45140	0.98248	1	GH_A07G0531	1	1	0	PB_vs_PA
Cellular component	GO:0009368	endopeptidase Clp complex	1/6501	26/45140	0.98248	1	novel.4731	1	1	0	PB_vs_PA
Cellular component	GO:0009840	chloroplastic endopeptidase Clp complex	1/6501	26/45140	0.98248	1	novel.4731	1	1	0	PB_vs_PA
Cellular component	GO:0032585	multivesicular body membrane	1/6501	26/45140	0.98248	1	GH_D10G1400	1	1	0	PB_vs_PA
Cellular component	GO:0034045	phagophore assembly site membrane	1/6501	26/45140	0.98248	1	GH_D04G0902	1	1	0	PB_vs_PA
Cellular component	GO:0048500	signal recognition particle	1/6501	26/45140	0.98248	1	GH_A07G0531	1	1	0	PB_vs_PA
Cellular component	GO:0031965	nuclear membrane	18/6501	189/45140	0.982578	1	GH_D08G1250/novel.7205/GH_D01G1921/GH_A13G1515/GH_A05G1052/novel.87/GH_D09G0059/GH_A08G0419/GH_D11G1713/GH_D10G0718/GH_A03G2413/novel.490/GH_A10G0670/GH_A03G0423/GH_D12G1617/GH_D04G0199/GH_A04G1138/GH_D05G2397	18	12	6	PB_vs_PA
Cellular component	GO:0005747	mitochondrial respiratory chain complex I	10/6501	119/45140	0.982893	1	GH_A10G1659/GH_A02G0598/GH_A02G0860/GH_D10G1827/GH_A09G0430/GH_A09G1139/GH_D10G0923/GH_D08G0485/GH_A03G1769/GH_D02G1928	10	0	10	PB_vs_PA
Cellular component	GO:0030964	NADH dehydrogenase complex	10/6501	119/45140	0.982893	1	GH_A10G1659/GH_A02G0598/GH_A02G0860/GH_D10G1827/GH_A09G0430/GH_A09G1139/GH_D10G0923/GH_D08G0485/GH_A03G1769/GH_D02G1928	10	0	10	PB_vs_PA
Cellular component	GO:0045271	respiratory chain complex I	10/6501	119/45140	0.982893	1	GH_A10G1659/GH_A02G0598/GH_A02G0860/GH_D10G1827/GH_A09G0430/GH_A09G1139/GH_D10G0923/GH_D08G0485/GH_A03G1769/GH_D02G1928	10	0	10	PB_vs_PA
Cellular component	GO:0000276	mitochondrial proton-transporting ATP synthase complex, coupling factor F(o)	1/6501	27/45140	0.985004	1	GH_scaffold9518_objG0001	1	1	0	PB_vs_PA
Cellular component	GO:0000795	synaptonemal complex	1/6501	27/45140	0.985004	1	GH_A11G3455	1	0	1	PB_vs_PA
Cellular component	GO:0099086	synaptonemal structure	1/6501	27/45140	0.985004	1	GH_A11G3455	1	0	1	PB_vs_PA
Cellular component	GO:0005746	mitochondrial respiratory chain	15/6501	166/45140	0.985846	1	GH_D03G0150/novel.518/GH_A10G1659/GH_A02G0598/GH_A02G0860/GH_D11G0776/GH_A10G0768/GH_A05G3914/GH_D10G1827/GH_A09G0430/GH_A09G1139/GH_D10G0923/GH_D08G0485/GH_A03G1769/GH_D02G1928	15	3	12	PB_vs_PA
Cellular component	GO:0005832	chaperonin-containing T-complex	1/6501	28/45140	0.987165	1	GH_D09G1867	1	1	0	PB_vs_PA
Cellular component	GO:0015030	Cajal body	1/6501	28/45140	0.987165	1	GH_D08G2249	1	1	0	PB_vs_PA
Cellular component	GO:0101031	chaperone complex	1/6501	28/45140	0.987165	1	GH_D09G1867	1	1	0	PB_vs_PA
Cellular component	GO:0005769	early endosome	15/6501	168/45140	0.987801	1	GH_A08G0833/GH_D08G0835/GH_A11G0300/GH_A02G0217/GH_A05G0569/GH_A07G0188/GH_D02G2569/GH_D05G0567/GH_D11G0313/GH_A01G0629/GH_D13G2150/GH_D02G0592/GH_A11G2878/GH_D11G2905/GH_D08G2011	15	6	9	PB_vs_PA
Cellular component	GO:0098803	respiratory chain complex	15/6501	169/45140	0.988682	1	GH_D03G0150/novel.518/GH_A10G1659/GH_A02G0598/GH_A02G0860/GH_D11G0776/GH_A10G0768/GH_A05G3914/GH_D10G1827/GH_A09G0430/GH_A09G1139/GH_D10G0923/GH_D08G0485/GH_A03G1769/GH_D02G1928	15	3	12	PB_vs_PA
Cellular component	GO:0070469	respiratory chain	24/6501	248/45140	0.989733	1	GH_D03G0150/GH_D02G2145/novel.518/GH_A10G1659/GH_A02G0598/GH_A02G0860/GH_A03G1978/GH_D11G0776/novel.1512/GH_A10G0768/GH_A05G3914/GH_D10G1827/GH_A03G1979/GH_A09G0430/GH_A05G2539/GH_A09G1139/GH_D10G0923/GH_D08G0485/GH_A03G1769/GH_D02G1928/GH_A13G1382/GH_D06G2214/GH_A06G2180/GH_A10G1746	24	5	19	PB_vs_PA
Cellular component	GO:0008541	proteasome regulatory particle, lid subcomplex	1/6501	30/45140	0.990598	1	novel.2618	1	0	1	PB_vs_PA
Cellular component	GO:0045335	phagocytic vesicle	1/6501	30/45140	0.990598	1	GH_A05G0992	1	0	1	PB_vs_PA
Cellular component	GO:0016592	mediator complex	10/6501	127/45140	0.991389	1	GH_A01G2396/GH_A02G0312/GH_A05G1226/GH_A01G2191/GH_D04G1451/GH_A07G1774/GH_A01G2445/GH_D09G1768/GH_A04G1108/GH_D02G2201	10	4	6	PB_vs_PA
Cellular component	GO:0032300	mismatch repair complex	1/6501	31/45140	0.991953	1	GH_A06G1102	1	1	0	PB_vs_PA
Cellular component	GO:0031597	cytosolic proteasome complex	3/6501	57/45140	0.992141	1	novel.1061/GH_D08G2877/GH_A06G1763	3	3	0	PB_vs_PA
Cellular component	GO:0031201	SNARE complex	14/6501	166/45140	0.992852	1	GH_A09G0925/GH_A09G1494/GH_A08G2463/GH_D08G2472/GH_D06G0551/GH_D11G3066/GH_D09G2101/GH_D11G0859/GH_D07G0319/GH_D08G1893/GH_D05G0144/GH_A04G0585/GH_A11G0820/GH_A08G2415	14	9	5	PB_vs_PA
Cellular component	GO:0005666	RNA polymerase III complex	2/6501	46/45140	0.993183	1	GH_A08G1166/GH_D07G1620	2	0	2	PB_vs_PA
Cellular component	GO:0005744	TIM23 mitochondrial import inner membrane translocase complex	3/6501	59/45140	0.993873	1	GH_A01G0809/GH_A06G1497/GH_A11G3116	3	0	3	PB_vs_PA
Cellular component	GO:0030686	90S preribosome	1/6501	33/45140	0.994105	1	GH_A12G0982	1	0	1	PB_vs_PA
Cellular component	GO:0036452	ESCRT complex	4/6501	71/45140	0.994328	1	GH_A13G2237/novel.1119/GH_D13G2220/GH_A08G2777	4	1	3	PB_vs_PA
Cellular component	GO:0005736	RNA polymerase I complex	1/6501	34/45140	0.994955	1	GH_A08G1166	1	0	1	PB_vs_PA
Cellular component	GO:0031011	Ino80 complex	1/6501	34/45140	0.994955	1	GH_A05G0814	1	0	1	PB_vs_PA
Cellular component	GO:0033202	DNA helicase complex	1/6501	34/45140	0.994955	1	GH_A05G0814	1	0	1	PB_vs_PA
Cellular component	GO:0008250	oligosaccharyltransferase complex	1/6501	35/45140	0.995682	1	GH_A10G2064	1	1	0	PB_vs_PA
Cellular component	GO:0008180	COP9 signalosome	1/6501	36/45140	0.996304	1	GH_A09G0446	1	0	1	PB_vs_PA
Cellular component	GO:0000123	histone acetyltransferase complex	4/6501	75/45140	0.996459	1	GH_D11G1345/GH_A02G0418/GH_A05G0814/GH_A10G2176	4	1	3	PB_vs_PA
Cellular component	GO:0005665	RNA polymerase II, core complex	3/6501	64/45140	0.996738	1	GH_A08G1166/GH_A12G0211/GH_D05G0923	3	0	3	PB_vs_PA
Cellular component	GO:1990391	DNA repair complex	1/6501	37/45140	0.996837	1	GH_A06G1102	1	1	0	PB_vs_PA
Cellular component	GO:0032993	protein-DNA complex	17/6501	204/45140	0.996966	1	GH_A11G1310/GH_A08G0033/GH_D12G1802/GH_D03G1414/GH_A10G2442/GH_A13G1975/GH_D11G1889/GH_D03G0404/GH_D10G2549/GH_A12G1807/GH_D04G2101/GH_D11G1342/GH_A13G1141/GH_A10G2428/GH_D08G0033/GH_A05G0954/GH_D07G1502	17	12	5	PB_vs_PA
Cellular component	GO:0097346	INO80-type complex	1/6501	38/45140	0.997293	1	GH_A05G0814	1	0	1	PB_vs_PA
Cellular component	GO:0000786	nucleosome	12/6501	161/45140	0.997734	1	GH_A11G1310/GH_A08G0033/GH_D12G1802/GH_A13G1975/GH_D11G1889/GH_D03G0404/GH_A12G1807/GH_D04G2101/GH_D11G1342/GH_A13G1141/GH_D08G0033/GH_D07G1502	12	10	2	PB_vs_PA
Cellular component	GO:0000313	organellar ribosome	2/6501	54/45140	0.997735	1	GH_A11G3715/GH_A05G1311	2	2	0	PB_vs_PA
Cellular component	GO:0030119	AP-type membrane coat adaptor complex	3/6501	67/45140	0.997776	1	GH_D02G1794/GH_A03G1628/GH_D11G1628	3	3	0	PB_vs_PA
Cellular component	GO:0000775	chromosome, centromeric region	7/6501	114/45140	0.998278	1	GH_A05G0657/GH_A05G4179/GH_D08G0799/GH_D05G1714/novel.6120/GH_D07G1502/GH_D05G2897	7	1	6	PB_vs_PA
Cellular component	GO:0000419	RNA polymerase V complex	2/6501	56/45140	0.998286	1	GH_A08G1166/GH_A12G0211	2	0	2	PB_vs_PA
Cellular component	GO:0034399	nuclear periphery	4/6501	82/45140	0.998473	1	GH_D11G1713/GH_A12G2947/GH_A11G1461/GH_D05G2673	4	3	1	PB_vs_PA
Cellular component	GO:0005753	mitochondrial proton-transporting ATP synthase complex	1/6501	43/45140	0.998757	1	GH_scaffold9518_objG0001	1	1	0	PB_vs_PA
Cellular component	GO:0000407	phagophore assembly site	1/6501	44/45140	0.998936	1	GH_D04G0902	1	1	0	PB_vs_PA
Cellular component	GO:0000794	condensed nuclear chromosome	6/6501	108/45140	0.99897	1	GH_A01G0277/GH_D08G0799/GH_A11G3455/GH_A13G1286/GH_A03G1469/GH_D02G1640	6	1	5	PB_vs_PA
Cellular component	GO:0044815	DNA packaging complex	12/6501	172/45140	0.999172	1	GH_A11G1310/GH_A08G0033/GH_D12G1802/GH_A13G1975/GH_D11G1889/GH_D03G0404/GH_A12G1807/GH_D04G2101/GH_D11G1342/GH_A13G1141/GH_D08G0033/GH_D07G1502	12	10	2	PB_vs_PA
Cellular component	GO:0000418	RNA polymerase IV complex	1/6501	47/45140	0.999333	1	GH_A12G0211	1	0	1	PB_vs_PA
Cellular component	GO:0035770	ribonucleoprotein granule	24/6501	287/45140	0.999336	1	GH_D12G0243/GH_D01G1259/GH_D08G0712/GH_D11G0438/GH_D13G0378/GH_A12G0236/GH_D09G0145/GH_A07G0312/GH_D07G0369/GH_A06G0158/GH_A11G2453/GH_D12G1078/GH_A09G2584/GH_A13G0384/GH_D05G2044/GH_A03G0080/GH_D05G2310/GH_A12G2321/GH_A05G1802/GH_A03G0679/GH_D05G0923/GH_A11G1293/GH_A05G2009/GH_A08G0722	24	10	14	PB_vs_PA
Cellular component	GO:0036464	cytoplasmic ribonucleoprotein granule	24/6501	287/45140	0.999336	1	GH_D12G0243/GH_D01G1259/GH_D08G0712/GH_D11G0438/GH_D13G0378/GH_A12G0236/GH_D09G0145/GH_A07G0312/GH_D07G0369/GH_A06G0158/GH_A11G2453/GH_D12G1078/GH_A09G2584/GH_A13G0384/GH_D05G2044/GH_A03G0080/GH_D05G2310/GH_A12G2321/GH_A05G1802/GH_A03G0679/GH_D05G0923/GH_A11G1293/GH_A05G2009/GH_A08G0722	24	10	14	PB_vs_PA
Cellular component	GO:0005732	small nucleolar ribonucleoprotein complex	1/6501	48/45140	0.999429	1	GH_A07G0647	1	0	1	PB_vs_PA
Cellular component	GO:0005788	endoplasmic reticulum lumen	8/6501	136/45140	0.999487	1	GH_D03G1173/GH_A05G2360/GH_D10G0670/GH_A10G2103/GH_A06G0755/GH_A05G0280/GH_D08G1021/GH_A13G1331	8	3	5	PB_vs_PA
Cellular component	GO:0031248	protein acetyltransferase complex	4/6501	92/45140	0.999556	1	GH_D11G1345/GH_A02G0418/GH_A05G0814/GH_A10G2176	4	1	3	PB_vs_PA
Cellular component	GO:1902493	acetyltransferase complex	4/6501	92/45140	0.999556	1	GH_D11G1345/GH_A02G0418/GH_A05G0814/GH_A10G2176	4	1	3	PB_vs_PA
Cellular component	GO:0008023	transcription elongation factor complex	3/6501	80/45140	0.999592	1	GH_D09G2378/GH_A05G2414/novel.1519	3	3	0	PB_vs_PA
Cellular component	GO:0030684	preribosome	5/6501	106/45140	0.999652	1	novel.2069/GH_D06G1006/GH_D10G0559/novel.5009/GH_A12G0982	5	2	3	PB_vs_PA
Cellular component	GO:0005838	proteasome regulatory particle	1/6501	54/45140	0.999776	1	novel.2618	1	0	1	PB_vs_PA
Cellular component	GO:0022624	proteasome accessory complex	1/6501	54/45140	0.999776	1	novel.2618	1	0	1	PB_vs_PA
Cellular component	GO:0090575	RNA polymerase II transcription factor complex	6/6501	123/45140	0.999815	1	GH_A05G1390/GH_D10G1946/GH_A13G0346/GH_A01G2445/GH_D10G0560/GH_A05G2582	6	1	5	PB_vs_PA
Cellular component	GO:0000793	condensed chromosome	10/6501	167/45140	0.999817	1	GH_A01G0277/GH_D08G0799/GH_A11G3455/GH_A13G1286/GH_D05G1714/GH_A03G1469/novel.6120/GH_D02G1640/GH_A04G1013/GH_D07G1502	10	3	7	PB_vs_PA
Cellular component	GO:0044798	nuclear transcription factor complex	7/6501	135/45140	0.999827	1	GH_A05G1390/GH_D10G1946/GH_A11G1720/GH_A13G0346/GH_A01G2445/GH_D10G0560/GH_A05G2582	7	1	6	PB_vs_PA
Cellular component	GO:0044455	mitochondrial membrane part	30/6501	360/45140	0.99984	1	GH_D06G1443/GH_D03G0150/GH_A06G1464/novel.518/GH_A10G1659/GH_A02G0598/GH_D10G1385/GH_D08G0735/GH_A02G0860/GH_D11G0776/GH_D09G1774/GH_A09G1821/GH_A10G0768/GH_A10G1507/GH_A05G3914/GH_D10G1827/GH_A09G0430/GH_D11G3386/GH_A09G1139/GH_D10G0923/GH_A04G0309/GH_A01G0809/GH_D08G0485/GH_A11G3370/GH_A03G1769/GH_D02G1928/GH_scaffold9518_objG0001/GH_A06G1497/GH_D03G1369/GH_A11G3116	30	4	26	PB_vs_PA
Cellular component	GO:0042646	plastid nucleoid	2/6501	73/45140	0.999845	1	GH_A11G1060/novel.7125	2	2	0	PB_vs_PA
Cellular component	GO:0000932	P-body	17/6501	241/45140	0.999868	1	GH_D01G1259/GH_D08G0712/GH_D11G0438/GH_D09G0145/GH_A07G0312/GH_D07G0369/GH_A11G2453/GH_D12G1078/GH_A09G2584/GH_A03G0080/GH_D05G2310/GH_A12G2321/GH_A05G1802/GH_A03G0679/GH_D05G0923/GH_A11G1293/GH_A08G0722	17	5	12	PB_vs_PA
Cellular component	GO:0005771	multivesicular body	1/6501	58/45140	0.99988	1	GH_D10G1400	1	1	0	PB_vs_PA
Cellular component	GO:0005643	nuclear pore	6/6501	128/45140	0.999897	1	GH_D08G1250/GH_D10G0718/GH_A10G0670/GH_D13G1021/GH_A11G1461/GH_D09G0935	6	4	2	PB_vs_PA
Cellular component	GO:0070603	SWI/SNF superfamily-type complex	1/6501	60/45140	0.999912	1	GH_A05G0814	1	0	1	PB_vs_PA
Cellular component	GO:0098800	inner mitochondrial membrane protein complex	20/6501	277/45140	0.999929	1	GH_D03G0150/novel.518/GH_A10G1659/GH_A02G0598/GH_A02G0860/GH_D11G0776/GH_A10G0768/GH_A05G3914/GH_D10G1827/GH_A09G0430/GH_A09G1139/GH_D10G0923/GH_A01G0809/GH_D08G0485/GH_A03G1769/GH_D02G1928/GH_scaffold9518_objG0001/GH_A06G1497/GH_D03G1369/GH_A11G3116	20	4	16	PB_vs_PA
Cellular component	GO:1904949	ATPase complex	1/6501	62/45140	0.999935	1	GH_A05G0814	1	0	1	PB_vs_PA
Cellular component	GO:0098687	chromosomal region	13/6501	213/45140	0.999959	1	GH_A12G2885/GH_D03G1414/GH_A10G2442/GH_A05G0657/GH_A05G4179/GH_D10G2549/GH_D08G0799/GH_D05G1714/GH_D13G2549/novel.6120/GH_A05G0954/GH_D07G1502/GH_D05G2897	13	5	8	PB_vs_PA
Cellular component	GO:0016591	RNA polymerase II, holoenzyme	7/6501	153/45140	0.999978	1	GH_A08G1166/GH_D09G2378/GH_D10G1946/GH_A12G0211/novel.1519/GH_D05G0923/GH_A05G2582	7	3	4	PB_vs_PA
Cellular component	GO:0000785	chromatin	37/6501	451/45140	0.99998	1	GH_A08G1797/GH_A11G1310/GH_A03G0027/GH_A08G0033/GH_D12G1802/GH_D03G1936/GH_A09G0068/GH_D12G1514/GH_A12G2885/GH_A13G1975/GH_D08G1820/GH_D11G1889/GH_D03G0404/GH_D05G2602/GH_D11G1713/GH_A07G0600/GH_D10G1177/GH_D08G2249/GH_D11G1734/GH_A08G2086/GH_A11G1694/GH_A05G2578/GH_A12G1807/GH_D04G2101/GH_A07G1882/GH_D11G1342/GH_A13G1141/GH_D13G2549/GH_D13G1449/GH_A03G1469/GH_D08G0033/GH_D02G2054/GH_D10G1288/GH_…	37	25	12	PB_vs_PA
Cellular component	GO:0005852	eukaryotic translation initiation factor 3 complex	1/6501	70/45140	0.999981	1	GH_A06G1417	1	1	0	PB_vs_PA
Cellular component	GO:0005635	nuclear envelope	28/6501	369/45140	0.999982	1	GH_D08G1250/novel.7205/GH_D01G1921/GH_A13G1515/GH_D11G0438/GH_A05G1052/novel.87/GH_D09G0059/GH_A08G0419/GH_D11G1713/GH_D10G0718/GH_A03G2413/novel.490/GH_A10G0670/GH_A03G0423/GH_A05G1692/GH_D13G1021/novel.7246/GH_D12G1617/GH_A03G0679/GH_D04G0199/GH_A04G1138/GH_A11G1461/GH_D05G1723/novel.6120/GH_D09G0935/GH_D05G2397/GH_A13G0870	28	18	10	PB_vs_PA
Cellular component	GO:0009295	nucleoid	2/6501	91/45140	0.999988	1	GH_A11G1060/novel.7125	2	2	0	PB_vs_PA
Cellular component	GO:0098798	mitochondrial protein complex	23/6501	334/45140	0.999994	1	GH_D03G0150/novel.518/GH_A10G1659/GH_A02G0598/GH_D10G1385/GH_A02G0860/GH_D11G0776/GH_A10G0768/GH_A10G1507/GH_A05G3914/GH_D10G1827/GH_A09G0430/GH_A09G1139/GH_D10G0923/GH_A01G0809/GH_D08G0485/GH_D12G2639/GH_A03G1769/GH_D02G1928/GH_scaffold9518_objG0001/GH_A06G1497/GH_D03G1369/GH_A11G3116	23	4	19	PB_vs_PA
Cellular component	GO:0044452	nucleolar part	6/6501	154/45140	0.999996	1	GH_A08G1166/GH_A13G2554/GH_D13G2546/GH_D10G1175/GH_A03G2357/GH_A07G0647	6	1	5	PB_vs_PA
Cellular component	GO:0000428	DNA-directed RNA polymerase complex	11/6501	217/45140	0.999997	1	GH_A08G1166/GH_D09G2378/GH_D07G1620/GH_D10G1946/GH_A12G0211/GH_D11G3108/novel.1519/novel.7125/GH_A11G3080/GH_D05G0923/GH_A05G2582	11	4	7	PB_vs_PA
Cellular component	GO:0030880	RNA polymerase complex	11/6501	217/45140	0.999997	1	GH_A08G1166/GH_D09G2378/GH_D07G1620/GH_D10G1946/GH_A12G0211/GH_D11G3108/novel.1519/novel.7125/GH_A11G3080/GH_D05G0923/GH_A05G2582	11	4	7	PB_vs_PA
Cellular component	GO:0000790	nuclear chromatin	8/6501	195/45140	0.999999	1	GH_A11G1310/GH_A12G2885/GH_A07G0600/GH_D08G2249/GH_D11G1342/GH_D13G2549/GH_D10G1288/GH_A05G0814	8	6	2	PB_vs_PA
Cellular component	GO:0055029	nuclear DNA-directed RNA polymerase complex	8/6501	198/45140	1	1	GH_A08G1166/GH_D09G2378/GH_D07G1620/GH_D10G1946/GH_A12G0211/novel.1519/GH_D05G0923/GH_A05G2582	8	3	5	PB_vs_PA
Cellular component	GO:0061695	transferase complex, transferring phosphorus-containing groups	16/6501	294/45140	1	1	GH_D09G0892/GH_A08G1166/GH_D09G2378/GH_A10G1725/GH_D07G1620/GH_D10G1946/GH_A12G0211/GH_D11G3108/novel.1519/novel.7125/GH_A05G0034/GH_A09G0937/GH_A11G3080/GH_D05G0923/GH_D05G0038/GH_A05G2582	16	5	11	PB_vs_PA
Cellular component	GO:1905368	peptidase complex	11/6501	243/45140	1	1	novel.1173/novel.4923/GH_A06G1226/novel.2618/novel.1061/GH_D08G2877/GH_D03G1531/GH_A12G0355/GH_A12G1678/GH_A06G1763/GH_D05G2586	11	9	2	PB_vs_PA
Cellular component	GO:0022627	cytosolic small ribosomal subunit	6/6501	183/45140	1	1	novel.4913/GH_D07G2267/GH_A05G1311/GH_A11G3361/novel.6818/novel.4006	6	5	1	PB_vs_PA
Cellular component	GO:0000228	nuclear chromosome	25/6501	407/45140	1	1	GH_A11G1310/GH_A12G2885/GH_A01G0277/GH_D03G1414/GH_A10G2442/GH_D11G0961/GH_A07G0600/GH_D08G2249/GH_D10G2549/GH_D08G0799/GH_A11G3455/GH_A13G1286/GH_D11G1342/GH_A05G0034/GH_D13G2549/GH_A10G2428/GH_A03G1469/GH_D10G1288/GH_D02G1640/GH_D05G0038/GH_D04G0929/GH_A09G1538/GH_A05G0954/GH_A05G0814/GH_A05G4375	25	12	13	PB_vs_PA
Cellular component	GO:0016607	nuclear speck	10/6501	242/45140	1	1	novel.87/GH_A02G1193/novel.6506/novel.490/GH_A12G1301/GH_D12G0153/GH_A11G1103/GH_A07G1656/GH_D13G0309/novel.5236	10	4	6	PB_vs_PA
Cellular component	GO:0044454	nuclear chromosome part	20/6501	362/45140	1	1	GH_A11G1310/GH_A12G2885/GH_D03G1414/GH_A10G2442/GH_D11G0961/GH_A07G0600/GH_D08G2249/GH_D10G2549/GH_D08G0799/GH_A11G3455/GH_D11G1342/GH_A05G0034/GH_D13G2549/GH_A10G2428/GH_D10G1288/GH_D05G0038/GH_D04G0929/GH_A05G0954/GH_A05G0814/GH_A05G4375	20	10	10	PB_vs_PA
Cellular component	GO:0042788	polysomal ribosome	6/6501	201/45140	1	1	novel.5305/GH_D09G1198/novel.7185/novel.6069/GH_A11G1662/GH_D11G3034	6	5	1	PB_vs_PA
Cellular component	GO:0000502	proteasome complex	7/6501	215/45140	1	1	GH_A06G1226/novel.2618/novel.1061/GH_D08G2877/GH_A12G0355/GH_A06G1763/GH_D05G2586	7	5	2	PB_vs_PA
Cellular component	GO:1905369	endopeptidase complex	7/6501	215/45140	1	1	GH_A06G1226/novel.2618/novel.1061/GH_D08G2877/GH_A12G0355/GH_A06G1763/GH_D05G2586	7	5	2	PB_vs_PA
Cellular component	GO:0005844	polysome	8/6501	231/45140	1	1	novel.5305/GH_A01G0302/GH_D09G1198/novel.7185/GH_A12G0169/novel.6069/GH_A11G1662/GH_D11G3034	8	7	1	PB_vs_PA
Cellular component	GO:0016604	nuclear body	14/6501	308/45140	1	1	novel.5881/novel.87/GH_A02G1193/GH_D08G2249/novel.6506/novel.490/GH_A12G1301/GH_D12G0153/GH_A11G1103/GH_A07G1656/GH_D03G0134/GH_D13G0309/GH_A13G1132/novel.5236	14	8	6	PB_vs_PA
Cellular component	GO:0015935	small ribosomal subunit	8/6501	255/45140	1	1	GH_scaffold28097_objG0001/novel.4913/GH_D02G2597/GH_D07G2267/GH_A05G1311/GH_A11G3361/novel.6818/novel.4006	8	6	2	PB_vs_PA
Cellular component	GO:0022625	cytosolic large ribosomal subunit	14/6501	334/45140	1	1	GH_A08G1694/novel.4281/novel.5305/novel.1953/GH_D10G0387/GH_D09G1198/novel.7185/GH_A02G1432/novel.6943/novel.5632/GH_D11G2222/novel.6069/GH_D01G1430/GH_D11G3034	14	13	1	PB_vs_PA
Cellular component	GO:0015934	large ribosomal subunit	15/6501	387/45140	1	1	GH_A08G1694/novel.4281/novel.5305/novel.1953/GH_D10G0387/GH_D09G1198/novel.7185/GH_A11G3715/GH_A02G1432/novel.6943/novel.5632/GH_D11G2222/novel.6069/GH_D01G1430/GH_D11G3034	15	14	1	PB_vs_PA
Cellular component	GO:0005681	spliceosomal complex	10/6501	415/45140	1	1	novel.6506/GH_A12G1301/GH_A03G1975/GH_D04G2122/GH_D07G2099/GH_D10G0826/GH_D13G0309/GH_A01G1856/GH_D02G0004/GH_D11G1603	10	3	7	PB_vs_PA
Molecular function	GO:0102336	3-oxo-arachidoyl-CoA synthase activity	23/6233	46/42456	1.70473e-08	4.8798e-06	GH_A07G1046/GH_A12G1320/GH_A13G2177/GH_A03G1679/GH_D13G2158/GH_D12G1341/GH_D02G1843/GH_A09G2422/GH_D10G1602/GH_D09G2362/GH_D05G0980/GH_D07G1033/GH_A01G2012/GH_D01G2106/GH_D10G2411/GH_A07G1457/GH_A01G0048/GH_D06G0876/GH_A05G0993/GH_D09G0698/GH_A03G0921/GH_D10G2445/GH_A10G1273	23	23	0	PB_vs_PA
Molecular function	GO:0102337	3-oxo-cerotoyl-CoA synthase activity	23/6233	46/42456	1.70473e-08	4.8798e-06	GH_A07G1046/GH_A12G1320/GH_A13G2177/GH_A03G1679/GH_D13G2158/GH_D12G1341/GH_D02G1843/GH_A09G2422/GH_D10G1602/GH_D09G2362/GH_D05G0980/GH_D07G1033/GH_A01G2012/GH_D01G2106/GH_D10G2411/GH_A07G1457/GH_A01G0048/GH_D06G0876/GH_A05G0993/GH_D09G0698/GH_A03G0921/GH_D10G2445/GH_A10G1273	23	23	0	PB_vs_PA
Molecular function	GO:0102338	3-oxo-lignoceronyl-CoA synthase activity	23/6233	46/42456	1.70473e-08	4.8798e-06	GH_A07G1046/GH_A12G1320/GH_A13G2177/GH_A03G1679/GH_D13G2158/GH_D12G1341/GH_D02G1843/GH_A09G2422/GH_D10G1602/GH_D09G2362/GH_D05G0980/GH_D07G1033/GH_A01G2012/GH_D01G2106/GH_D10G2411/GH_A07G1457/GH_A01G0048/GH_D06G0876/GH_A05G0993/GH_D09G0698/GH_A03G0921/GH_D10G2445/GH_A10G1273	23	23	0	PB_vs_PA
Molecular function	GO:0102756	very-long-chain 3-ketoacyl-CoA synthase activity	23/6233	46/42456	1.70473e-08	4.8798e-06	GH_A07G1046/GH_A12G1320/GH_A13G2177/GH_A03G1679/GH_D13G2158/GH_D12G1341/GH_D02G1843/GH_A09G2422/GH_D10G1602/GH_D09G2362/GH_D05G0980/GH_D07G1033/GH_A01G2012/GH_D01G2106/GH_D10G2411/GH_A07G1457/GH_A01G0048/GH_D06G0876/GH_A05G0993/GH_D09G0698/GH_A03G0921/GH_D10G2445/GH_A10G1273	23	23	0	PB_vs_PA
Molecular function	GO:0046527	glucosyltransferase activity	116/6233	498/42456	1.98805e-07	4.55264e-05	GH_D13G2166/GH_A13G2184/GH_D03G0319/GH_D05G3101/GH_A02G1746/GH_A08G2227/GH_D05G3563/GH_A05G0363/GH_A05G3098/GH_A09G2029/novel.5665/GH_D08G1434/GH_D09G1976/novel.7181/GH_A05G1097/GH_A07G2317/GH_A12G2239/GH_A12G0871/GH_D12G0771/GH_D13G2289/GH_D03G1581/GH_A03G0394/GH_D05G2460/GH_D05G1088/GH_A09G2195/GH_A02G1650/GH_D04G0449/GH_D02G0359/GH_D04G0013/GH_A06G1705/GH_D08G2534/novel.4686/GH_A05G2439/GH_D11…	116	41	75	PB_vs_PA
Molecular function	GO:0005200	structural constituent of cytoskeleton	38/6233	116/42456	7.54692e-07	0.000134755	GH_D05G0911/GH_D11G2642/GH_A05G0919/GH_A09G0513/GH_D02G1082/GH_A13G2376/GH_D13G2375/GH_A03G0911/GH_D09G0508/GH_D13G2529/GH_A13G2534/GH_D11G0820/GH_A11G0785/GH_A01G1087/GH_D05G1114/GH_A03G0596/GH_A05G1119/GH_A07G1298/GH_A03G0258/GH_A11G2584/GH_D03G1367/GH_D03G1709/GH_D01G1129/GH_A13G1518/GH_D08G2085/GH_A11G0579/novel.4756/GH_D07G1281/GH_D03G1707/GH_D04G0281/GH_D13G1463/GH_D11G1221/GH_A05G4091/GH_s…	38	34	4	PB_vs_PA
Molecular function	GO:0016762	xyloglucan:xyloglucosyl transferase activity	28/6233	74/42456	8.23832e-07	0.000134755	GH_D03G0319/GH_A02G1746/GH_A08G2227/novel.5665/GH_A12G0871/GH_D12G0771/GH_D03G1581/GH_A03G0394/GH_A06G1705/GH_D11G0546/GH_D06G1728/GH_A11G2238/GH_A10G0144/GH_A02G0194/GH_D05G3276/GH_A11G0524/GH_A03G1313/GH_D02G0206/GH_D13G0655/GH_A08G0268/GH_D10G0154/GH_A08G0267/GH_A08G0273/GH_D02G1023/GH_D08G0287/GH_A01G1419/GH_A02G0984/GH_A05G3249	28	7	21	PB_vs_PA
Molecular function	GO:0016709	oxidoreductase activity, acting on paired donors, with incorporation or reduction of molecular oxygen, NAD(P)H as one donor, and incorporation of one atom of oxygen	82/6233	341/42456	3.1175e-06	0.000446193	GH_D10G2271/GH_A08G2018/GH_D12G2010/GH_A02G1947/GH_A12G2491/GH_A03G0193/GH_D02G1914/GH_D12G2431/GH_D09G2086/GH_D03G0520/GH_D12G2504/GH_A07G2298/GH_D03G0115/GH_D05G3216/GH_D10G2229/GH_D07G1076/GH_D10G0983/GH_D07G1302/GH_A11G3450/GH_D03G0586/GH_D11G1437/GH_D11G0478/GH_A13G0011/GH_A10G2169/GH_A11G2014/novel.4973/GH_D13G1513/GH_A10G2113/GH_A12G2012/GH_A06G1717/GH_D05G2016/GH_D10G2722/GH_D06G0646/GH_A…	82	42	40	PB_vs_PA
Molecular function	GO:0005372	water transmembrane transporter activity	29/6233	84/42456	4.60223e-06	0.000526955	GH_A01G1813/GH_D10G2122/GH_D06G1030/GH_D05G1028/GH_A01G0022/GH_D01G1929/GH_D08G2109/GH_D11G0957/novel.7151/GH_A10G2357/GH_D03G1698/GH_D04G1262/GH_D01G0022/GH_D11G0746/GH_A13G1928/GH_D10G0967/GH_A10G2019/GH_A11G0713/GH_D10G2454/GH_D01G2374/GH_D08G1238/GH_scaffold18810_objG0001/GH_A05G2263/GH_A09G1670/GH_D10G2360/GH_A01G2320/GH_A10G0350/GH_A12G0388/GH_A03G0492	29	17	12	PB_vs_PA
Molecular function	GO:0015250	water channel activity	29/6233	84/42456	4.60223e-06	0.000526955	GH_A01G1813/GH_D10G2122/GH_D06G1030/GH_D05G1028/GH_A01G0022/GH_D01G1929/GH_D08G2109/GH_D11G0957/novel.7151/GH_A10G2357/GH_D03G1698/GH_D04G1262/GH_D01G0022/GH_D11G0746/GH_A13G1928/GH_D10G0967/GH_A10G2019/GH_A11G0713/GH_D10G2454/GH_D01G2374/GH_D08G1238/GH_scaffold18810_objG0001/GH_A05G2263/GH_A09G1670/GH_D10G2360/GH_A01G2320/GH_A10G0350/GH_A12G0388/GH_A03G0492	29	17	12	PB_vs_PA
Molecular function	GO:0019187	beta-1,4-mannosyltransferase activity	13/6233	25/42456	1.32036e-05	0.00125985	GH_D08G0076/GH_A08G0073/GH_A09G2195/GH_D08G2534/GH_A06G1155/GH_A08G2527/GH_D05G1143/GH_D06G1355/GH_A05G1143/GH_D03G0526/GH_D09G1056/GH_A02G1656/GH_D12G2276	13	2	11	PB_vs_PA
Molecular function	GO:0051753	mannan synthase activity	13/6233	25/42456	1.32036e-05	0.00125985	GH_D08G0076/GH_A08G0073/GH_A09G2195/GH_D08G2534/GH_A06G1155/GH_A08G2527/GH_D05G1143/GH_D06G1355/GH_A05G1143/GH_D03G0526/GH_D09G1056/GH_A02G1656/GH_D12G2276	13	2	11	PB_vs_PA
Molecular function	GO:0008017	microtubule binding	103/6233	476/42456	2.71045e-05	0.00238728	GH_D12G2716/GH_D08G1102/GH_A05G2194/GH_A12G2690/GH_D12G2581/GH_D08G0903/GH_A11G2080/GH_A08G0892/GH_A11G1049/GH_D01G0040/GH_A04G0950/GH_A04G1485/novel.4898/GH_A01G0040/GH_D01G0754/GH_A07G1491/GH_A03G1474/GH_D04G1824/GH_D02G2408/GH_A01G0751/novel.5025/GH_D11G2354/GH_D06G0312/GH_A12G1713/GH_A08G1414/GH_D11G1078/GH_A02G2061/GH_A10G1796/GH_scaffold648-3_objG0002/GH_D09G2574/GH_A12G1325/GH_A09G1030/GH_…	103	61	42	PB_vs_PA
Molecular function	GO:0016210	naringenin-chalcone synthase activity	8/6233	12/42456	6.09686e-05	0.00498636	GH_D10G1568/GH_A10G2687/novel.2846/GH_A09G0001/GH_D02G0295/GH_A09G0002/GH_A05G3278/novel.6888	8	8	0	PB_vs_PA
Molecular function	GO:0102483	scopolin beta-glucosidase activity	14/6233	32/42456	7.25997e-05	0.00554178	GH_D10G0149/GH_D13G1655/GH_A06G1715/GH_D13G1629/GH_D13G0840/GH_D11G3478/GH_D06G1737/GH_D13G0842/GH_D07G0843/GH_A11G3472/GH_A05G0739/GH_A10G0140/GH_A13G1676/GH_D03G0664	14	3	11	PB_vs_PA
Molecular function	GO:0047196	long-chain-alcohol O-fatty-acyltransferase activity	13/6233	29/42456	9.67087e-05	0.00615175	GH_D07G1492/GH_A03G2120/novel.825/novel.7187/GH_D13G1861/GH_A13G0413/GH_A04G0099/GH_A13G1597/GH_D04G1575/novel.6934/GH_D13G0408/novel.823/GH_A03G2122	13	12	1	PB_vs_PA
Molecular function	GO:0102966	arachidoyl-CoA:1-dodecanol O-acyltransferase activity	13/6233	29/42456	9.67087e-05	0.00615175	GH_D07G1492/GH_A03G2120/novel.825/novel.7187/GH_D13G1861/GH_A13G0413/GH_A04G0099/GH_A13G1597/GH_D04G1575/novel.6934/GH_D13G0408/novel.823/GH_A03G2122	13	12	1	PB_vs_PA
Molecular function	GO:0103095	wax ester synthase activity	13/6233	29/42456	9.67087e-05	0.00615175	GH_D07G1492/GH_A03G2120/novel.825/novel.7187/GH_D13G1861/GH_A13G0413/GH_A04G0099/GH_A13G1597/GH_D04G1575/novel.6934/GH_D13G0408/novel.823/GH_A03G2122	13	12	1	PB_vs_PA
Molecular function	GO:0015293	symporter activity	73/6233	325/42456	0.000112343	0.00667589	GH_A04G1174/GH_A03G2038/GH_A01G0997/GH_A08G1847/GH_A06G1468/GH_A03G0140/GH_A05G2156/GH_D08G1864/GH_D01G1026/GH_A06G0282/GH_D04G1427/GH_D04G1513/GH_D03G1822/GH_D12G0060/GH_D06G0265/GH_D12G1934/GH_D13G0583/GH_A06G0150/GH_A11G2940/GH_A07G0410/GH_D02G2111/GH_D09G1753/GH_D01G1728/GH_A13G0128/GH_A09G1803/GH_A07G1816/GH_A08G1619/GH_A05G1666/GH_D05G2188/GH_D07G2348/GH_D06G0389/GH_A05G3554/GH_D10G1169/GH_…	73	27	46	PB_vs_PA
Molecular function	GO:0052722	fatty acid in-chain hydroxylase activity	7/6233	10/42456	0.000116609	0.00667589	GH_D10G2271/GH_A10G2169/GH_A06G1717/GH_D06G1740/GH_D10G0148/GH_D12G1017/GH_A12G0965	7	6	1	PB_vs_PA
Molecular function	GO:0022838	substrate-specific channel activity	77/6233	348/42456	0.000124215	0.00677268	GH_A01G1813/GH_D10G1017/GH_A05G0933/GH_D05G2002/GH_D11G0126/GH_D03G0070/GH_D10G2122/GH_D06G1030/GH_D11G1845/GH_A12G1280/GH_D05G0924/GH_A13G0683/GH_D05G1028/GH_D08G0931/GH_A06G0238/GH_D13G1203/GH_A01G0022/GH_D01G1929/GH_D08G2109/GH_A05G1052/GH_D08G2729/GH_D11G0957/novel.7208/GH_D10G0437/GH_A02G1993/novel.7151/GH_A10G2357/GH_D11G0018/GH_D03G1698/GH_A05G1497/GH_D05G1823/GH_D04G1262/novel.7108/GH_D01…	77	36	41	PB_vs_PA
Molecular function	GO:0004567	beta-mannosidase activity	12/6233	27/42456	0.000198339	0.00987382	GH_D13G0690/GH_D05G1958/GH_A13G0571/GH_A13G0572/GH_A11G2973/GH_A03G1794/GH_D12G1371/GH_D11G1136/GH_D02G1953/GH_D07G0843/GH_D11G3005/GH_D06G1815	12	4	8	PB_vs_PA
Molecular function	GO:0009922	fatty acid elongase activity	12/6233	27/42456	0.000198339	0.00987382	GH_A12G1320/GH_A10G2418/GH_A01G0007/GH_D12G1341/GH_A09G2422/GH_D10G2517/GH_D10G1602/GH_D09G2362/GH_A07G1457/GH_A06G0117/GH_D09G0698/GH_A10G1273	12	12	0	PB_vs_PA
Molecular function	GO:0035251	UDP-glucosyltransferase activity	88/6233	417/42456	0.000243128	0.0113907	GH_D13G2166/GH_A13G2184/GH_D05G3101/GH_D05G3563/GH_A05G0363/GH_A05G3098/GH_A09G2029/GH_D08G1434/GH_D09G1976/novel.7181/GH_A05G1097/GH_A07G2317/GH_A12G2239/GH_D13G2289/GH_D05G2460/GH_D05G1088/GH_A09G2195/GH_A02G1650/GH_D04G0449/GH_D02G0359/GH_D04G0013/GH_D08G2534/novel.4686/GH_A05G2439/GH_D07G1097/GH_D05G0690/GH_D07G2037/GH_A13G1829/GH_A08G2527/GH_D08G2857/GH_A05G3654/GH_A08G1286/GH_D06G0856/GH_D0…	88	34	54	PB_vs_PA
Molecular function	GO:0016985	mannan endo-1,4-beta-mannosidase activity	9/6233	17/42456	0.000248705	0.0113907	GH_D13G0690/GH_D05G1958/GH_A13G0571/GH_A13G0572/GH_A03G1794/GH_D12G1371/GH_D11G1136/GH_D02G1953/GH_D06G1815	9	2	7	PB_vs_PA
Molecular function	GO:0003777	microtubule motor activity	48/6233	203/42456	0.000466612	0.0205489	GH_A05G2194/GH_D08G0903/GH_A08G0892/GH_D01G0040/GH_A04G1485/GH_A01G0040/GH_D04G1824/GH_D02G2408/novel.5025/GH_D06G0312/GH_A08G1414/GH_A02G2061/GH_A10G1796/GH_scaffold648-3_objG0002/GH_D07G1363/GH_D09G2039/GH_D13G1239/GH_D06G0311/GH_A11G1861/GH_D09G2519/GH_D08G0378/GH_D11G0052/GH_D01G1264/GH_D06G0039/GH_D03G0756/GH_A12G2484/GH_D04G0062/GH_D05G0990/GH_A10G0802/GH_D08G2741/GH_D10G0749/GH_A11G0048/GH…	48	29	19	PB_vs_PA
Molecular function	GO:0015267	channel activity	86/6233	417/42456	0.000608545	0.0247212	GH_A01G1813/GH_D10G1017/GH_A05G0933/GH_D05G2002/GH_D11G0126/GH_D03G0070/GH_D10G2122/GH_D06G1030/GH_D11G1845/GH_A12G1280/GH_D05G0924/GH_A13G0683/GH_D05G1028/GH_D08G0931/GH_A06G0238/GH_D13G1203/GH_A01G0022/GH_D01G1929/GH_D13G0459/GH_D08G2109/GH_A05G1052/GH_D08G2729/GH_D11G0957/novel.7208/GH_D10G0437/GH_A02G1993/novel.7151/GH_A10G2357/GH_D11G0018/GH_D03G1698/GH_A06G0900/GH_A05G1497/GH_D05G1823/GH_D0…	86	39	47	PB_vs_PA
Molecular function	GO:0022803	passive transmembrane transporter activity	86/6233	417/42456	0.000608545	0.0247212	GH_A01G1813/GH_D10G1017/GH_A05G0933/GH_D05G2002/GH_D11G0126/GH_D03G0070/GH_D10G2122/GH_D06G1030/GH_D11G1845/GH_A12G1280/GH_D05G0924/GH_A13G0683/GH_D05G1028/GH_D08G0931/GH_A06G0238/GH_D13G1203/GH_A01G0022/GH_D01G1929/GH_D13G0459/GH_D08G2109/GH_A05G1052/GH_D08G2729/GH_D11G0957/novel.7208/GH_D10G0437/GH_A02G1993/novel.7151/GH_A10G2357/GH_D11G0018/GH_D03G1698/GH_A06G0900/GH_A05G1497/GH_D05G1823/GH_D0…	86	39	47	PB_vs_PA
Molecular function	GO:0016744	transferase activity, transferring aldehyde or ketonic groups	14/6233	38/42456	0.000626127	0.0247212	GH_D02G0138/GH_D02G0139/GH_D03G1813/GH_A02G0133/GH_A03G0150/GH_A07G1591/GH_D04G1556/GH_A08G0948/GH_A02G0132/GH_D12G1176/GH_A09G2116/GH_A12G1175/GH_D07G1598/GH_D02G1446	14	2	12	PB_vs_PA
Molecular function	GO:0015238	drug transmembrane transporter activity	67/6233	311/42456	0.0007027	0.0268197	GH_D02G1745/GH_A08G2485/GH_A12G2432/GH_D08G2494/GH_D11G1229/GH_D01G1216/GH_D06G0334/novel.2772/GH_D11G2556/GH_D09G0520/GH_A06G2148/GH_A02G0518/GH_D12G2443/GH_A11G1395/GH_A06G0349/GH_A11G1199/GH_A10G0776/GH_D13G1676/GH_D13G1115/GH_D06G1968/GH_A01G1155/GH_A06G0150/GH_D02G1670/novel.4626/GH_A13G1722/GH_D02G1744/GH_A08G0887/novel.525/GH_A03G1572/novel.482/GH_A03G2227/GH_A05G3054/GH_D02G2397/novel.592…	67	34	33	PB_vs_PA
Molecular function	GO:0005345	purine nucleobase transmembrane transporter activity	12/6233	31/42456	0.000910099	0.033615	GH_A12G1423/GH_A06G0150/novel.3088/GH_A07G1178/GH_D04G1725/GH_D04G0148/GH_D07G1157/GH_A04G1379/GH_A05G4227/GH_D05G2033/GH_D05G2246/GH_A01G1269	12	5	7	PB_vs_PA
Molecular function	GO:0015112	nitrate transmembrane transporter activity	16/6233	48/42456	0.000942453	0.0337222	GH_A04G1174/GH_A08G1847/GH_D08G2831/GH_A03G0140/GH_D08G1864/GH_D04G1513/GH_D03G1822/GH_A13G0128/GH_A08G1619/GH_A05G3554/GH_D13G0128/GH_D04G0803/GH_D07G2457/GH_A08G2837/GH_A07G2514/GH_A05G2485	16	3	13	PB_vs_PA
Molecular function	GO:0010331	gibberellin binding	7/6233	13/42456	0.00110908	0.0358523	GH_D08G2409/GH_A13G2009/GH_A12G0065/GH_D12G0066/GH_A11G1242/GH_A13G2010/GH_D13G1968	7	0	7	PB_vs_PA
Molecular function	GO:0010436	carotenoid dioxygenase activity	7/6233	13/42456	0.00110908	0.0358523	GH_A10G0430/GH_D10G0453/GH_A08G0605/GH_A13G1789/GH_A01G0365/GH_A05G1490/GH_D01G0347	7	2	5	PB_vs_PA
Molecular function	GO:0045549	9-cis-epoxycarotenoid dioxygenase activity	7/6233	13/42456	0.00110908	0.0358523	GH_A10G0430/GH_D10G0453/GH_A08G0605/GH_A13G1789/GH_A01G0365/GH_A05G1490/GH_D01G0347	7	2	5	PB_vs_PA
Molecular function	GO:0015205	nucleobase transmembrane transporter activity	14/6233	40/42456	0.00112723	0.0358523	GH_A12G1423/GH_A06G0150/novel.3088/GH_A07G1178/GH_D04G1725/GH_A13G0882/GH_D04G0148/GH_D07G1157/GH_A04G1379/GH_A09G1605/GH_A05G4227/GH_D05G2033/GH_D05G2246/GH_A01G1269	14	5	9	PB_vs_PA
Molecular function	GO:0090599	alpha-glucosidase activity	19/6233	64/42456	0.0016029	0.0496033	GH_A12G2191/GH_A12G2389/GH_D12G2209/GH_D09G2050/GH_D12G2400/GH_D10G2009/GH_A09G1574/GH_A09G2115/GH_D01G1381/GH_A06G0948/GH_D05G1113/GH_D09G1492/GH_A08G2317/GH_A10G0597/GH_A01G1300/novel.2948/GH_D03G1232/GH_D02G1151/GH_A05G1118	19	5	14	PB_vs_PA
Molecular function	GO:0004373	glycogen (starch) synthase activity	11/6233	29/42456	0.00179607	0.0527307	GH_A09G2029/GH_D09G1976/GH_D04G0013/GH_A08G1286/GH_D05G1743/GH_A05G1711/GH_D09G1945/GH_A02G1732/GH_D03G0332/GH_D08G1263/GH_D05G2835	11	3	8	PB_vs_PA
Molecular function	GO:0008083	growth factor activity	11/6233	29/42456	0.00179607	0.0527307	GH_D01G2343/GH_A05G2122/GH_D05G2152/GH_A09G1111/GH_A11G2254/GH_A01G0373/GH_A08G1968/GH_D02G2220/GH_D08G1982/novel.915/GH_D11G2190	11	2	9	PB_vs_PA
Molecular function	GO:0016620	oxidoreductase activity, acting on the aldehyde or oxo group of donors, NAD or NADP as acceptor	31/6233	125/42456	0.0019734	0.0561841	GH_D03G0110/GH_A02G1952/GH_D07G2432/GH_A07G2486/GH_D07G1174/GH_A04G1046/GH_D05G1208/GH_D04G1380/GH_A12G2939/GH_D07G2428/GH_A05G0535/GH_A05G1206/GH_A07G2483/GH_A06G0497/GH_D11G0455/GH_A11G0383/GH_D07G0323/GH_A06G0665/GH_A11G0436/GH_D09G1075/GH_A07G0314/GH_D12G2962/GH_D11G3341/GH_D06G0468/GH_A07G1194/GH_D08G2309/GH_D09G1410/GH_A10G0699/GH_D05G2192/GH_A13G0371/GH_D13G0263	31	10	21	PB_vs_PA
Molecular function	GO:0015297	antiporter activity	77/6233	381/42456	0.00201183	0.0561841	GH_D13G1842/GH_A13G1892/GH_D02G1745/GH_A08G2485/GH_A08G1847/GH_D08G2494/GH_D01G1216/GH_D08G1864/GH_D06G0334/GH_D08G1469/GH_D11G2556/GH_D09G0520/GH_A06G2148/GH_A02G0518/GH_A11G2946/GH_A06G0349/GH_A11G0008/GH_A10G0776/GH_D13G1676/GH_D05G2749/GH_D13G1115/GH_A11G2630/GH_A05G1048/GH_A01G1155/GH_D06G0962/GH_A13G1722/GH_D02G1744/GH_A13G0128/GH_A05G2730/GH_A03G1572/novel.482/GH_A03G2227/GH_A08G1619/GH_A0…	77	38	39	PB_vs_PA
Molecular function	GO:0016157	sucrose synthase activity	11/6233	30/42456	0.00246356	0.0671613	GH_D13G2166/GH_A13G2184/GH_A05G0363/GH_D08G1434/GH_D13G2289/GH_D08G2857/GH_D06G0856/GH_A08G2865/GH_D11G0452/GH_D06G1107/GH_A08G1412	11	0	11	PB_vs_PA
Molecular function	GO:0015144	carbohydrate transmembrane transporter activity	48/6233	219/42456	0.00256591	0.0683249	GH_A03G2038/GH_A01G0997/GH_A05G2156/GH_D01G1026/GH_D12G0060/GH_D03G1971/GH_D11G2506/GH_D13G0583/GH_A11G2940/GH_D02G2111/GH_A13G1636/GH_A13G1033/GH_A02G1060/GH_D05G2188/GH_D04G1542/GH_A11G3012/GH_D12G2467/GH_A02G1489/GH_A04G1209/GH_D01G0742/GH_A03G0922/GH_A06G0709/GH_D13G1594/GH_D06G0076/GH_A03G1807/GH_D05G3867/GH_A01G0742/GH_A10G0340/GH_D10G1822/GH_D08G1297/GH_A04G1342/GH_A02G0718/GH_A08G1254/GH_…	48	17	31	PB_vs_PA
Molecular function	GO:0010295	(+)-abscisic acid 8'-hydroxylase activity	7/6233	15/42456	0.00317507	0.0826241	GH_D07G1076/GH_A13G0397/GH_D03G1406/GH_D12G2230/GH_D13G0394/GH_A03G0560/GH_A12G2213	7	3	4	PB_vs_PA
Molecular function	GO:0071917	triose-phosphate transmembrane transporter activity	6/6233	12/42456	0.00415024	0.1056	GH_A13G1636/GH_A13G1033/GH_D01G0742/GH_D13G1594/GH_D05G3867/GH_A01G0742	6	0	6	PB_vs_PA
Molecular function	GO:0001085	RNA polymerase II transcription factor binding	22/6233	85/42456	0.00482699	0.115314	GH_A06G2174/GH_A05G1046/GH_D08G1650/GH_A10G0669/GH_D10G0717/GH_A08G1638/GH_D05G1037/GH_A05G0477/GH_A03G0431/GH_A12G2341/GH_D03G1545/GH_D06G2208/GH_D05G3018/GH_A02G0554/GH_D06G0957/GH_D05G0476/GH_D09G2067/GH_A09G2132/GH_A11G2894/GH_A08G2263/GH_A05G3010/GH_A13G0299	22	19	3	PB_vs_PA
Molecular function	GO:0015926	glucosidase activity	48/6233	226/42456	0.00488112	0.115314	GH_D07G2065/GH_A05G0827/GH_A12G2191/GH_A07G2088/GH_D05G0822/GH_D10G0149/GH_D13G1655/GH_A12G2389/GH_D12G2209/GH_A06G1715/GH_D09G2050/GH_D12G2400/GH_D10G2009/GH_D05G3949/GH_D13G1629/GH_A12G2608/GH_A09G1574/GH_D13G0840/GH_D09G0803/GH_A09G2115/GH_A10G0424/GH_D01G1381/GH_A06G0948/GH_D11G3478/GH_D05G1113/GH_D12G2631/GH_D09G1492/GH_A08G2317/GH_D13G2160/GH_D06G1737/GH_D13G0842/GH_A04G0113/GH_D07G0843/GH_…	48	14	34	PB_vs_PA
Molecular function	GO:0003994	aconitate hydratase activity	7/6233	16/42456	0.00493482	0.115314	GH_A05G3156/GH_A12G0585/GH_D12G1756/GH_D05G3167/GH_A04G0141/GH_A12G1760/GH_D02G1459	7	1	6	PB_vs_PA
Molecular function	GO:0004478	methionine adenosyltransferase activity	7/6233	16/42456	0.00493482	0.115314	GH_A11G1106/GH_A08G1451/GH_D11G1137/GH_D12G1397/GH_D08G1473/GH_A12G1381/GH_A11G3695	7	0	7	PB_vs_PA
Molecular function	GO:0004523	RNA-DNA hybrid ribonuclease activity	69/6233	348/42456	0.00528362	0.120034	novel.6552/novel.5364/novel.2507/novel.5380/novel.6715/novel.4586/novel.4808/novel.5650/novel.6465/novel.1712/novel.2997/novel.6508/novel.2284/novel.2249/novel.4690/novel.6044/novel.2607/GH_A11G0765/novel.7071/novel.1303/novel.1343/novel.6260/novel.3934/novel.4536/novel.574/GH_A11G1045/novel.2041/novel.497/novel.5123/novel.1539/GH_A08G2712/novel.4391/GH_D05G0599/novel.6536/GH_D07G1131/novel.2788/…	69	33	36	PB_vs_PA
Molecular function	GO:0004564	beta-fructofuranosidase activity	16/6233	56/42456	0.00549062	0.120034	GH_A12G2191/GH_A12G2389/GH_D12G2209/GH_D09G2050/GH_D12G2400/GH_D10G2009/GH_A09G1574/GH_A09G2115/GH_D01G1381/GH_A06G0948/GH_D09G1492/GH_A08G2317/GH_A10G0597/GH_A01G1300/novel.2948/GH_D03G1232	16	5	11	PB_vs_PA
Molecular function	GO:0004575	sucrose alpha-glucosidase activity	16/6233	56/42456	0.00549062	0.120034	GH_A12G2191/GH_A12G2389/GH_D12G2209/GH_D09G2050/GH_D12G2400/GH_D10G2009/GH_A09G1574/GH_A09G2115/GH_D01G1381/GH_A06G0948/GH_D09G1492/GH_A08G2317/GH_A10G0597/GH_A01G1300/novel.2948/GH_D03G1232	16	5	11	PB_vs_PA
Molecular function	GO:0051119	sugar transmembrane transporter activity	35/6233	155/42456	0.00555615	0.120034	GH_A03G2038/GH_A01G0997/GH_D01G1026/GH_D12G0060/GH_D03G1971/GH_D13G0583/GH_A11G2940/GH_D02G2111/GH_A02G1060/GH_D04G1542/GH_A11G3012/GH_D12G2467/GH_A02G1489/GH_A04G1209/GH_A03G0922/GH_A06G0709/GH_D06G0076/GH_A03G1807/GH_A10G0340/GH_D10G1822/GH_D08G1297/GH_A02G0718/GH_A08G1254/GH_D11G2968/GH_D10G0463/GH_A06G1789/GH_A03G1940/GH_D02G2205/GH_D12G2117/GH_A05G2271/GH_D01G0126/GH_A12G2119/GH_D01G0103/GH_…	35	15	20	PB_vs_PA
Molecular function	GO:0015923	mannosidase activity	15/6233	52/42456	0.0064081	0.135732	GH_D13G0690/GH_D05G1958/GH_A13G0571/GH_D03G1263/GH_A13G0572/GH_A11G2973/GH_A03G1794/GH_D12G1371/GH_D11G1136/GH_D02G1953/GH_D07G0843/GH_D11G3005/GH_A02G1982/GH_A07G2459/GH_D06G1815	15	6	9	PB_vs_PA
Molecular function	GO:0047262	polygalacturonate 4-alpha-galacturonosyltransferase activity	21/6233	82/42456	0.00660999	0.135732	GH_D03G0173/GH_D12G1461/GH_D09G2277/GH_A09G2339/GH_A12G1448/GH_A07G1381/GH_D04G0391/GH_A05G1965/GH_A07G1729/GH_D07G2310/GH_D11G1202/GH_A04G1269/GH_D11G0772/GH_A11G1171/GH_D08G2171/GH_D04G1611/GH_A13G1665/GH_A05G3818/novel.3494/GH_D06G0103/GH_A08G0683	21	19	2	PB_vs_PA
Molecular function	GO:0016661	oxidoreductase activity, acting on other nitrogenous compounds as donors	6/6233	13/42456	0.00675694	0.135732	GH_D01G2177/GH_A13G0398/GH_D13G0395/GH_A05G0772/GH_A05G2534/GH_A02G0811	6	1	5	PB_vs_PA
Molecular function	GO:0043024	ribosomal small subunit binding	6/6233	13/42456	0.00675694	0.135732	GH_A13G0102/novel.4932/GH_D13G0105/novel.7000/novel.6960/GH_D13G0106	6	2	4	PB_vs_PA
Molecular function	GO:0003774	motor activity	58/6233	288/42456	0.00710355	0.140234	GH_A05G2194/GH_D08G0903/GH_A08G0892/GH_D01G0040/GH_A04G1485/GH_A01G0040/GH_A11G1400/GH_D04G1824/GH_D02G2408/novel.5025/GH_D06G0312/GH_A08G1414/GH_A02G2061/GH_A10G1796/GH_scaffold648-3_objG0002/GH_D05G3821/GH_D07G1363/GH_A09G1009/GH_D09G2039/GH_D13G1239/GH_D06G0311/GH_A11G1861/GH_D09G2519/GH_D08G0378/GH_A12G1491/GH_D11G0052/GH_D01G1264/GH_D06G0039/GH_D03G0756/GH_A12G2484/GH_D04G0062/GH_D05G2281/GH…	58	36	22	PB_vs_PA
Molecular function	GO:0005242	inward rectifier potassium channel activity	7/6233	17/42456	0.00733737	0.142395	GH_D08G2729/GH_D10G0437/GH_A05G1497/GH_A06G0632/GH_A10G0415/GH_D05G1519/GH_A08G2733	7	1	6	PB_vs_PA
Molecular function	GO:0016713	oxidoreductase activity, acting on paired donors, with incorporation or reduction of molecular oxygen, reduced iron-sulfur protein as one donor, and incorporation of one atom of oxygen	12/6233	39/42456	0.00813916	0.155322	GH_A11G0933/GH_A04G0755/GH_D11G0960/GH_A08G0082/GH_D09G0336/GH_D04G1128/GH_D04G0205/GH_D10G1130/GH_D04G0204/GH_D08G0086/GH_D04G0081/GH_A01G0875	12	7	5	PB_vs_PA
Molecular function	GO:0008238	exopeptidase activity	42/6233	199/42456	0.00895898	0.15724	GH_A05G3613/GH_D11G0102/GH_A13G2056/GH_A08G2593/GH_A10G0946/GH_D10G1013/GH_A06G0764/GH_A11G1864/GH_D06G0744/GH_D13G2104/GH_D03G0460/GH_D05G1397/GH_A13G2123/GH_D09G2366/GH_A11G0100/GH_D06G0724/novel.6763/GH_D12G1162/GH_D10G0638/GH_A09G2429/GH_D04G0876/GH_D06G1076/novel.6901/GH_A12G1167/GH_A05G2632/GH_D12G0674/GH_D08G2285/novel.6944/GH_A09G1057/GH_A06G1057/GH_A11G1500/GH_D08G1695/GH_D08G2586/GH_A06…	42	8	34	PB_vs_PA
Molecular function	GO:0004133	glycogen debranching enzyme activity	5/6233	10/42456	0.00899265	0.15724	GH_D06G1240/GH_A05G2235/GH_D05G2260/GH_A11G1260/GH_D04G0086	5	0	5	PB_vs_PA
Molecular function	GO:0004351	glutamate decarboxylase activity	5/6233	10/42456	0.00899265	0.15724	GH_D01G1621/GH_D12G2951/GH_A01G1529/GH_A12G1722/GH_D12G1719	5	2	3	PB_vs_PA
Molecular function	GO:0016229	steroid dehydrogenase activity	14/6233	49/42456	0.00907487	0.15724	GH_D11G3761/GH_A08G1814/GH_D02G0129/GH_D08G1834/GH_A07G0558/GH_A02G0123/GH_D07G0806/GH_D01G1023/GH_D04G1378/GH_A04G1040/GH_A04G1041/GH_D03G0558/GH_D11G2610/GH_A09G1702	14	8	6	PB_vs_PA
Molecular function	GO:0032451	demethylase activity	14/6233	49/42456	0.00907487	0.15724	GH_A08G1797/GH_A03G0027/GH_D02G1914/GH_D03G1936/GH_D12G1514/GH_D08G1820/GH_D01G1327/GH_A11G0555/GH_D06G0365/GH_D11G0582/GH_D05G1120/GH_A05G1124/GH_D13G1449/GH_D02G2054	14	12	2	PB_vs_PA
Molecular function	GO:0030151	molybdenum ion binding	9/6233	26/42456	0.00920094	0.15724	GH_D01G2177/GH_D05G0121/GH_A05G0772/GH_A03G0220/GH_D09G0427/GH_D11G2006/GH_A09G0460/GH_D03G1745/GH_A02G0811	9	4	5	PB_vs_PA
Molecular function	GO:1990939	ATP-dependent microtubule motor activity	9/6233	26/42456	0.00920094	0.15724	GH_A05G2194/GH_D06G0312/GH_A02G2061/GH_D06G0311/GH_D05G0990/GH_A13G1593/GH_D05G1714/GH_D03G1505/GH_A03G0472	9	5	4	PB_vs_PA
Molecular function	GO:0070696	transmembrane receptor protein serine/threonine kinase binding	11/6233	35/42456	0.00934305	0.15732	GH_D05G0956/GH_A05G0485/GH_A09G1075/GH_D13G1158/GH_A05G0969/GH_D11G1507/GH_D03G1442/GH_A07G2244/GH_A07G1748/GH_A11G1481/GH_D09G1027	11	7	4	PB_vs_PA
Molecular function	GO:0016984	ribulose-bisphosphate carboxylase activity	6/6233	14/42456	0.0103714	0.169646	GH_A11G1704/GH_A11G1702/GH_A07G1943/GH_A03G0320/GH_D07G1935/GH_D11G1742	6	0	6	PB_vs_PA
Molecular function	GO:0017046	peptide hormone binding	6/6233	14/42456	0.0103714	0.169646	GH_A05G2523/GH_D02G0885/GH_D05G2185/GH_D05G2763/GH_A02G0863/novel.1445	6	1	5	PB_vs_PA
Molecular function	GO:0000987	proximal promoter sequence-specific DNA binding	18/6233	70/42456	0.0108943	0.173992	GH_D10G0616/GH_D10G0188/GH_A12G2935/GH_D09G0455/GH_D13G2046/GH_A10G0181/GH_D07G0569/GH_D01G2072/GH_D03G0481/novel.3943/GH_D10G0864/GH_A07G2606/GH_A09G0576/GH_D04G0776/GH_D11G2395/GH_D05G1709/GH_D13G1667/GH_D12G2958	18	4	14	PB_vs_PA
Molecular function	GO:0015276	ligand-gated ion channel activity	15/6233	55/42456	0.011093	0.173992	GH_A13G0683/GH_D08G2729/novel.7208/GH_D10G0437/GH_A05G1497/GH_D05G1823/novel.7108/GH_A06G0632/GH_A10G0415/GH_D13G0918/GH_D05G1519/GH_D07G0980/GH_A08G2733/GH_A02G2056/GH_D03G0236	15	5	10	PB_vs_PA
Molecular function	GO:0022834	ligand-gated channel activity	15/6233	55/42456	0.011093	0.173992	GH_A13G0683/GH_D08G2729/novel.7208/GH_D10G0437/GH_A05G1497/GH_D05G1823/novel.7108/GH_A06G0632/GH_A10G0415/GH_D13G0918/GH_D05G1519/GH_D07G0980/GH_A08G2733/GH_A02G2056/GH_D03G0236	15	5	10	PB_vs_PA
Molecular function	GO:0016830	carbon-carbon lyase activity	55/6233	277/42456	0.0113366	0.175411	GH_A05G0467/GH_D05G1382/GH_A05G1375/GH_D12G1910/GH_A09G1827/GH_D05G2446/GH_A12G1909/GH_D01G2237/GH_A13G1089/GH_D03G1487/GH_D03G1786/GH_A04G0278/GH_D01G1621/GH_D12G2951/GH_A05G3421/GH_A01G0515/GH_D06G1385/GH_D12G0630/GH_D05G3338/GH_A01G1529/GH_D01G0532/GH_D08G2054/GH_D02G1453/GH_A13G1756/GH_D11G2890/GH_D05G3805/GH_A12G1722/GH_A11G2862/GH_A06G0991/GH_A11G1704/GH_D11G0090/GH_D12G1719/GH_A06G1301/GH_…	55	18	37	PB_vs_PA
Molecular function	GO:0008242	omega peptidase activity	9/6233	27/42456	0.0120365	0.183758	GH_A13G2056/GH_D03G0460/GH_D06G0724/novel.6901/GH_A05G2632/novel.6944/GH_A06G0747/GH_A05G2068/GH_D12G2033	9	0	9	PB_vs_PA
Molecular function	GO:0004312	fatty acid synthase activity	19/6233	76/42456	0.0123283	0.185247	GH_A12G1320/GH_A10G2418/GH_A01G0007/GH_D12G1341/GH_A09G2422/GH_D10G2517/GH_D10G1602/GH_D09G2362/GH_A07G1457/GH_A03G0356/GH_D12G1675/GH_A11G0250/GH_D05G1531/GH_A06G0117/GH_A05G1506/GH_D09G0698/GH_A03G1492/GH_A11G1591/GH_A10G1273	19	16	3	PB_vs_PA
Molecular function	GO:0016878	acid-thiol ligase activity	18/6233	71/42456	0.0126389	0.185247	GH_A10G0499/GH_D03G0525/GH_A09G0738/GH_A02G1654/novel.7046/GH_D10G0525/GH_A02G0557/GH_D08G2087/GH_D09G0783/novel.5155/GH_A07G1647/GH_D02G0576/GH_D01G2065/GH_D07G1647/GH_A05G4256/GH_D11G3384/GH_D13G0931/GH_A05G2348	18	7	11	PB_vs_PA
Molecular function	GO:0016411	acylglycerol O-acyltransferase activity	22/6233	92/42456	0.0127172	0.185247	GH_D07G1492/GH_A03G2120/GH_A05G4329/GH_A09G1893/GH_A06G0995/GH_D06G1010/GH_D12G0753/GH_D09G0012/GH_A03G1699/GH_D13G1861/GH_D11G0608/GH_A13G0413/GH_D06G1957/GH_A09G0013/GH_A05G0548/GH_D09G1845/GH_D04G0047/GH_D04G1575/GH_D13G0408/GH_A01G0764/GH_D01G0772/GH_A03G2122	22	11	11	PB_vs_PA
Molecular function	GO:0019203	carbohydrate phosphatase activity	15/6233	56/42456	0.0131426	0.185247	GH_A02G0701/GH_D02G0715/GH_D04G1022/GH_D12G2333/GH_D11G2333/GH_A12G2319/GH_D04G1869/GH_A05G4143/GH_D12G2401/GH_A02G1696/GH_D06G0373/GH_D12G1085/GH_A11G3741/GH_D12G2208/GH_A11G2107	15	1	14	PB_vs_PA
Molecular function	GO:0046556	alpha-L-arabinofuranosidase activity	10/6233	32/42456	0.0135015	0.185247	GH_D02G2124/GH_D10G1961/GH_A05G0781/novel.3591/GH_D07G1351/GH_A01G2027/GH_A09G2563/GH_A03G1953/GH_A07G1365/GH_D05G0901	10	4	6	PB_vs_PA
Molecular function	GO:0016903	oxidoreductase activity, acting on the aldehyde or oxo group of donors	41/6233	199/42456	0.0144721	0.185247	GH_D03G0110/GH_A02G1952/GH_D07G2432/GH_A07G2486/novel.1140/GH_D07G1174/GH_A04G1046/GH_D05G1208/GH_D12G1863/GH_D04G1380/GH_A12G2939/GH_D07G2428/GH_A05G0535/GH_D01G0217/GH_A05G1206/GH_A07G2483/GH_A03G1658/GH_A06G0497/GH_D05G2420/GH_D11G0455/GH_A11G0383/GH_D07G0323/GH_D12G1601/GH_A06G0665/GH_A11G0436/GH_D05G1917/GH_D09G1075/GH_A07G0314/GH_D12G2962/GH_D11G3341/GH_D06G0468/GH_D09G1644/GH_A01G1104/GH_A…	41	15	26	PB_vs_PA
Molecular function	GO:0016421	CoA carboxylase activity	11/6233	37/42456	0.0144962	0.185247	GH_A01G2026/GH_D01G2189/GH_A12G0221/GH_D09G0106/GH_A03G0308/GH_A09G0105/GH_D12G0235/GH_D13G0151/GH_A13G1007/GH_A13G1365/novel.5206	11	6	5	PB_vs_PA
Molecular function	GO:0016885	ligase activity, forming carbon-carbon bonds	11/6233	37/42456	0.0144962	0.185247	GH_A01G2026/GH_D01G2189/GH_A12G0221/GH_D09G0106/GH_A03G0308/GH_A09G0105/GH_D12G0235/GH_D13G0151/GH_A13G1007/GH_A13G1365/novel.5206	11	6	5	PB_vs_PA
Molecular function	GO:0005350	pyrimidine nucleobase transmembrane transporter activity	5/6233	11/42456	0.014513	0.185247	GH_A06G0150/GH_A07G1178/GH_A13G0882/GH_D07G1157/GH_D05G2033	5	2	3	PB_vs_PA
Molecular function	GO:0010280	UDP-L-rhamnose synthase activity	5/6233	11/42456	0.014513	0.185247	GH_A08G2671/GH_A04G0493/GH_D11G3313/GH_A08G2670/GH_D04G0390	5	5	0	PB_vs_PA
Molecular function	GO:0015210	uracil transmembrane transporter activity	5/6233	11/42456	0.014513	0.185247	GH_A06G0150/GH_A07G1178/GH_A13G0882/GH_D07G1157/GH_D05G2033	5	2	3	PB_vs_PA
Molecular function	GO:0016812	hydrolase activity, acting on carbon-nitrogen (but not peptide) bonds, in cyclic amides	5/6233	11/42456	0.014513	0.185247	GH_D10G0276/GH_A11G0630/GH_A03G1909/GH_D11G0657/GH_A07G1305	5	0	5	PB_vs_PA
Molecular function	GO:0050377	UDP-glucose 4,6-dehydratase activity	5/6233	11/42456	0.014513	0.185247	GH_A08G2671/GH_A04G0493/GH_D11G3313/GH_A08G2670/GH_D04G0390	5	5	0	PB_vs_PA
Molecular function	GO:0008878	glucose-1-phosphate adenylyltransferase activity	7/6233	19/42456	0.0145609	0.185247	GH_D02G2372/GH_D11G1564/GH_A03G2201/GH_A05G1920/GH_D13G0322/GH_D05G1957/GH_A13G0328	7	0	7	PB_vs_PA
Molecular function	GO:0015120	phosphoglycerate transmembrane transporter activity	7/6233	19/42456	0.0145609	0.185247	GH_A13G1636/GH_A13G1033/GH_D01G0742/GH_D13G1594/GH_D05G3867/GH_A01G0742/GH_A10G0914	7	1	6	PB_vs_PA
Molecular function	GO:0004020	adenylylsulfate kinase activity	6/6233	15/42456	0.0151689	0.188787	GH_A12G0889/GH_A02G0365/GH_A05G1872/GH_D03G0286/GH_D12G0929/GH_D05G1910	6	4	2	PB_vs_PA
Molecular function	GO:1990137	plant seed peroxidase activity	6/6233	15/42456	0.0151689	0.188787	GH_D04G2064/GH_A04G1715/GH_A01G1600/GH_A09G0781/GH_D09G0720/GH_A09G0779	6	1	5	PB_vs_PA
Molecular function	GO:0008028	monocarboxylic acid transmembrane transporter activity	20/6233	83/42456	0.0156288	0.190542	GH_D07G0667/GH_A03G1056/GH_A07G0674/GH_A12G2432/GH_A06G0644/GH_D12G2443/GH_D02G2158/GH_D06G0614/GH_A08G0887/GH_A13G1636/GH_A13G1033/GH_D01G0742/GH_D13G1594/GH_D05G2030/GH_D05G3867/GH_A01G0742/GH_D12G1937/GH_D02G1306/GH_A10G0914/GH_A03G2105	20	9	11	PB_vs_PA
Molecular function	GO:0015294	solute:cation symporter activity	34/6233	160/42456	0.0156427	0.190542	GH_A03G2038/GH_A01G0997/GH_D01G1026/GH_D12G0060/GH_D12G1934/GH_D13G0583/GH_A06G0150/GH_A11G2940/GH_D02G2111/GH_A05G3554/GH_D12G2467/GH_A07G1178/GH_A03G0922/GH_A06G0709/GH_D04G0803/GH_D06G0076/GH_A03G1807/GH_A12G1937/GH_D10G1822/GH_A04G1342/GH_D12G0456/GH_A13G0882/GH_D07G1157/GH_D11G2968/GH_D10G0463/GH_A06G1789/GH_A03G1940/GH_D02G2205/GH_A05G2271/GH_D01G0126/GH_D05G2033/GH_D01G0103/GH_D10G0088/GH_…	34	18	16	PB_vs_PA
Molecular function	GO:0015154	disaccharide transmembrane transporter activity	10/6233	33/42456	0.0168804	0.201334	GH_A05G2156/GH_D03G1971/GH_D11G2506/GH_D05G2188/GH_D04G1542/GH_A04G1209/GH_D12G2117/GH_D08G2514/GH_A12G2119/GH_A11G2462	10	1	9	PB_vs_PA
Molecular function	GO:0015157	oligosaccharide transmembrane transporter activity	10/6233	33/42456	0.0168804	0.201334	GH_A05G2156/GH_D03G1971/GH_D11G2506/GH_D05G2188/GH_D04G1542/GH_A04G1209/GH_D12G2117/GH_D08G2514/GH_A12G2119/GH_A11G2462	10	1	9	PB_vs_PA
Molecular function	GO:0030170	pyridoxal phosphate binding	48/6233	242/42456	0.0173219	0.202383	GH_D05G2446/GH_D01G2237/GH_D09G0111/GH_D09G1546/GH_A12G2594/GH_D01G1621/GH_D12G2951/GH_D13G0636/GH_A11G1633/GH_D05G0121/GH_A01G1529/GH_D10G1289/GH_A02G0860/GH_A09G2346/GH_D06G1121/GH_D13G2525/GH_D07G0288/GH_A06G1098/GH_D07G2278/GH_A12G1722/GH_A13G1736/novel.4789/GH_D04G1180/GH_D12G1719/GH_A13G2530/GH_A09G0109/GH_A10G0511/GH_A05G1600/GH_A01G2146/GH_A06G0957/GH_D11G0544/GH_A03G0220/GH_A02G0056/GH_D…	48	17	31	PB_vs_PA
Molecular function	GO:0070279	vitamin B6 binding	48/6233	242/42456	0.0173219	0.202383	GH_D05G2446/GH_D01G2237/GH_D09G0111/GH_D09G1546/GH_A12G2594/GH_D01G1621/GH_D12G2951/GH_D13G0636/GH_A11G1633/GH_D05G0121/GH_A01G1529/GH_D10G1289/GH_A02G0860/GH_A09G2346/GH_D06G1121/GH_D13G2525/GH_D07G0288/GH_A06G1098/GH_D07G2278/GH_A12G1722/GH_A13G1736/novel.4789/GH_D04G1180/GH_D12G1719/GH_A13G2530/GH_A09G0109/GH_A10G0511/GH_A05G1600/GH_A01G2146/GH_A06G0957/GH_D11G0544/GH_A03G0220/GH_A02G0056/GH_D…	48	17	31	PB_vs_PA
Molecular function	GO:0004197	cysteine-type endopeptidase activity	20/6233	84/42456	0.0177565	0.204706	GH_A05G0341/GH_A06G0837/GH_D02G2393/novel.7205/GH_D12G0127/GH_D01G1259/GH_A02G1327/GH_D06G1551/novel.3209/GH_A12G0118/GH_A11G1078/GH_D13G2179/GH_A13G2198/GH_A03G1986/GH_A05G3937/GH_D11G1105/GH_A05G1893/GH_D07G0273/GH_A07G0264/GH_D01G2004	20	3	17	PB_vs_PA
Molecular function	GO:0016616	oxidoreductase activity, acting on the CH-OH group of donors, NAD or NADP as acceptor	78/6233	422/42456	0.0179664	0.204706	GH_A05G0467/GH_D07G2432/GH_A07G2486/GH_D02G1695/GH_A08G2749/GH_A11G0895/GH_D11G0356/GH_D07G1563/GH_D01G2159/GH_D11G3761/GH_A07G1558/GH_A11G0317/GH_A08G1814/GH_A09G1376/GH_A10G1151/GH_D07G0722/GH_A03G0544/GH_D02G0129/GH_D08G1834/GH_A07G0732/GH_A07G0558/GH_D12G1675/GH_A02G0123/GH_D03G1424/GH_D03G1431/GH_D09G1326/GH_A09G0427/GH_D07G0806/GH_D01G1023/GH_A12G0578/GH_A07G1977/GH_A06G1505/GH_D05G1877/GH_…	78	34	44	PB_vs_PA
Molecular function	GO:0016840	carbon-nitrogen lyase activity	12/6233	43/42456	0.0182358	0.204706	GH_A01G2316/GH_D01G2395/GH_D09G1546/GH_D06G1201/GH_A06G1295/GH_A09G2492/GH_D02G0450/GH_D04G1180/GH_A06G0471/GH_D05G0755/GH_D01G2536/GH_D06G0449	12	3	9	PB_vs_PA
Molecular function	GO:0017022	myosin binding	12/6233	43/42456	0.0182358	0.204706	GH_A10G2204/GH_A09G2215/GH_A07G1835/GH_D10G2305/GH_D07G1923/GH_D02G1556/GH_D07G2319/GH_D11G3719/GH_D09G1433/GH_D09G2149/GH_D02G1343/GH_A09G1616	12	3	9	PB_vs_PA
Molecular function	GO:0016759	cellulose synthase activity	18/6233	74/42456	0.0192157	0.209934	GH_A07G2317/GH_D05G2460/GH_A09G2195/GH_D08G2534/GH_A08G2527/GH_A11G2594/GH_D03G0526/GH_A11G2374/GH_A02G1656/GH_D11G2646/GH_D09G2384/GH_A05G0089/GH_D12G2276/GH_A11G1616/GH_D12G1040/GH_A12G0957/novel.5677/GH_A11G1662	18	8	10	PB_vs_PA
Molecular function	GO:0016760	cellulose synthase (UDP-forming) activity	18/6233	74/42456	0.0192157	0.209934	GH_A07G2317/GH_D05G2460/GH_A09G2195/GH_D08G2534/GH_A08G2527/GH_A11G2594/GH_D03G0526/GH_A11G2374/GH_A02G1656/GH_D11G2646/GH_D09G2384/GH_A05G0089/GH_D12G2276/GH_A11G1616/GH_D12G1040/GH_A12G0957/novel.5677/GH_A11G1662	18	8	10	PB_vs_PA
Molecular function	GO:0015103	inorganic anion transmembrane transporter activity	46/6233	232/42456	0.0195764	0.209934	GH_A04G1174/GH_A08G1847/GH_D02G0444/GH_D11G0126/GH_D08G2831/GH_A03G0140/GH_D08G1864/GH_D08G1469/GH_D04G1513/GH_D03G1822/GH_A06G2148/GH_A11G0008/GH_D08G0931/GH_D01G1728/GH_A11G2309/GH_A13G0128/novel.482/GH_A08G1619/GH_D06G0389/GH_D11G0151/GH_A05G3554/GH_A05G2294/GH_D11G0746/GH_D13G0128/GH_D09G2554/GH_D12G0962/GH_D04G0803/GH_A11G0713/GH_D04G0633/GH_D11G0013/novel.2494/GH_D12G0132/GH_D07G2457/GH_A08…	46	9	37	PB_vs_PA
Molecular function	GO:0008574	ATP-dependent microtubule motor activity, plus-end-directed	7/6233	20/42456	0.0196183	0.209934	GH_A05G2194/GH_D06G0312/GH_D06G0311/GH_D05G0990/GH_A13G1593/GH_D03G1505/GH_A03G0472	7	4	3	PB_vs_PA
Molecular function	GO:0018685	alkane 1-monooxygenase activity	7/6233	20/42456	0.0196183	0.209934	GH_A11G0933/GH_A04G0755/GH_D11G0960/GH_A08G0082/GH_D04G1128/GH_D08G0086/GH_A01G0875	7	3	4	PB_vs_PA
Molecular function	GO:0042284	sphingolipid delta-4 desaturase activity	6/6233	16/42456	0.0213093	0.222059	GH_D02G1363/GH_D02G1360/GH_D10G0273/GH_A03G1165/GH_A03G1159/GH_A10G0260	6	3	3	PB_vs_PA
Molecular function	GO:0051920	peroxiredoxin activity	6/6233	16/42456	0.0213093	0.222059	GH_A10G1345/GH_A10G1920/GH_A08G2803/GH_D08G2796/GH_D10G2018/GH_D05G0254	6	5	1	PB_vs_PA
Molecular function	GO:0004029	aldehyde dehydrogenase (NAD) activity	11/6233	39/42456	0.0215394	0.222059	GH_D03G0110/GH_A02G1952/GH_A12G2939/GH_D07G2428/GH_A07G2483/GH_A06G0497/GH_D11G0455/GH_A06G0665/GH_A11G0436/GH_D12G2962/GH_D06G0468	11	5	6	PB_vs_PA
Molecular function	GO:0004177	aminopeptidase activity	21/6233	91/42456	0.0216042	0.222059	GH_D11G0102/GH_A10G0946/GH_D10G1013/GH_A06G0764/GH_A11G1864/GH_D06G0744/GH_D13G2104/GH_D05G1397/GH_A13G2123/GH_D09G2366/GH_A11G0100/novel.6763/GH_A09G2429/GH_D06G1076/GH_D12G0674/GH_A06G1057/GH_D08G1154/GH_D08G2770/GH_A11G1863/GH_D03G1188/GH_A03G0751	21	3	18	PB_vs_PA
Molecular function	GO:0005199	structural constituent of cell wall	12/6233	44/42456	0.0218127	0.222059	GH_D02G0712/GH_D05G0276/GH_A05G0272/GH_D11G1793/GH_A11G1760/GH_A02G0410/novel.318/novel.319/GH_D02G0713/novel.317/novel.4272/GH_A02G0411	12	6	6	PB_vs_PA
Molecular function	GO:0015245	fatty acid transmembrane transporter activity	5/6233	12/42456	0.021915	0.222059	GH_D07G0667/GH_A03G1056/GH_A07G0674/GH_D02G2158/GH_D02G1306	5	5	0	PB_vs_PA
Molecular function	GO:0004462	lactoylglutathione lyase activity	8/6233	25/42456	0.0225815	0.226806	GH_A06G1733/novel.2888/GH_D03G1575/novel.2290/GH_D06G1759/GH_D08G2754/GH_A03G0398/GH_D06G0683	8	4	4	PB_vs_PA
Molecular function	GO:0005355	glucose transmembrane transporter activity	23/6233	103/42456	0.0242957	0.240845	GH_A03G2038/GH_A01G0997/GH_D01G1026/GH_D12G0060/GH_D13G0583/GH_A11G2940/GH_D02G2111/GH_D12G2467/GH_A03G0922/GH_A06G0709/GH_D06G0076/GH_A03G1807/GH_D10G1822/GH_D11G2968/GH_D10G0463/GH_A06G1789/GH_A03G1940/GH_D02G2205/GH_A05G2271/GH_D01G0126/GH_D01G0103/GH_D10G0088/GH_A10G0439	23	13	10	PB_vs_PA
Molecular function	GO:0000030	mannosyltransferase activity	15/6233	60/42456	0.0244	0.240845	GH_D08G0076/GH_A08G0073/GH_A09G2195/GH_D08G2534/GH_A06G1155/GH_A08G2527/GH_D05G1143/GH_D06G1355/GH_A05G1143/GH_D03G0526/GH_D09G1056/GH_A10G0024/GH_A02G1656/GH_D10G0026/GH_D12G2276	15	4	11	PB_vs_PA
Molecular function	GO:0017048	Rho GTPase binding	14/6233	55/42456	0.0250673	0.242858	GH_A05G1309/GH_D12G1925/GH_A12G1925/GH_D05G2230/GH_D08G1760/GH_D01G1953/GH_A07G0058/GH_D12G1264/GH_A10G2501/GH_D05G1855/GH_D08G2632/GH_D02G0868/GH_A08G2636/GH_A05G2205	14	11	3	PB_vs_PA
Molecular function	GO:0008514	organic anion transmembrane transporter activity	81/6233	447/42456	0.0251712	0.242858	GH_D07G0667/GH_A03G1056/GH_A07G0674/GH_A13G2234/GH_D04G0733/GH_A12G2432/GH_A05G2342/GH_D01G0699/GH_A06G0644/GH_D13G2217/novel.2772/GH_A06G0282/GH_D12G2443/GH_D06G0265/novel.7242/GH_A10G0776/GH_D12G1934/GH_D05G2994/GH_D02G2158/GH_A02G2053/GH_A05G1048/GH_D02G0815/GH_D06G0614/GH_D06G1824/novel.4626/GH_A08G0887/novel.525/GH_A11G1348/GH_A13G1636/GH_A13G1033/novel.482/GH_D02G2589/GH_A12G2922/GH_A05G305…	81	31	50	PB_vs_PA
Molecular function	GO:0000285	1-phosphatidylinositol-3-phosphate 5-kinase activity	7/6233	21/42456	0.0257831	0.242858	GH_D09G0897/GH_A10G0515/GH_D05G2507/GH_A09G0943/GH_D06G1687/GH_D09G1294/GH_A03G1435	7	3	4	PB_vs_PA
Molecular function	GO:0042879	aldonate transmembrane transporter activity	7/6233	21/42456	0.0257831	0.242858	GH_A13G1636/GH_A13G1033/GH_D01G0742/GH_D13G1594/GH_D05G3867/GH_A01G0742/GH_A10G0914	7	1	6	PB_vs_PA
Molecular function	GO:0005086	ARF guanyl-nucleotide exchange factor activity	11/6233	40/42456	0.0258766	0.242858	GH_D08G1616/GH_D02G2104/GH_A07G0188/GH_D04G1677/GH_A08G1601/GH_A04G1337/GH_D08G0377/novel.3957/GH_D04G2106/GH_A11G2878/GH_D11G2905	11	10	1	PB_vs_PA
Molecular function	GO:0005089	Rho guanyl-nucleotide exchange factor activity	11/6233	40/42456	0.0258766	0.242858	GH_A05G1309/GH_D12G1925/GH_A12G1925/GH_D08G1760/GH_D01G1953/GH_A07G0058/GH_D12G1264/GH_A10G2501/GH_D05G1855/GH_D08G2632/GH_A08G2636	11	8	3	PB_vs_PA
Molecular function	GO:0016831	carboxy-lyase activity	36/6233	178/42456	0.0270314	0.251634	GH_A05G0467/GH_D12G1910/GH_A09G1827/GH_D05G2446/GH_A12G1909/GH_D01G2237/GH_A04G0278/GH_D01G1621/GH_D12G2951/GH_A01G0515/GH_A01G1529/GH_D01G0532/GH_D02G1453/GH_A13G1756/GH_D11G2890/GH_D05G3805/GH_A12G1722/GH_A11G2862/GH_A06G0991/GH_A11G1704/GH_D12G1719/GH_A01G2146/GH_D02G2411/GH_D05G0083/GH_D11G2845/GH_A11G1702/GH_A02G1730/GH_A07G1943/GH_A03G0320/GH_D07G1935/GH_A09G1826/GH_D11G1742/GH_D12G0883/nov…	36	8	28	PB_vs_PA
Molecular function	GO:0009011	starch synthase activity	8/6233	26/42456	0.0285285	0.25481	GH_A09G2029/GH_D04G0013/GH_D05G1743/GH_A05G1711/GH_D09G1945/GH_A02G1732/GH_D03G0332/GH_D05G2835	8	3	5	PB_vs_PA
Molecular function	GO:0033201	alpha-1,4-glucan synthase activity	8/6233	26/42456	0.0285285	0.25481	GH_A09G2029/GH_D04G0013/GH_D05G1743/GH_A05G1711/GH_D09G1945/GH_A02G1732/GH_D03G0332/GH_D05G2835	8	3	5	PB_vs_PA
Molecular function	GO:0033764	steroid dehydrogenase activity, acting on the CH-OH group of donors, NAD or NADP as acceptor	8/6233	26/42456	0.0285285	0.25481	GH_A08G1814/GH_D02G0129/GH_D08G1834/GH_A07G0558/GH_A02G0123/GH_D07G0806/GH_D01G1023/GH_D03G0558	8	5	3	PB_vs_PA
Molecular function	GO:0003905	alkylbase DNA N-glycosylase activity	6/6233	17/42456	0.0289304	0.25481	GH_D01G1007/GH_A05G0564/GH_A01G0980/GH_D05G1204/GH_A05G1202/GH_D05G0552	6	4	2	PB_vs_PA
Molecular function	GO:0008725	DNA-3-methyladenine glycosylase activity	6/6233	17/42456	0.0289304	0.25481	GH_D01G1007/GH_A05G0564/GH_A01G0980/GH_D05G1204/GH_A05G1202/GH_D05G0552	6	4	2	PB_vs_PA
Molecular function	GO:0043733	DNA-3-methylbase glycosylase activity	6/6233	17/42456	0.0289304	0.25481	GH_D01G1007/GH_A05G0564/GH_A01G0980/GH_D05G1204/GH_A05G1202/GH_D05G0552	6	4	2	PB_vs_PA
Molecular function	GO:0046593	mandelonitrile lyase activity	6/6233	17/42456	0.0289304	0.25481	GH_D05G1382/GH_A05G1375/GH_D08G2054/GH_D11G0090/GH_A08G2040/GH_A12G2816	6	5	1	PB_vs_PA
Molecular function	GO:0050664	oxidoreductase activity, acting on NAD(P)H, oxygen as acceptor	9/6233	31/42456	0.030055	0.260436	GH_A02G1173/GH_A01G1126/GH_A05G2603/GH_A03G0926/GH_D03G1274/GH_D12G2536/GH_A11G2992/GH_A12G2152/GH_A12G2516	9	1	8	PB_vs_PA
Molecular function	GO:0016668	oxidoreductase activity, acting on a sulfur group of donors, NAD(P) as acceptor	19/6233	83/42456	0.0301372	0.260436	GH_A01G1067/GH_A13G1362/GH_D01G0710/GH_A02G0598/GH_D05G3382/GH_D13G1293/GH_A02G1062/GH_A09G0242/GH_D09G0239/GH_A11G1320/GH_D03G0996/GH_A10G1325/GH_A09G1172/GH_D01G1108/GH_D05G1715/GH_D05G2458/GH_D09G2494/GH_A05G2440/GH_A09G2562	19	5	14	PB_vs_PA
Molecular function	GO:0016893	endonuclease activity, active with either ribo- or deoxyribonucleic acids and producing 5'-phosphomonoesters	81/6233	451/42456	0.0304311	0.260436	novel.6552/novel.5364/novel.2507/novel.5380/novel.6715/GH_D10G0224/novel.4586/novel.4808/novel.5650/GH_D07G2056/novel.6465/novel.1712/novel.2997/novel.6508/novel.2284/novel.2249/novel.4690/novel.6044/GH_D11G1644/GH_A10G2071/novel.2607/GH_A08G0282/GH_A11G0765/novel.7071/novel.1303/novel.1343/novel.6260/novel.3934/novel.4536/novel.574/GH_A11G1045/novel.2041/novel.497/novel.5123/novel.1539/GH_A08G27…	81	38	43	PB_vs_PA
Molecular function	GO:0001653	peptide receptor activity	10/6233	36/42456	0.0307302	0.260436	novel.4730/GH_D01G0578/GH_A05G2523/GH_D02G0885/GH_A03G1291/GH_D05G2185/GH_D02G1477/GH_D05G2763/GH_A02G0863/novel.1445	10	2	8	PB_vs_PA
Molecular function	GO:0016891	endoribonuclease activity, producing 5'-phosphomonoesters	79/6233	439/42456	0.0308985	0.260436	novel.6552/novel.5364/novel.2507/novel.5380/novel.6715/GH_D10G0224/novel.4586/novel.4808/novel.5650/GH_D07G2056/novel.6465/novel.1712/novel.2997/novel.6508/novel.2284/novel.2249/novel.4690/novel.6044/GH_D11G1644/GH_A10G2071/novel.2607/GH_A08G0282/GH_A11G0765/novel.7071/novel.1303/novel.1343/novel.6260/novel.3934/novel.4536/novel.574/GH_A11G1045/novel.2041/novel.497/novel.5123/novel.1539/GH_A08G27…	79	37	42	PB_vs_PA
Molecular function	GO:0004046	aminoacylase activity	5/6233	13/42456	0.0313888	0.260436	GH_A04G1339/GH_D04G1681/GH_A01G2041/GH_D13G0590/GH_D01G2174	5	0	5	PB_vs_PA
Molecular function	GO:0008474	palmitoyl-(protein) hydrolase activity	5/6233	13/42456	0.0313888	0.260436	GH_D06G2179/GH_A06G2145/GH_D05G1256/GH_A13G2273/GH_A05G1259	5	0	5	PB_vs_PA
Molecular function	GO:0016781	phosphotransferase activity, paired acceptors	5/6233	13/42456	0.0313888	0.260436	GH_D01G1801/GH_D12G1646/GH_A01G1723/GH_D09G1756/GH_A09G1805	5	1	4	PB_vs_PA
Molecular function	GO:0004722	protein serine/threonine phosphatase activity	52/6233	275/42456	0.0316812	0.260971	GH_A11G2316/GH_A05G0933/GH_D12G2731/GH_A07G0136/GH_A05G4340/GH_A12G2705/GH_A05G4343/GH_D05G0924/GH_A05G4342/GH_A08G2592/novel.2373/GH_D06G0356/GH_A06G0381/GH_A05G0407/GH_A10G1887/GH_D04G1714/novel.1486/GH_D04G0671/GH_A07G0375/GH_D08G2786/GH_A08G2359/GH_D05G2056/GH_A05G0118/GH_A08G2351/GH_D04G1295/GH_A02G0580/GH_A04G1369/GH_D10G1979/GH_A08G2346/GH_D08G2362/GH_D10G1884/GH_D09G1712/GH_A05G2024/GH_D0…	52	23	29	PB_vs_PA
Molecular function	GO:0016417	S-acyltransferase activity	20/6233	89/42456	0.0319468	0.261279	GH_D04G2104/GH_D06G1766/GH_A13G0838/GH_A02G0685/GH_A04G0131/GH_A04G1755/GH_D05G3933/GH_A11G1788/GH_A03G0356/GH_D13G0811/GH_D05G1821/GH_D11G1823/GH_A06G1739/GH_A05G1787/GH_A13G0556/GH_D04G1560/GH_D02G0694/GH_D05G2535/GH_A05G2513/GH_D08G2011	20	10	10	PB_vs_PA
Molecular function	GO:0005102	signaling receptor binding	41/6233	210/42456	0.032899	0.262406	GH_D05G0956/GH_A05G0485/GH_D11G2058/GH_A09G1075/GH_A02G0508/GH_A04G0408/GH_D01G2343/GH_D13G1158/GH_A05G2122/GH_D04G1700/GH_D05G3656/GH_D05G2152/GH_A05G0969/GH_D02G0525/GH_A11G2019/GH_D10G1886/GH_D05G1888/GH_A05G1851/GH_A09G1111/GH_A11G2254/GH_A01G0373/GH_D11G1507/GH_D12G2271/GH_A06G2304/GH_A08G1968/GH_D03G1442/GH_D02G2220/GH_A07G2244/GH_D08G1982/GH_A07G1748/GH_A11G1481/GH_D08G2225/GH_A12G2254/nov…	41	17	24	PB_vs_PA
Molecular function	GO:0042562	hormone binding	23/6233	106/42456	0.0330492	0.262406	GH_A09G1990/GH_D08G2409/GH_A08G0792/GH_A13G2009/GH_A10G0227/GH_D08G0784/GH_A12G0065/GH_A08G1389/GH_A05G2217/GH_D12G0066/GH_D09G1937/GH_A05G2523/GH_D02G0885/GH_D05G2185/GH_A11G1242/GH_A13G2010/GH_D13G1968/novel.1659/GH_D11G0294/GH_A11G1227/GH_D05G2763/GH_A02G0863/novel.1445	23	8	15	PB_vs_PA
Molecular function	GO:0004124	cysteine synthase activity	7/6233	22/42456	0.0331475	0.262406	GH_A09G2306/GH_A11G0937/GH_D11G0963/GH_A13G1156/GH_A04G0059/GH_A09G2369/GH_D13G1100	7	1	6	PB_vs_PA
Molecular function	GO:0004611	phosphoenolpyruvate carboxykinase activity	7/6233	22/42456	0.0331475	0.262406	GH_D12G1910/GH_A12G1909/GH_A01G0515/GH_D01G0532/GH_A13G1756/GH_A02G1730/GH_D12G0883	7	0	7	PB_vs_PA
Molecular function	GO:0008378	galactosyltransferase activity	26/6233	123/42456	0.0332615	0.262406	GH_A05G0135/GH_D05G3926/GH_A09G1400/GH_A05G0836/GH_D13G1472/GH_A08G0931/GH_A13G1527/GH_D09G0803/GH_D11G0086/GH_D05G0139/GH_A04G0139/GH_A01G0522/GH_D03G1028/GH_A07G0381/GH_A12G0898/GH_A12G2834/GH_D11G3583/GH_A04G1169/GH_A05G3763/GH_D01G0788/GH_A03G0294/GH_A04G0434/GH_D01G0502/GH_D12G0922/GH_D11G0131/GH_D04G0583	26	19	7	PB_vs_PA
Molecular function	GO:0016861	intramolecular oxidoreductase activity, interconverting aldoses and ketoses	14/6233	57/42456	0.0334596	0.262406	GH_D08G0045/GH_D01G1749/GH_A11G1708/GH_A01G1655/GH_D10G2529/GH_D06G0320/GH_A03G1445/GH_D06G1365/GH_A06G0334/GH_A11G1368/GH_D11G1402/GH_A05G2208/GH_A07G0157/GH_A06G2052	14	4	10	PB_vs_PA
Molecular function	GO:0005261	cation channel activity	36/6233	181/42456	0.0339152	0.264169	GH_D10G1017/GH_A05G0933/GH_D05G2002/GH_D03G0070/GH_D11G1845/GH_A12G1280/GH_D05G0924/GH_A13G0683/GH_A06G0238/GH_D13G1203/GH_A05G1052/GH_D08G2729/novel.7208/GH_D10G0437/GH_A02G1993/GH_D11G0018/GH_A05G1497/GH_D05G1823/novel.7108/GH_A06G0632/GH_D13G0343/GH_A10G0415/GH_D08G1761/GH_A13G0349/GH_A10G0944/GH_D01G0666/GH_D13G0918/GH_A03G0423/GH_D05G1519/GH_A05G1732/GH_D07G0980/GH_A01G0868/GH_A08G2733/novel…	36	16	20	PB_vs_PA
Molecular function	GO:0004713	protein tyrosine kinase activity	27/6233	129/42456	0.0341835	0.26446	GH_A03G0540/GH_D03G1429/GH_D04G0656/GH_D04G1700/GH_A03G0694/GH_A11G2365/GH_D07G2430/GH_A05G2523/GH_A10G2621/GH_A05G0961/GH_D02G0885/GH_D05G2185/GH_D05G0949/GH_A04G0665/GH_D09G1672/GH_D09G1339/GH_A12G0031/GH_D03G1254/GH_D10G2725/GH_A04G1015/GH_D05G2763/GH_A12G2509/GH_A02G0863/GH_D04G0922/novel.1445/GH_D01G1447/GH_A04G1356	27	11	16	PB_vs_PA
Molecular function	GO:0015149	hexose transmembrane transporter activity	23/6233	108/42456	0.0400771	0.307975	GH_A03G2038/GH_A01G0997/GH_D01G1026/GH_D12G0060/GH_D13G0583/GH_A11G2940/GH_D02G2111/GH_D12G2467/GH_A03G0922/GH_A06G0709/GH_D06G0076/GH_A03G1807/GH_D10G1822/GH_D11G2968/GH_D10G0463/GH_A06G1789/GH_A03G1940/GH_D02G2205/GH_A05G2271/GH_D01G0126/GH_D01G0103/GH_D10G0088/GH_A10G0439	23	13	10	PB_vs_PA
Molecular function	GO:0003854	3-beta-hydroxy-delta5-steroid dehydrogenase activity	7/6233	23/42456	0.0417878	0.313931	GH_A08G1814/GH_D02G0129/GH_D08G1834/GH_A02G0123/GH_D07G0806/GH_D01G1023/GH_D03G0558	7	4	3	PB_vs_PA
Molecular function	GO:0099094	ligand-gated cation channel activity	7/6233	23/42456	0.0417878	0.313931	GH_D08G2729/GH_D10G0437/GH_A05G1497/GH_A06G0632/GH_A10G0415/GH_D05G1519/GH_A08G2733	7	1	6	PB_vs_PA
Molecular function	GO:0008374	O-acyltransferase activity	63/6233	347/42456	0.0420627	0.313931	GH_A11G0931/GH_D07G1492/GH_D08G2788/GH_D09G1751/GH_D10G1477/GH_A03G2120/GH_D10G1294/GH_A09G1801/GH_A09G0927/GH_D02G0346/novel.825/GH_D06G1870/GH_A01G1933/GH_A05G1172/GH_A05G4329/GH_A13G1774/GH_A09G1893/GH_A06G0995/novel.7187/GH_D06G1010/GH_A03G1637/GH_D01G2030/GH_D12G0753/GH_A05G2116/GH_D09G0012/GH_A03G1699/GH_D13G2215/GH_D13G1861/GH_A06G2281/GH_D11G0608/GH_D11G0958/GH_A13G0413/GH_D06G1957/GH_A04…	63	39	24	PB_vs_PA
Molecular function	GO:0099516	ion antiporter activity	22/6233	103/42456	0.0426577	0.313931	GH_A08G1847/GH_D08G1864/GH_D08G1469/GH_A06G2148/GH_A11G2946/GH_A11G0008/GH_A10G0776/GH_A11G2630/GH_A13G0128/GH_A08G1619/novel.2068/GH_A10G1972/GH_D02G1515/GH_D13G0128/GH_D09G2554/GH_D11G0013/GH_D09G1761/GH_A10G0914/GH_D10G2075/GH_D11G2977/GH_D01G0543/GH_A01G0549	22	10	12	PB_vs_PA
Molecular function	GO:0004067	asparaginase activity	5/6233	14/42456	0.0430651	0.313931	novel.6901/GH_A05G2632/novel.6944/GH_A05G2068/GH_D12G2033	5	0	5	PB_vs_PA
Molecular function	GO:0019239	deaminase activity	8/6233	28/42456	0.0434715	0.313931	GH_D13G2213/GH_D13G1580/GH_D09G1774/GH_A13G2230/GH_A09G1821/GH_D05G0299/GH_A13G1622/GH_A05G0293	8	2	6	PB_vs_PA
Molecular function	GO:0005249	voltage-gated potassium channel activity	14/6233	59/42456	0.0437133	0.313931	GH_A12G1280/GH_A05G1052/GH_D08G2729/GH_D10G0437/GH_D11G0018/GH_A05G1497/GH_A06G0632/GH_D13G0343/GH_A10G0415/GH_A13G0349/GH_D01G0666/GH_A03G0423/GH_D05G1519/GH_A08G2733	14	3	11	PB_vs_PA
Molecular function	GO:0003989	acetyl-CoA carboxylase activity	9/6233	33/42456	0.0439019	0.313931	GH_A01G2026/GH_D01G2189/GH_D09G0106/GH_A03G0308/GH_A09G0105/GH_D13G0151/GH_A13G1007/GH_A13G1365/novel.5206	9	6	3	PB_vs_PA
Molecular function	GO:0015386	potassium:proton antiporter activity	9/6233	33/42456	0.0439019	0.313931	GH_A08G1847/GH_D08G1864/GH_A11G2946/GH_A11G2630/GH_A13G0128/GH_A08G1619/GH_D02G1515/GH_D13G0128/GH_D11G2977	9	3	6	PB_vs_PA
Molecular function	GO:0005096	GTPase activator activity	34/6233	173/42456	0.0445314	0.313931	GH_A12G0559/GH_A02G0168/GH_D05G1172/GH_A12G1312/GH_D11G1072/GH_D06G0628/GH_D12G1333/GH_D13G0505/GH_A06G0660/GH_D01G0794/GH_D02G0176/GH_A05G1171/GH_A08G0775/GH_D05G2230/GH_A11G1042/GH_D05G3931/GH_A03G0688/GH_D08G0772/GH_D09G2093/GH_A01G1308/GH_D05G2851/GH_D11G1267/GH_A05G1654/GH_D06G2410/GH_D08G2632/GH_D02G0868/GH_A10G0216/GH_D05G0817/GH_A08G2636/GH_D12G0580/GH_D13G2455/GH_A09G1136/GH_A05G2205/GH_…	34	25	9	PB_vs_PA
Molecular function	GO:0030695	GTPase regulator activity	34/6233	173/42456	0.0445314	0.313931	GH_A12G0559/GH_A02G0168/GH_D05G1172/GH_A12G1312/GH_D11G1072/GH_D06G0628/GH_D12G1333/GH_D13G0505/GH_A06G0660/GH_D01G0794/GH_D02G0176/GH_A05G1171/GH_A08G0775/GH_D05G2230/GH_A11G1042/GH_D05G3931/GH_A03G0688/GH_D08G0772/GH_D09G2093/GH_A01G1308/GH_D05G2851/GH_D11G1267/GH_A05G1654/GH_D06G2410/GH_D08G2632/GH_D02G0868/GH_A10G0216/GH_D05G0817/GH_A08G2636/GH_D12G0580/GH_D13G2455/GH_A09G1136/GH_A05G2205/GH_…	34	25	9	PB_vs_PA
Molecular function	GO:0005262	calcium channel activity	16/6233	70/42456	0.0445789	0.313931	GH_D10G1017/GH_D05G2002/GH_D03G0070/GH_D11G1845/GH_A13G0683/GH_A06G0238/novel.7208/GH_A02G1993/GH_D05G1823/novel.7108/GH_A10G0944/GH_D13G0918/GH_D07G0980/novel.4433/GH_A02G2056/GH_D03G0236	16	10	6	PB_vs_PA
Molecular function	GO:0022836	gated channel activity	41/6233	215/42456	0.0457282	0.313931	GH_D11G0126/GH_A12G1280/GH_A13G0683/GH_D08G0931/GH_D13G1203/GH_A05G1052/GH_D08G2729/novel.7208/GH_D10G0437/GH_D11G0018/GH_A06G0900/GH_A05G1497/GH_D05G1823/GH_D05G3571/novel.7108/GH_A05G3554/GH_A06G0632/GH_D13G0343/GH_A10G0415/GH_D08G1761/GH_D04G0803/novel.2494/GH_A13G0349/GH_A01G0438/GH_A13G0947/GH_D01G0666/GH_D13G0918/GH_D11G3125/GH_A03G0423/GH_D13G1094/GH_D05G1519/GH_A05G1732/GH_D07G0980/GH_D08…	41	12	29	PB_vs_PA
Molecular function	GO:0000064	L-ornithine transmembrane transporter activity	4/6233	10/42456	0.0466098	0.313931	novel.2772/novel.4626/novel.525/novel.5921	4	0	4	PB_vs_PA
Molecular function	GO:0004106	chorismate mutase activity	4/6233	10/42456	0.0466098	0.313931	GH_A06G1109/GH_D06G1136/GH_A13G0916/GH_A11G0729	4	2	2	PB_vs_PA
Molecular function	GO:0004751	ribose-5-phosphate isomerase activity	4/6233	10/42456	0.0466098	0.313931	GH_D01G1749/GH_A01G1655/GH_A03G1445/GH_D06G1365	4	0	4	PB_vs_PA
Molecular function	GO:0016842	amidine-lyase activity	4/6233	10/42456	0.0466098	0.313931	GH_D06G1201/GH_A06G1295/GH_A06G0471/GH_D06G0449	4	0	4	PB_vs_PA
Molecular function	GO:0035514	DNA demethylase activity	4/6233	10/42456	0.0466098	0.313931	GH_D01G1327/GH_A11G0555/GH_D06G0365/GH_D11G0582	4	4	0	PB_vs_PA
Molecular function	GO:0080019	fatty-acyl-CoA reductase (alcohol-forming) activity	4/6233	10/42456	0.0466098	0.313931	GH_D07G1174/GH_D09G1075/GH_A07G1194/GH_D09G1410	4	3	1	PB_vs_PA
Molecular function	GO:0102965	alcohol-forming fatty acyl-CoA reductase activity	4/6233	10/42456	0.0466098	0.313931	GH_D07G1174/GH_D09G1075/GH_A07G1194/GH_D09G1410	4	3	1	PB_vs_PA
Molecular function	GO:0103053	1-ethyladenine demethylase activity	4/6233	10/42456	0.0466098	0.313931	GH_D01G1327/GH_A11G0555/GH_D06G0365/GH_D11G0582	4	4	0	PB_vs_PA
Molecular function	GO:0015018	galactosylgalactosylxylosylprotein 3-beta-glucuronosyltransferase activity	6/6233	19/42456	0.0490267	0.323971	novel.3208/GH_D11G2095/GH_D02G0880/GH_D08G2832/GH_A09G1686/GH_D09G1632	6	1	5	PB_vs_PA
Molecular function	GO:0098599	palmitoyl hydrolase activity	6/6233	19/42456	0.0490267	0.323971	GH_D06G2179/GH_A06G2145/GH_D05G1256/GH_A13G2273/GH_A08G1650/GH_A05G1259	6	1	5	PB_vs_PA
Molecular function	GO:0016832	aldehyde-lyase activity	11/6233	44/42456	0.0495526	0.323971	GH_D05G1382/GH_A05G1375/GH_A05G3421/GH_D12G0630/GH_D05G3338/GH_D08G2054/GH_D11G0090/GH_A08G2040/GH_A12G2816/GH_A11G3417/GH_A02G1957	11	5	6	PB_vs_PA
Molecular function	GO:0016307	phosphatidylinositol phosphate kinase activity	14/6233	60/42456	0.0495912	0.323971	GH_D09G0897/GH_A10G0515/GH_A03G2365/GH_A11G0769/GH_D02G2535/GH_A04G0885/GH_D05G2507/GH_D04G1204/GH_A09G0943/GH_A10G2027/GH_D06G1687/GH_D01G2372/GH_D09G1294/GH_A03G1435	14	5	9	PB_vs_PA
Molecular function	GO:0047134	protein-disulfide reductase activity	14/6233	60/42456	0.0495912	0.323971	GH_A01G1067/GH_A13G1362/GH_D01G0710/GH_D05G3382/GH_D13G1293/GH_A02G1062/GH_A09G0242/GH_D09G0239/GH_D03G0996/GH_A09G1172/GH_D01G1108/GH_D05G1715/GH_D05G2458/GH_A05G2440	14	5	9	PB_vs_PA
Molecular function	GO:0019901	protein kinase binding	30/6233	151/42456	0.0497982	0.323971	GH_D10G0648/GH_D11G1597/GH_D12G1136/GH_D12G1919/GH_D07G1819/GH_A09G1545/GH_D05G1367/GH_D11G1793/GH_A02G2061/GH_D08G0728/GH_D09G1774/GH_D04G0671/GH_A13G0287/GH_A11G1760/GH_A09G1821/GH_D11G0809/GH_D11G1628/GH_A11G0775/GH_A12G1920/GH_A12G1140/GH_A11G1277/GH_A08G0735/GH_D09G1517/GH_D08G1674/GH_D13G0283/GH_D11G1380/GH_A09G2704/GH_A04G0747/GH_A08G0637/GH_D02G2037	30	18	12	PB_vs_PA
Molecular function	GO:0001228	DNA-binding transcription activator activity, RNA polymerase II-specific	33/6233	169/42456	0.0509699	0.328723	GH_A06G2174/GH_A05G1046/GH_D08G1650/GH_A10G0669/GH_D10G0717/GH_D10G0188/GH_D10G0727/GH_A08G1638/GH_D05G1037/GH_A05G0477/GH_A03G0431/GH_A10G0181/GH_D05G1322/GH_A12G2341/GH_A11G1316/GH_A01G0692/GH_A05G0693/GH_D11G1348/GH_D03G1545/GH_D06G2208/GH_D05G3018/GH_A02G0554/GH_D06G0957/GH_D01G0691/GH_D05G0476/GH_D09G2067/GH_A09G2132/GH_A11G2894/GH_A08G2263/GH_A05G3010/GH_D05G1709/GH_A13G0299/GH_D09G1366	33	23	10	PB_vs_PA
Molecular function	GO:0004144	diacylglycerol O-acyltransferase activity	10/6233	39/42456	0.0511028	0.328723	GH_D07G1492/GH_A03G2120/GH_D09G0012/GH_D13G1861/GH_D11G0608/GH_A13G0413/GH_A09G0013/GH_D04G1575/GH_D13G0408/GH_A03G2122	10	7	3	PB_vs_PA
Molecular function	GO:0008865	fructokinase activity	7/6233	24/42456	0.0517625	0.331107	GH_A08G0676/GH_D09G1897/GH_D07G0850/GH_D12G2846/GH_A09G1943/GH_A07G0847/GH_D10G1393	7	1	6	PB_vs_PA
Molecular function	GO:0004396	hexokinase activity	9/6233	34/42456	0.0522025	0.332066	GH_A08G0676/GH_D06G0026/GH_A06G0039/GH_D09G1897/GH_D07G0850/GH_D12G2846/GH_A09G1943/GH_A07G0847/GH_D10G1393	9	1	8	PB_vs_PA
Molecular function	GO:0000978	RNA polymerase II proximal promoter sequence-specific DNA binding	8/6233	29/42456	0.052572	0.332569	GH_D10G0616/GH_D10G0188/GH_A10G0181/GH_D07G0569/GH_D01G2072/GH_D03G0481/GH_D11G2395/GH_D05G1709	8	3	5	PB_vs_PA
Molecular function	GO:0015295	solute:proton symporter activity	29/6233	146/42456	0.0531498	0.334376	GH_A03G2038/GH_A01G0997/GH_D01G1026/GH_D12G0060/GH_D12G1934/GH_D13G0583/GH_A11G2940/GH_D02G2111/GH_A05G3554/GH_D12G2467/GH_A03G0922/GH_A06G0709/GH_D04G0803/GH_D06G0076/GH_A03G1807/GH_A12G1937/GH_D10G1822/GH_A04G1342/GH_A13G0882/GH_D11G2968/GH_D10G0463/GH_A06G1789/GH_A03G1940/GH_D02G2205/GH_A05G2271/GH_D01G0126/GH_D01G0103/GH_D10G0088/GH_A10G0439	29	15	14	PB_vs_PA
Molecular function	GO:0015079	potassium ion transmembrane transporter activity	35/6233	182/42456	0.0550075	0.344172	GH_A08G1847/GH_A05G0933/GH_D08G1864/GH_A12G1280/GH_D05G0924/GH_A11G2946/GH_A11G2630/GH_A05G1052/GH_D08G2729/GH_D10G0437/GH_A13G0128/GH_A05G2795/GH_A08G1619/GH_D11G0018/GH_A05G1497/GH_A06G0632/GH_D13G0343/GH_A10G0415/GH_A12G2910/GH_D02G1515/GH_D13G0128/GH_A01G1525/GH_A13G0349/GH_D01G0666/GH_D01G1585/GH_A03G0423/GH_D12G0456/GH_D05G1519/GH_A01G0868/GH_A08G2288/GH_A09G0295/GH_D04G0555/GH_A05G3796/GH_…	35	9	26	PB_vs_PA
Molecular function	GO:0016405	CoA-ligase activity	14/6233	61/42456	0.0559943	0.348443	GH_A10G0499/GH_D03G0525/GH_A09G0738/GH_A02G1654/GH_D10G0525/GH_A02G0557/GH_D08G2087/GH_D09G0783/novel.5155/GH_D02G0576/GH_D01G2065/GH_A05G4256/GH_D11G3384/GH_A05G2348	14	6	8	PB_vs_PA
Molecular function	GO:0003860	3-hydroxyisobutyryl-CoA hydrolase activity	5/6233	15/42456	0.0570132	0.349166	GH_D07G0045/GH_D08G1011/GH_D13G2238/GH_A13G2257/GH_A11G1631	5	0	5	PB_vs_PA
Molecular function	GO:0102970	7-deoxyloganetic acid glucosyltransferase activity	5/6233	15/42456	0.0570132	0.349166	GH_A05G3654/GH_A10G2507/novel.7158/GH_D04G0688/novel.6121	5	4	1	PB_vs_PA
Molecular function	GO:0019842	vitamin binding	71/6233	403/42456	0.057053	0.349166	GH_D12G0616/GH_D02G0138/GH_A05G2328/GH_D05G1775/GH_A09G1827/GH_D05G2446/GH_D01G2237/GH_D02G0139/GH_D09G0111/GH_D09G1546/GH_A02G0133/GH_A12G2594/GH_A07G0935/GH_D01G1621/GH_D12G2951/GH_A12G0596/GH_D13G0636/GH_A11G1633/GH_D05G0121/GH_D08G2039/GH_A05G1744/GH_A01G1529/GH_D10G1289/GH_A02G0860/GH_A09G2346/GH_D06G1121/GH_D13G2525/GH_D07G0288/GH_D09G2475/GH_A06G1098/GH_D07G2278/GH_A12G1722/GH_A13G1736/nov…	71	28	43	PB_vs_PA
Molecular function	GO:0015145	monosaccharide transmembrane transporter activity	23/6233	112/42456	0.0573304	0.349166	GH_A03G2038/GH_A01G0997/GH_D01G1026/GH_D12G0060/GH_D13G0583/GH_A11G2940/GH_D02G2111/GH_D12G2467/GH_A03G0922/GH_A06G0709/GH_D06G0076/GH_A03G1807/GH_D10G1822/GH_D11G2968/GH_D10G0463/GH_A06G1789/GH_A03G1940/GH_D02G2205/GH_A05G2271/GH_D01G0126/GH_D01G0103/GH_D10G0088/GH_A10G0439	23	13	10	PB_vs_PA
Molecular function	GO:0005451	monovalent cation:proton antiporter activity	9/6233	35/42456	0.0614646	0.365631	GH_A08G1847/GH_D08G1864/GH_A11G2946/GH_A11G2630/GH_A13G0128/GH_A08G1619/GH_D02G1515/GH_D13G0128/GH_D11G2977	9	3	6	PB_vs_PA
Molecular function	GO:0016597	amino acid binding	9/6233	35/42456	0.0614646	0.365631	GH_A03G0179/GH_D02G0753/GH_D11G0200/GH_D09G2041/GH_A12G1522/GH_A09G2105/GH_A08G2003/GH_D08G2023/GH_D05G2422	9	6	3	PB_vs_PA
Molecular function	GO:0032452	histone demethylase activity	9/6233	35/42456	0.0614646	0.365631	GH_A08G1797/GH_A03G0027/GH_D03G1936/GH_D12G1514/GH_D08G1820/GH_D05G1120/GH_A05G1124/GH_D13G1449/GH_D02G2054	9	8	1	PB_vs_PA
Molecular function	GO:0090430	caffeoyl-CoA: alcohol caffeoyl transferase activity	9/6233	35/42456	0.0614646	0.365631	GH_A05G4329/GH_A09G1893/GH_A06G0995/GH_D06G1010/GH_A03G1699/GH_D06G1957/GH_D09G1845/GH_D04G0047/GH_D10G2753	9	4	5	PB_vs_PA
Molecular function	GO:0016872	intramolecular lyase activity	6/6233	20/42456	0.0616303	0.365631	GH_A02G1572/GH_D13G0214/GH_D04G0140/GH_A05G4235/GH_A07G0196/GH_A11G2086	6	5	1	PB_vs_PA
Molecular function	GO:0022839	ion gated channel activity	33/6233	172/42456	0.0625508	0.368162	GH_D11G0126/GH_A12G1280/GH_A13G0683/GH_D08G0931/GH_A05G1052/GH_D08G2729/novel.7208/GH_D10G0437/GH_D11G0018/GH_A05G1497/GH_D05G1823/novel.7108/GH_A05G3554/GH_A06G0632/GH_D13G0343/GH_A10G0415/GH_D04G0803/novel.2494/GH_A13G0349/GH_D01G0666/GH_D13G0918/GH_D11G3125/GH_A03G0423/GH_D05G1519/GH_A05G1732/GH_D07G0980/GH_D08G1135/GH_A08G2733/GH_D12G0013/novel.4433/GH_A02G2056/GH_A10G1574/GH_D03G0236	33	9	24	PB_vs_PA
Molecular function	GO:0016151	nickel cation binding	7/6233	25/42456	0.0631107	0.368162	GH_A10G2047/GH_A05G2847/GH_A01G1052/GH_D10G2151/GH_A07G1399/GH_D05G2869/GH_D01G1092	7	0	7	PB_vs_PA
Molecular function	GO:0050308	sugar-phosphatase activity	7/6233	25/42456	0.0631107	0.368162	GH_A02G0701/GH_D02G0715/GH_D04G1022/GH_D12G2333/GH_A12G2319/GH_D04G1869/GH_A11G3741	7	0	7	PB_vs_PA
Molecular function	GO:0016638	oxidoreductase activity, acting on the CH-NH2 group of donors	17/6233	79/42456	0.0645955	0.368162	GH_D05G2692/GH_D05G1775/GH_A07G0935/GH_D12G2773/GH_D03G1257/GH_D12G2176/GH_A12G2745/GH_A05G1744/novel.3806/GH_A12G2159/GH_A06G1771/GH_A08G2405/GH_D13G2207/GH_A03G1387/GH_A13G2225/GH_D09G2299/GH_D08G2006	17	5	12	PB_vs_PA
Molecular function	GO:0008395	steroid hydroxylase activity	4/6233	11/42456	0.0649508	0.368162	GH_A05G0193/GH_D05G0196/GH_D11G1957/GH_D05G1993	4	3	1	PB_vs_PA
Molecular function	GO:0046524	sucrose-phosphate synthase activity	4/6233	11/42456	0.0649508	0.368162	GH_D13G2289/GH_D08G2857/GH_A08G2865/GH_D06G1107	4	0	4	PB_vs_PA
Molecular function	GO:0047274	galactinol-sucrose galactosyltransferase activity	4/6233	11/42456	0.0649508	0.368162	GH_D13G1472/GH_A13G1527/GH_A05G3763/GH_D04G0583	4	3	1	PB_vs_PA
Molecular function	GO:0050373	UDP-arabinose 4-epimerase activity	4/6233	11/42456	0.0649508	0.368162	GH_D10G0063/GH_A06G2088/GH_A08G2059/GH_D11G2327	4	2	2	PB_vs_PA
Molecular function	GO:0080124	pheophytinase activity	4/6233	11/42456	0.0649508	0.368162	GH_D12G1157/GH_D13G2372/GH_A12G1162/GH_D03G0131	4	2	2	PB_vs_PA
Molecular function	GO:0033612	receptor serine/threonine kinase binding	21/6233	102/42456	0.0654763	0.369312	GH_D05G0956/GH_A05G0485/GH_A09G1075/GH_A04G0408/GH_D13G1158/GH_D04G1700/GH_D05G3656/GH_A05G0969/GH_D05G1888/GH_A05G1851/GH_D11G1507/GH_D03G1442/GH_A07G2244/GH_A07G1748/GH_A11G1481/GH_D08G2225/GH_A08G2215/novel.5412/GH_A03G2416/GH_D09G1027/GH_A04G1356	21	10	11	PB_vs_PA
Molecular function	GO:0005216	ion channel activity	48/6233	264/42456	0.0666305	0.37398	GH_D10G1017/GH_A05G0933/GH_D05G2002/GH_D11G0126/GH_D03G0070/GH_D11G1845/GH_A12G1280/GH_D05G0924/GH_A13G0683/GH_D08G0931/GH_A06G0238/GH_D13G1203/GH_A05G1052/GH_D08G2729/novel.7208/GH_D10G0437/GH_A02G1993/GH_D11G0018/GH_A05G1497/GH_D05G1823/novel.7108/GH_A05G3554/GH_A06G0632/GH_D13G0343/GH_A10G0415/GH_D08G1761/GH_D04G0803/novel.2494/GH_A13G0349/GH_A10G0944/GH_D01G0666/GH_D13G0918/GH_D11G3125/GH_A03…	48	19	29	PB_vs_PA
Molecular function	GO:0003993	acid phosphatase activity	20/6233	97/42456	0.0700237	0.390309	GH_D01G1602/GH_A06G0059/GH_A13G0139/GH_D07G1293/GH_A07G1310/GH_A13G1627/GH_A13G0875/GH_D13G0140/GH_D04G1115/GH_D10G1573/GH_D13G1090/GH_A11G0394/GH_D06G0045/novel.6784/GH_D05G3285/GH_A05G1891/GH_A03G2222/GH_A09G1553/GH_D02G2392/GH_A09G2218	20	6	14	PB_vs_PA
Molecular function	GO:0005342	organic acid transmembrane transporter activity	62/6233	352/42456	0.0712417	0.390309	GH_D07G0667/GH_A03G1056/GH_A07G0674/GH_D04G0733/GH_A12G2432/GH_A05G2342/GH_A06G0644/novel.2772/GH_A06G0282/GH_D12G2443/GH_D06G0265/novel.7242/GH_D05G2994/GH_D02G2158/GH_A02G2053/GH_D02G0815/GH_D06G0614/GH_D06G1824/novel.4626/GH_A08G0887/novel.525/GH_A11G1348/GH_A13G1636/GH_A13G1033/novel.482/GH_D02G2589/GH_A05G3054/GH_D03G0929/GH_A03G2427/novel.2068/novel.5921/GH_D10G1169/GH_A01G2166/GH_D05G3062/…	62	20	42	PB_vs_PA
Molecular function	GO:0046943	carboxylic acid transmembrane transporter activity	62/6233	352/42456	0.0712417	0.390309	GH_D07G0667/GH_A03G1056/GH_A07G0674/GH_D04G0733/GH_A12G2432/GH_A05G2342/GH_A06G0644/novel.2772/GH_A06G0282/GH_D12G2443/GH_D06G0265/novel.7242/GH_D05G2994/GH_D02G2158/GH_A02G2053/GH_D02G0815/GH_D06G0614/GH_D06G1824/novel.4626/GH_A08G0887/novel.525/GH_A11G1348/GH_A13G1636/GH_A13G1033/novel.482/GH_D02G2589/GH_A05G3054/GH_D03G0929/GH_A03G2427/novel.2068/novel.5921/GH_D10G1169/GH_A01G2166/GH_D05G3062/…	62	20	42	PB_vs_PA
Molecular function	GO:1901618	organic hydroxy compound transmembrane transporter activity	9/6233	36/42456	0.0717094	0.390309	GH_A03G2038/GH_A12G2432/GH_D12G2443/GH_D05G2030/GH_D12G1937/GH_D10G0463/GH_D02G2205/GH_D01G0103/GH_A10G0439	9	5	4	PB_vs_PA
Molecular function	GO:0016667	oxidoreductase activity, acting on a sulfur group of donors	51/6233	284/42456	0.0720359	0.390309	GH_A13G1203/GH_A01G1067/GH_A13G1362/GH_D10G2112/GH_D13G1147/GH_D01G0710/GH_D04G1588/GH_A10G2010/GH_A04G1253/GH_A02G0598/GH_D02G1480/GH_A12G0078/GH_A08G2817/GH_D05G3382/GH_D13G1293/GH_D11G3537/GH_A02G1062/novel.6981/GH_A09G0242/GH_D08G2810/GH_D09G0239/GH_D11G3620/GH_D03G1696/GH_A11G1320/GH_A08G2662/GH_A05G3712/GH_D09G0427/GH_D03G0996/GH_A10G1325/GH_A09G1172/GH_D12G2983/GH_D01G1108/GH_A05G1718/GH_D…	51	21	30	PB_vs_PA
Molecular function	GO:0008798	beta-aspartyl-peptidase activity	5/6233	16/42456	0.0732423	0.390309	novel.6901/GH_A05G2632/novel.6944/GH_A05G2068/GH_D12G2033	5	0	5	PB_vs_PA
Molecular function	GO:0008964	phosphoenolpyruvate carboxylase activity	5/6233	16/42456	0.0732423	0.390309	GH_D12G1910/GH_A12G1909/GH_A01G0515/GH_D01G0532/GH_A13G1756	5	0	5	PB_vs_PA
Molecular function	GO:0070401	NADP+ binding	5/6233	16/42456	0.0732423	0.390309	GH_D11G3761/GH_D04G1378/GH_A04G1040/GH_A04G1041/GH_A09G1702	5	2	3	PB_vs_PA
Molecular function	GO:0080054	low-affinity nitrate transmembrane transporter activity	5/6233	16/42456	0.0732423	0.390309	GH_A04G1174/GH_D08G2831/GH_D04G1513/GH_A08G2837/GH_A05G2485	5	1	4	PB_vs_PA
Molecular function	GO:0004673	protein histidine kinase activity	15/6233	69/42456	0.0735481	0.390309	GH_D03G1511/GH_D11G1597/GH_A05G0640/GH_A02G1984/GH_D07G1819/GH_D12G0117/GH_D03G0081/GH_A13G0287/GH_A12G0110/GH_A03G0465/GH_A05G0643/GH_D13G0283/GH_A03G1547/GH_D12G1465/GH_A10G0393	15	5	10	PB_vs_PA
Molecular function	GO:0016775	phosphotransferase activity, nitrogenous group as acceptor	15/6233	69/42456	0.0735481	0.390309	GH_D03G1511/GH_D11G1597/GH_A05G0640/GH_A02G1984/GH_D07G1819/GH_D12G0117/GH_D03G0081/GH_A13G0287/GH_A12G0110/GH_A03G0465/GH_A05G0643/GH_D13G0283/GH_A03G1547/GH_D12G1465/GH_A10G0393	15	5	10	PB_vs_PA
Molecular function	GO:0051213	dioxygenase activity	73/6233	422/42456	0.0747056	0.390309	GH_D12G0616/GH_A05G2328/GH_A08G1797/GH_A03G0027/GH_A13G1807/GH_D12G1413/GH_A08G2881/GH_D03G1936/GH_D12G1514/GH_A12G1397/GH_D07G2338/GH_A12G0596/GH_A10G0430/GH_A07G2040/GH_A09G2399/GH_D11G0217/GH_D07G0609/GH_A06G1733/GH_A10G0784/GH_D08G2039/GH_D08G1820/GH_D10G0453/GH_A08G0605/GH_D08G2382/GH_D01G1327/GH_A13G2336/GH_A13G1284/GH_D13G1761/GH_D06G1759/GH_A07G2395/GH_D07G2032/GH_A12G2220/GH_D09G1023/GH_…	73	34	39	PB_vs_PA
Molecular function	GO:0010329	auxin efflux transmembrane transporter activity	11/6233	47/42456	0.0747727	0.390309	GH_A10G1361/GH_D07G2376/GH_D03G0006/GH_A07G2429/GH_D10G1530/GH_A11G0028/GH_D08G1481/GH_A08G1455/GH_A01G2305/GH_A12G2896/GH_D11G0034	11	3	8	PB_vs_PA
Molecular function	GO:0080161	auxin transmembrane transporter activity	11/6233	47/42456	0.0747727	0.390309	GH_A10G1361/GH_D07G2376/GH_D03G0006/GH_A07G2429/GH_D10G1530/GH_A11G0028/GH_D08G1481/GH_A08G1455/GH_A01G2305/GH_A12G2896/GH_D11G0034	11	3	8	PB_vs_PA
Molecular function	GO:0050897	cobalt ion binding	19/6233	92/42456	0.0749264	0.390309	GH_D03G0150/GH_A06G0090/GH_A12G0221/GH_D12G2176/GH_D07G1563/GH_A02G0598/GH_A07G1558/GH_A02G0860/GH_A03G1658/GH_A12G2159/GH_D12G0235/GH_A13G1484/GH_D10G0276/novel.2987/GH_A12G0055/GH_D13G1429/GH_D01G0508/GH_D08G1243/GH_A13G2400	19	3	16	PB_vs_PA
Molecular function	GO:0060589	nucleoside-triphosphatase regulator activity	37/6233	199/42456	0.0749939	0.390309	GH_A12G0559/GH_A02G0168/GH_D05G1172/GH_A12G1312/GH_D11G1072/GH_D06G0628/GH_D12G1333/GH_D13G0505/GH_A06G0660/GH_D01G0794/GH_D02G0176/GH_A05G1171/GH_A08G0775/GH_D05G2230/GH_A11G1042/GH_D05G3931/GH_A03G0688/GH_D08G0772/GH_D09G2093/GH_A01G1308/GH_D05G2851/GH_D11G1267/GH_A05G1654/GH_D06G2410/GH_A01G0809/GH_D08G2632/GH_D02G0868/GH_A10G0216/GH_D05G0817/GH_A08G2636/GH_D05G3321/GH_D12G0580/GH_D13G2455/GH_…	37	26	11	PB_vs_PA
Molecular function	GO:0003955	NAD(P)H dehydrogenase (quinone) activity	7/6233	26/42456	0.0758515	0.391216	GH_A10G0182/GH_A11G1948/GH_D10G0189/GH_A05G2842/GH_A02G1903/GH_A05G4204/GH_A05G4203	7	5	2	PB_vs_PA
Molecular function	GO:0030976	thiamine pyrophosphate binding	7/6233	26/42456	0.0758515	0.391216	GH_D02G0138/GH_A09G1827/GH_D02G0139/GH_A02G0133/GH_A02G0132/GH_A09G1826/GH_D02G1446	7	3	4	PB_vs_PA
Molecular function	GO:0016701	oxidoreductase activity, acting on single donors with incorporation of molecular oxygen	23/6233	116/42456	0.0792625	0.406415	GH_A04G1373/GH_A10G0430/GH_A09G2399/GH_A07G1151/GH_D10G0453/GH_A08G0605/GH_D06G0727/GH_D08G2382/GH_A10G0641/GH_A13G1284/GH_A12G2220/GH_A05G1343/GH_A13G1789/GH_A12G0143/GH_D13G1213/GH_D04G1719/GH_A01G0365/GH_D10G0585/GH_D02G0353/GH_A08G0148/GH_A06G1011/GH_A05G1490/GH_D01G0347	23	8	15	PB_vs_PA
Molecular function	GO:0008970	phospholipase A1 activity	12/6233	53/42456	0.0797119	0.406415	GH_A05G2543/GH_A10G0328/GH_A11G1319/GH_D10G0481/GH_A11G0497/GH_A10G0455/GH_D11G0520/GH_A12G2345/GH_D09G0752/GH_A09G0805/GH_D05G1599/GH_D10G0342	12	4	8	PB_vs_PA
Molecular function	GO:0030545	receptor regulator activity	18/6233	87/42456	0.0802182	0.406415	GH_D11G2058/GH_A02G0508/GH_D01G2343/GH_A05G2122/GH_D05G2152/GH_D02G0525/GH_A11G2019/GH_D10G1886/GH_A09G1111/GH_A11G2254/GH_A01G0373/GH_A06G2304/GH_A08G1968/GH_D02G2220/GH_D08G1982/novel.915/GH_D11G2190/GH_D02G2381	18	7	11	PB_vs_PA
Molecular function	GO:0048018	receptor ligand activity	18/6233	87/42456	0.0802182	0.406415	GH_D11G2058/GH_A02G0508/GH_D01G2343/GH_A05G2122/GH_D05G2152/GH_D02G0525/GH_A11G2019/GH_D10G1886/GH_A09G1111/GH_A11G2254/GH_A01G0373/GH_A06G2304/GH_A08G1968/GH_D02G2220/GH_D08G1982/novel.915/GH_D11G2190/GH_D02G2381	18	7	11	PB_vs_PA
Molecular function	GO:0042285	xylosyltransferase activity	11/6233	48/42456	0.0847017	0.412183	novel.3208/GH_D11G2095/GH_A02G0509/GH_D02G0880/GH_D08G2832/GH_A03G1759/GH_D02G1915/GH_A09G1686/GH_D09G1632/GH_D01G2203/GH_D13G0823	11	4	7	PB_vs_PA
Molecular function	GO:0004620	phospholipase activity	35/6233	189/42456	0.0850662	0.412183	GH_A09G1079/GH_D03G0050/GH_A05G2543/GH_A05G0015/GH_A10G0328/GH_A05G4329/GH_A13G2235/GH_D10G0147/GH_A09G1893/GH_A06G0995/GH_D06G1010/GH_D12G0753/GH_A11G1319/GH_A03G1699/GH_D06G1957/GH_A05G3449/GH_D10G0481/GH_D09G1031/GH_A11G0497/GH_A10G0455/GH_D09G1845/GH_D11G0520/GH_A08G2034/GH_D04G0047/GH_A12G2345/GH_D09G0752/GH_A09G0805/GH_D05G1599/GH_D11G2035/GH_D05G0291/GH_A05G0889/GH_A05G1696/GH_D10G0342/GH_…	35	12	23	PB_vs_PA
Molecular function	GO:0003984	acetolactate synthase activity	4/6233	12/42456	0.0864687	0.412183	GH_D02G0138/GH_D02G0139/GH_A02G0133/GH_A02G0132	4	0	4	PB_vs_PA
Molecular function	GO:0016647	oxidoreductase activity, acting on the CH-NH group of donors, oxygen as acceptor	4/6233	12/42456	0.0864687	0.412183	GH_D06G1170/GH_A08G0417/GH_A08G1697/GH_A06G1345	4	1	3	PB_vs_PA
Molecular function	GO:0042132	fructose 1,6-bisphosphate 1-phosphatase activity	4/6233	12/42456	0.0864687	0.412183	GH_A02G0701/GH_D02G0715/GH_D04G1869/GH_A11G3741	4	0	4	PB_vs_PA
Molecular function	GO:0052743	inositol tetrakisphosphate phosphatase activity	4/6233	12/42456	0.0864687	0.412183	GH_D08G1868/GH_D12G2325/GH_D09G1807/GH_D11G0306	4	2	2	PB_vs_PA
Molecular function	GO:0005085	guanyl-nucleotide exchange factor activity	30/6233	159/42456	0.0865753	0.412183	GH_A05G1309/GH_D08G1616/GH_D12G1925/GH_A09G0068/GH_D02G2104/GH_A12G1925/GH_A07G0188/GH_D08G1760/GH_D04G1677/GH_A08G1601/GH_A04G1337/GH_D05G2602/GH_D10G1177/GH_D01G1953/GH_A07G0058/GH_D08G0377/GH_A01G1308/GH_D12G1264/GH_A13G0785/GH_A10G2501/GH_D05G1855/novel.3957/GH_D11G1734/GH_A11G1694/GH_A05G2578/GH_D04G2106/GH_D08G2632/GH_A11G2878/GH_A08G2636/GH_D11G2905	30	21	9	PB_vs_PA
Molecular function	GO:0003846	2-acylglycerol O-acyltransferase activity	8/6233	32/42456	0.0867565	0.412183	GH_A05G4329/GH_A09G1893/GH_A06G0995/GH_D06G1010/GH_A03G1699/GH_D06G1957/GH_D09G1845/GH_D04G0047	8	3	5	PB_vs_PA
Molecular function	GO:0004622	lysophospholipase activity	8/6233	32/42456	0.0867565	0.412183	GH_A05G4329/GH_A09G1893/GH_A06G0995/GH_D06G1010/GH_A03G1699/GH_D06G1957/GH_D09G1845/GH_D04G0047	8	3	5	PB_vs_PA
Molecular function	GO:0004970	ionotropic glutamate receptor activity	8/6233	32/42456	0.0867565	0.412183	GH_A13G0683/novel.7208/GH_D05G1823/novel.7108/GH_D13G0918/GH_D07G0980/GH_A02G2056/GH_D03G0236	8	4	4	PB_vs_PA
Molecular function	GO:0005230	extracellular ligand-gated ion channel activity	8/6233	32/42456	0.0867565	0.412183	GH_A13G0683/novel.7208/GH_D05G1823/novel.7108/GH_D13G0918/GH_D07G0980/GH_A02G2056/GH_D03G0236	8	4	4	PB_vs_PA
Molecular function	GO:0008066	glutamate receptor activity	8/6233	32/42456	0.0867565	0.412183	GH_A13G0683/novel.7208/GH_D05G1823/novel.7108/GH_D13G0918/GH_D07G0980/GH_A02G2056/GH_D03G0236	8	4	4	PB_vs_PA
Molecular function	GO:0022824	transmitter-gated ion channel activity	8/6233	32/42456	0.0867565	0.412183	GH_A13G0683/novel.7208/GH_D05G1823/novel.7108/GH_D13G0918/GH_D07G0980/GH_A02G2056/GH_D03G0236	8	4	4	PB_vs_PA
Molecular function	GO:0022835	transmitter-gated channel activity	8/6233	32/42456	0.0867565	0.412183	GH_A13G0683/novel.7208/GH_D05G1823/novel.7108/GH_D13G0918/GH_D07G0980/GH_A02G2056/GH_D03G0236	8	4	4	PB_vs_PA
Molecular function	GO:0030594	neurotransmitter receptor activity	8/6233	32/42456	0.0867565	0.412183	GH_A13G0683/novel.7208/GH_D05G1823/novel.7108/GH_D13G0918/GH_D07G0980/GH_A02G2056/GH_D03G0236	8	4	4	PB_vs_PA
Molecular function	GO:0015491	cation:cation antiporter activity	12/6233	54/42456	0.0894127	0.415451	GH_A08G1847/GH_D08G1864/GH_A11G2946/GH_A11G2630/GH_A13G0128/GH_A08G1619/GH_D02G1515/GH_D13G0128/GH_D09G1761/GH_D11G2977/GH_D01G0543/GH_A01G0549	12	5	7	PB_vs_PA
Molecular function	GO:0016641	oxidoreductase activity, acting on the CH-NH2 group of donors, oxygen as acceptor	12/6233	54/42456	0.0894127	0.415451	GH_D05G2692/GH_D05G1775/GH_A07G0935/GH_D03G1257/GH_A05G1744/novel.3806/GH_A06G1771/GH_D13G2207/GH_A03G1387/GH_A13G2225/GH_D09G2299/GH_D08G2006	12	5	7	PB_vs_PA
Molecular function	GO:0031406	carboxylic acid binding	43/6233	239/42456	0.0896518	0.415451	GH_A09G1990/GH_D12G0616/GH_A05G2328/GH_D05G1775/GH_D08G2409/GH_A03G0179/GH_A07G0935/GH_A13G2009/GH_A12G0596/GH_A12G0065/GH_D02G0753/GH_D05G1397/GH_D08G2039/GH_A05G1744/novel.5422/GH_D11G0200/GH_D09G2041/GH_D10G1384/GH_D12G0066/GH_A09G0267/GH_D09G1937/GH_A11G1795/GH_A08G1214/GH_A06G1771/GH_A12G1522/GH_A09G2105/GH_D04G1120/GH_A11G1242/GH_A13G2010/GH_D11G1526/GH_D13G1968/novel.1659/GH_D11G0935/GH_A0…	43	20	23	PB_vs_PA
Molecular function	GO:0043177	organic acid binding	43/6233	239/42456	0.0896518	0.415451	GH_A09G1990/GH_D12G0616/GH_A05G2328/GH_D05G1775/GH_D08G2409/GH_A03G0179/GH_A07G0935/GH_A13G2009/GH_A12G0596/GH_A12G0065/GH_D02G0753/GH_D05G1397/GH_D08G2039/GH_A05G1744/novel.5422/GH_D11G0200/GH_D09G2041/GH_D10G1384/GH_D12G0066/GH_A09G0267/GH_D09G1937/GH_A11G1795/GH_A08G1214/GH_A06G1771/GH_A12G1522/GH_A09G2105/GH_D04G1120/GH_A11G1242/GH_A13G2010/GH_D11G1526/GH_D13G1968/novel.1659/GH_D11G0935/GH_A0…	43	20	23	PB_vs_PA
Molecular function	GO:0005315	inorganic phosphate transmembrane transporter activity	10/6233	43/42456	0.0898833	0.415451	GH_A13G1636/GH_D07G2348/GH_D01G0742/GH_D13G1594/GH_A09G1793/GH_D05G3867/novel.6687/GH_D09G1743/GH_A01G0742/GH_A07G2404	10	1	9	PB_vs_PA
Molecular function	GO:0004022	alcohol dehydrogenase (NAD) activity	7/6233	27/42456	0.0899842	0.415451	GH_D01G2159/GH_A02G0713/GH_A10G1687/GH_A07G1669/GH_D02G0728/GH_A01G2058/GH_A08G1283	7	1	6	PB_vs_PA
Molecular function	GO:0004805	trehalose-phosphatase activity	7/6233	27/42456	0.0899842	0.415451	GH_D11G2333/GH_D12G2401/GH_A02G1696/GH_D06G0373/GH_D12G1085/GH_D12G2208/GH_A11G2107	7	1	6	PB_vs_PA
Molecular function	GO:0005504	fatty acid binding	5/6233	17/42456	0.0917056	0.419806	novel.5422/GH_D10G1384/GH_D11G1526/GH_A07G0196/GH_A07G1757	5	3	2	PB_vs_PA
Molecular function	GO:0004069	L-aspartate:2-oxoglutarate aminotransferase activity	6/6233	22/42456	0.0920274	0.419806	GH_A09G2346/GH_D06G1121/GH_D07G0288/GH_A06G1098/GH_D11G2349/GH_A10G1610	6	1	5	PB_vs_PA
Molecular function	GO:0010011	auxin binding	6/6233	22/42456	0.0920274	0.419806	GH_A08G0792/GH_A10G0227/GH_D08G0784/GH_A08G1389/GH_A05G2217/GH_A11G1227	6	6	0	PB_vs_PA
Molecular function	GO:0004791	thioredoxin-disulfide reductase activity	13/6233	60/42456	0.093235	0.423627	GH_A01G1067/GH_A13G1362/GH_D01G0710/GH_D05G3382/GH_D13G1293/GH_A02G1062/GH_A09G0242/GH_D09G0239/GH_D03G0996/GH_D01G1108/GH_D05G1715/GH_D05G2458/GH_A05G2440	13	5	8	PB_vs_PA
Molecular function	GO:0016765	transferase activity, transferring alkyl or aryl (other than methyl) groups	53/6233	303/42456	0.0977973	0.4426	GH_A11G1106/GH_A08G1451/GH_A10G0945/GH_A12G2594/GH_D09G1723/GH_D13G1748/GH_D11G1137/GH_D12G1397/GH_D11G2410/GH_D08G1473/GH_A07G0814/GH_A11G3064/GH_A12G1381/GH_D07G0816/GH_A13G1754/GH_A13G1793/GH_A11G2438/GH_A13G1032/GH_A09G1774/GH_D01G2430/GH_D07G2278/GH_A09G2306/GH_A11G0937/GH_D11G0963/GH_A05G3712/GH_D10G0896/GH_A11G3695/GH_A11G0474/GH_A09G1808/GH_D13G2393/GH_D13G1711/GH_D11G0214/GH_A12G1176/GH_…	53	23	30	PB_vs_PA
Molecular function	GO:0015020	glucuronosyltransferase activity	16/6233	78/42456	0.100838	0.454565	novel.3208/GH_D11G2095/GH_D02G0880/GH_A12G1553/GH_D08G2832/GH_D10G0031/GH_D08G2717/GH_A01G0607/GH_A10G1298/GH_A03G1759/GH_A08G2720/GH_D11G2581/GH_D02G1915/GH_A09G1686/GH_D09G1632/GH_D11G3252	16	3	13	PB_vs_PA
Molecular function	GO:0000981	DNA-binding transcription factor activity, RNA polymerase II-specific	81/6233	481/42456	0.101672	0.456019	GH_A06G2174/GH_A10G1686/GH_A05G1046/GH_D08G1650/GH_D01G1745/GH_A10G0669/GH_D10G0616/GH_D10G0717/GH_D07G2269/GH_D04G0483/GH_D10G0188/GH_A11G3480/GH_D10G0727/GH_A11G2581/GH_D12G1315/GH_A01G1651/GH_A08G1638/GH_D05G1037/GH_D10G1214/GH_A05G0477/GH_D05G2774/GH_D11G0020/GH_A05G3884/GH_D13G2046/GH_A03G0431/GH_D05G1182/GH_A11G2699/GH_A07G1502/GH_A10G0181/GH_D05G1322/GH_A12G2341/GH_A11G1316/GH_A07G1434/GH_…	81	50	31	PB_vs_PA
Molecular function	GO:0015036	disulfide oxidoreductase activity	40/6233	223/42456	0.101957	0.456019	GH_A01G1067/GH_A13G1362/GH_D10G2112/GH_D01G0710/GH_D04G1588/GH_A10G2010/GH_A04G1253/GH_D02G1480/GH_A12G0078/GH_A08G2817/GH_D05G3382/GH_D13G1293/GH_D11G3537/GH_A02G1062/novel.6981/GH_A09G0242/GH_D08G2810/GH_D09G0239/GH_D11G3620/GH_D03G1696/GH_A11G1320/GH_A05G3712/GH_D03G0996/GH_A10G1325/GH_A09G1172/GH_D12G2983/GH_D01G1108/GH_D06G2114/GH_A11G3599/GH_A03G1293/GH_D05G1715/GH_A01G2029/GH_D05G2458/GH_D…	40	15	25	PB_vs_PA
Molecular function	GO:0004470	malic enzyme activity	7/6233	28/42456	0.105488	0.459254	GH_A05G0467/GH_D07G1563/GH_A07G1558/GH_A06G0991/GH_D03G1248/GH_D08G1243/GH_D07G0096	7	3	4	PB_vs_PA
Molecular function	GO:0004471	malate dehydrogenase (decarboxylating) (NAD+) activity	7/6233	28/42456	0.105488	0.459254	GH_A05G0467/GH_D07G1563/GH_A07G1558/GH_A06G0991/GH_D03G1248/GH_D08G1243/GH_D07G0096	7	3	4	PB_vs_PA
Molecular function	GO:0032454	histone demethylase activity (H3-K9 specific)	7/6233	28/42456	0.105488	0.459254	GH_A08G1797/GH_A03G0027/GH_D03G1936/GH_D12G1514/GH_D08G1820/GH_D13G1449/GH_D02G2054	7	6	1	PB_vs_PA
Molecular function	GO:0000155	phosphorelay sensor kinase activity	14/6233	67/42456	0.106115	0.459254	GH_D03G1511/GH_D11G1597/GH_A05G0640/GH_A02G1984/GH_D07G1819/GH_D12G0117/GH_D03G0081/GH_A13G0287/GH_A12G0110/GH_A03G0465/GH_A05G0643/GH_D13G0283/GH_D12G1465/GH_A10G0393	14	5	9	PB_vs_PA
Molecular function	GO:0016814	hydrolase activity, acting on carbon-nitrogen (but not peptide) bonds, in cyclic amidines	11/6233	50/42456	0.106876	0.459254	GH_D03G1487/GH_D13G2213/GH_D12G0879/GH_D09G1774/GH_A13G2230/GH_A09G1821/GH_A03G0489/GH_D05G0299/GH_D07G2191/GH_A01G1220/GH_A05G0293	11	4	7	PB_vs_PA
Molecular function	GO:0022843	voltage-gated cation channel activity	15/6233	73/42456	0.108321	0.459254	GH_A12G1280/GH_A05G1052/GH_D08G2729/GH_D10G0437/GH_D11G0018/GH_A05G1497/GH_A06G0632/GH_D13G0343/GH_A10G0415/GH_A13G0349/GH_D01G0666/GH_A03G0423/GH_D05G1519/GH_A08G2733/novel.4433	15	4	11	PB_vs_PA
Molecular function	GO:0008131	primary amine oxidase activity	6/6233	23/42456	0.109759	0.459254	GH_D03G1257/novel.3806/GH_D13G2207/GH_A13G2225/GH_D09G2299/GH_D08G2006	6	5	1	PB_vs_PA
Molecular function	GO:0090447	glycerol-3-phosphate 2-O-acyltransferase activity	6/6233	23/42456	0.109759	0.459254	GH_A11G0931/GH_D09G1751/GH_D10G1477/GH_A09G1801/GH_D11G0958/GH_D04G1426	6	5	1	PB_vs_PA
Molecular function	GO:0003987	acetate-CoA ligase activity	4/6233	13/42456	0.110949	0.459254	GH_A02G0557/GH_D09G0783/GH_D02G0576/GH_A05G4256	4	3	1	PB_vs_PA
Molecular function	GO:0004623	phospholipase A2 activity	4/6233	13/42456	0.110949	0.459254	GH_A05G0015/GH_A13G2235/GH_D12G0753/GH_D05G0291	4	1	3	PB_vs_PA
Molecular function	GO:0004930	G protein-coupled receptor activity	4/6233	13/42456	0.110949	0.459254	GH_A13G0102/GH_D13G0105/GH_D13G0106/GH_A03G1516	4	1	3	PB_vs_PA
Molecular function	GO:0030742	GTP-dependent protein binding	4/6233	13/42456	0.110949	0.459254	GH_A10G2204/GH_D10G2305/GH_D11G3719/GH_A09G1616	4	0	4	PB_vs_PA
Molecular function	GO:0032029	myosin tail binding	4/6233	13/42456	0.110949	0.459254	GH_A10G2204/GH_D10G2305/GH_D11G3719/GH_A09G1616	4	0	4	PB_vs_PA
Molecular function	GO:0032036	myosin heavy chain binding	4/6233	13/42456	0.110949	0.459254	GH_A10G2204/GH_D10G2305/GH_D11G3719/GH_A09G1616	4	0	4	PB_vs_PA
Molecular function	GO:0080115	myosin XI tail binding	4/6233	13/42456	0.110949	0.459254	GH_A10G2204/GH_D10G2305/GH_D11G3719/GH_A09G1616	4	0	4	PB_vs_PA
Molecular function	GO:0016857	racemase and epimerase activity, acting on carbohydrates and derivatives	17/6233	85/42456	0.111362	0.459254	GH_D04G0512/GH_A08G2422/GH_D13G1180/GH_D07G1595/GH_A12G1975/GH_D04G0597/GH_D08G2428/GH_D10G0063/GH_A05G3752/GH_D12G2552/GH_A07G1589/GH_A12G2533/GH_D07G0710/GH_A06G2088/GH_A08G2059/GH_A08G1155/GH_D11G2327	17	5	12	PB_vs_PA
Molecular function	GO:0019200	carbohydrate kinase activity	17/6233	85/42456	0.111362	0.459254	GH_A06G0746/GH_D06G0723/GH_A08G0676/GH_D06G0026/GH_A06G0039/GH_D09G1756/GH_A09G1805/GH_D09G1897/GH_D07G0850/GH_D12G2846/GH_A09G1943/GH_A07G0847/GH_A13G0301/novel.5202/GH_D05G2182/GH_D10G1393/GH_A05G0276	17	4	13	PB_vs_PA
Molecular function	GO:0004030	aldehyde dehydrogenase [NAD(P)+] activity	5/6233	18/42456	0.112307	0.459254	GH_D03G0110/GH_A02G1952/GH_A06G0497/GH_A06G0665/GH_D06G0468	5	3	2	PB_vs_PA
Molecular function	GO:0004645	phosphorylase activity	5/6233	18/42456	0.112307	0.459254	GH_D09G0111/GH_D13G2525/GH_A13G2530/GH_A09G0109/GH_A05G1600	5	1	4	PB_vs_PA
Molecular function	GO:0005365	myo-inositol transmembrane transporter activity	5/6233	18/42456	0.112307	0.459254	GH_A03G2038/GH_D10G0463/GH_D02G2205/GH_D01G0103/GH_A10G0439	5	2	3	PB_vs_PA
Molecular function	GO:0016639	oxidoreductase activity, acting on the CH-NH2 group of donors, NAD or NADP as acceptor	5/6233	18/42456	0.112307	0.459254	GH_D12G2773/GH_D12G2176/GH_A12G2745/GH_A12G2159/GH_A08G2405	5	0	5	PB_vs_PA
Molecular function	GO:0016755	transferase activity, transferring amino-acyl groups	5/6233	18/42456	0.112307	0.459254	GH_A08G1128/GH_D08G1141/GH_D03G0460/GH_D06G0724/GH_A06G0747	5	0	5	PB_vs_PA
Molecular function	GO:0047938	glucose-6-phosphate 1-epimerase activity	5/6233	18/42456	0.112307	0.459254	GH_D04G0597/GH_A05G3752/GH_D12G2552/GH_A12G2533/GH_A08G1155	5	0	5	PB_vs_PA
Molecular function	GO:0052793	pectin acetylesterase activity	5/6233	18/42456	0.112307	0.459254	GH_A08G1736/GH_A08G1738/GH_D08G1757/GH_A04G1010/GH_D04G1343	5	3	2	PB_vs_PA
Molecular function	GO:0004714	transmembrane receptor protein tyrosine kinase activity	10/6233	45/42456	0.114469	0.466432	GH_D04G1700/GH_A11G2365/GH_A05G2523/GH_D02G0885/GH_D05G2185/GH_D09G1339/GH_D05G2763/GH_A02G0863/novel.1445/GH_A04G1356	10	2	8	PB_vs_PA
Molecular function	GO:0052689	carboxylic ester hydrolase activity	80/6233	479/42456	0.117803	0.478313	GH_D06G2179/GH_A06G2145/GH_A12G0612/GH_A12G2693/GH_D12G2072/GH_D13G1581/GH_D12G1157/GH_A05G2543/GH_A08G1736/GH_A08G1738/GH_D08G1757/GH_D07G0194/GH_D05G1256/GH_A05G0015/GH_A10G0328/GH_A12G2667/GH_A05G4329/GH_A13G2235/GH_D10G0147/GH_D12G0632/GH_A09G1893/GH_A06G0995/GH_D06G1010/GH_D11G0180/GH_D12G2693/GH_D12G0753/GH_D05G1446/GH_A11G1319/GH_D13G2372/GH_A11G1185/GH_A03G1699/GH_A03G2146/GH_A03G0455/GH_…	80	31	49	PB_vs_PA
Molecular function	GO:0004565	beta-galactosidase activity	11/6233	51/42456	0.119114	0.481926	GH_D10G0637/GH_D05G1370/GH_A06G0780/GH_D05G1933/GH_A12G0009/GH_D06G0761/GH_A05G1369/GH_A10G1370/GH_A05G4025/GH_D06G2088/GH_A10G0214	11	4	7	PB_vs_PA
Molecular function	GO:0016846	carbon-sulfur lyase activity	18/6233	92/42456	0.121447	0.489138	GH_A12G2594/GH_A09G1881/GH_A06G1733/novel.2888/GH_D03G1575/novel.2290/GH_D06G1759/GH_A11G0937/GH_D11G0963/GH_D08G2754/GH_D11G0544/GH_A03G0398/GH_D03G0881/GH_A04G0059/GH_D06G0683/GH_D07G1681/GH_A08G1357/GH_D12G2532	18	9	9	PB_vs_PA
Molecular function	GO:0008515	sucrose transmembrane transporter activity	7/6233	29/42456	0.122325	0.489138	GH_A05G2156/GH_D03G1971/GH_D05G2188/GH_D04G1542/GH_A04G1209/GH_D12G2117/GH_A12G2119	7	1	6	PB_vs_PA
Molecular function	GO:0019104	DNA N-glycosylase activity	9/6233	40/42456	0.122605	0.489138	GH_D01G1007/GH_A05G0564/GH_D01G1377/GH_D10G0891/GH_A01G0980/GH_A01G1303/GH_D05G1204/GH_A05G1202/GH_D05G0552	9	6	3	PB_vs_PA
Molecular function	GO:0022821	potassium ion antiporter activity	9/6233	40/42456	0.122605	0.489138	GH_A08G1847/GH_D08G1864/GH_A11G2946/GH_A11G2630/GH_A13G0128/GH_A08G1619/GH_D02G1515/GH_D13G0128/GH_D11G2977	9	3	6	PB_vs_PA
Molecular function	GO:0050474	(S)-norcoclaurine synthase activity	6/6233	24/42456	0.129091	0.513227	GH_D08G1867/GH_A08G1850/GH_D03G0544/GH_D12G2321/GH_D03G0543/novel.6576	6	0	6	PB_vs_PA
Molecular function	GO:0019900	kinase binding	31/6233	172/42456	0.129756	0.514084	GH_D10G0648/GH_D11G1597/GH_D12G1136/GH_D12G1919/GH_D07G1819/GH_A09G1545/GH_D05G1367/GH_D11G1793/GH_A02G2061/GH_D08G0728/GH_D09G1774/GH_D04G0671/GH_A13G0287/GH_A11G1760/GH_A09G1821/GH_D11G0809/GH_D11G1628/GH_A11G0775/GH_A12G1920/GH_A12G1140/GH_A11G1277/GH_A08G0735/GH_D09G1517/novel.3500/GH_D08G1674/GH_D13G0283/GH_D11G1380/GH_A09G2704/GH_A04G0747/GH_A08G0637/GH_D02G2037	31	19	12	PB_vs_PA
Molecular function	GO:0005267	potassium channel activity	17/6233	87/42456	0.130597	0.515631	GH_A05G0933/GH_A12G1280/GH_D05G0924/GH_A05G1052/GH_D08G2729/GH_D10G0437/GH_D11G0018/GH_A05G1497/GH_A06G0632/GH_D13G0343/GH_A10G0415/GH_A13G0349/GH_D01G0666/GH_A03G0423/GH_D05G1519/GH_A01G0868/GH_A08G2733	17	5	12	PB_vs_PA
Molecular function	GO:0035673	oligopeptide transmembrane transporter activity	8/6233	35/42456	0.131279	0.516544	GH_A03G0609/GH_A09G1796/GH_A11G0452/GH_A08G1240/GH_A08G1241/GH_A05G2175/GH_D05G2206/GH_A11G0148	8	5	3	PB_vs_PA
Molecular function	GO:0008460	dTDP-glucose 4,6-dehydratase activity	5/6233	19/42456	0.134907	0.52362	GH_A08G2671/GH_A04G0493/GH_D11G3313/GH_A08G2670/GH_D04G0390	5	5	0	PB_vs_PA
Molecular function	GO:0015204	urea transmembrane transporter activity	5/6233	19/42456	0.134907	0.52362	GH_A10G2357/GH_D10G2454/GH_D01G2374/GH_D02G2207/GH_A03G0492	5	2	3	PB_vs_PA
Molecular function	GO:0016289	CoA hydrolase activity	5/6233	19/42456	0.134907	0.52362	GH_D07G0045/GH_D08G1011/GH_D13G2238/GH_A13G2257/GH_A11G1631	5	0	5	PB_vs_PA
Molecular function	GO:0016703	oxidoreductase activity, acting on single donors with incorporation of molecular oxygen, incorporation of one atom of oxygen (internal monooxygenases or internal mixed function oxidases)	5/6233	19/42456	0.134907	0.52362	GH_A04G1373/GH_A07G1151/GH_A12G0143/GH_D04G1719/GH_A08G0148	5	1	4	PB_vs_PA
Molecular function	GO:0005351	carbohydrate:proton symporter activity	24/6233	130/42456	0.137476	0.52709	GH_A03G2038/GH_A01G0997/GH_D01G1026/GH_D12G0060/GH_D13G0583/GH_A11G2940/GH_D02G2111/GH_D12G2467/GH_A03G0922/GH_A06G0709/GH_D06G0076/GH_A03G1807/GH_D10G1822/GH_A04G1342/GH_D11G2968/GH_D10G0463/GH_A06G1789/GH_A03G1940/GH_D02G2205/GH_A05G2271/GH_D01G0126/GH_D01G0103/GH_D10G0088/GH_A10G0439	24	14	10	PB_vs_PA
Molecular function	GO:0005402	carbohydrate:cation symporter activity	24/6233	130/42456	0.137476	0.52709	GH_A03G2038/GH_A01G0997/GH_D01G1026/GH_D12G0060/GH_D13G0583/GH_A11G2940/GH_D02G2111/GH_D12G2467/GH_A03G0922/GH_A06G0709/GH_D06G0076/GH_A03G1807/GH_D10G1822/GH_A04G1342/GH_D11G2968/GH_D10G0463/GH_A06G1789/GH_A03G1940/GH_D02G2205/GH_A05G2271/GH_D01G0126/GH_D01G0103/GH_D10G0088/GH_A10G0439	24	14	10	PB_vs_PA
Molecular function	GO:0016717	oxidoreductase activity, acting on paired donors, with oxidation of a pair of donors resulting in the reduction of molecular oxygen to two molecules of water	9/6233	41/42456	0.137746	0.52709	GH_D02G1157/GH_A09G1076/GH_A02G0927/GH_D04G1454/GH_A04G1111/GH_A05G1501/GH_A10G1561/GH_D05G1245/GH_D03G0644	9	4	5	PB_vs_PA
Molecular function	GO:0004839	ubiquitin activating enzyme activity	4/6233	14/42456	0.138102	0.52709	GH_A13G2619/GH_A13G2620/GH_A07G2224/GH_A13G2621	4	3	1	PB_vs_PA
Molecular function	GO:0008453	alanine-glyoxylate transaminase activity	4/6233	14/42456	0.138102	0.52709	GH_D10G1289/GH_A02G0056/GH_D09G2254/GH_A13G2454	4	2	2	PB_vs_PA
Molecular function	GO:0016877	ligase activity, forming carbon-sulfur bonds	22/6233	118/42456	0.139133	0.528305	GH_A10G0499/GH_D03G0525/GH_A09G0738/GH_A02G1654/novel.7046/GH_D10G0525/GH_A13G2619/GH_A02G0557/GH_D08G2087/GH_D09G0783/novel.5155/GH_A07G1647/GH_D02G0576/GH_D01G2065/GH_D07G1647/GH_A05G4256/GH_D11G3384/GH_D13G0931/GH_A13G2620/GH_A07G2224/GH_A13G2621/GH_A05G2348	22	10	12	PB_vs_PA
Molecular function	GO:0004364	glutathione transferase activity	21/6233	112/42456	0.139805	0.528305	GH_D09G1723/GH_D13G1748/GH_D11G2410/GH_A07G0814/GH_D07G0816/GH_A13G1793/GH_A11G2438/GH_A13G1032/GH_A09G1774/GH_D01G2430/GH_A05G3712/GH_D10G0896/GH_D11G0214/GH_A11G2054/GH_D04G1508/GH_D12G1183/GH_D02G0317/GH_A11G0212/GH_A07G1651/GH_A09G1766/GH_D08G1426	21	14	7	PB_vs_PA
Molecular function	GO:0015298	solute:cation antiporter activity	21/6233	112/42456	0.139805	0.528305	GH_A08G1847/GH_D08G1864/GH_A11G2946/GH_A11G2630/GH_D06G0962/GH_A13G0128/GH_A08G1619/GH_A02G1156/GH_A08G2787/GH_A13G2231/GH_D02G1515/GH_D08G2780/GH_D13G0128/GH_D03G0908/GH_A07G0457/GH_A12G1161/GH_D09G1761/GH_D04G1332/GH_D11G2977/GH_D01G0543/GH_A01G0549	21	10	11	PB_vs_PA
Molecular function	GO:0019904	protein domain specific binding	20/6233	106/42456	0.140345	0.528602	GH_D05G1589/GH_D12G2454/GH_A05G1561/GH_A13G1636/GH_D01G0742/GH_D13G1594/GH_A11G2422/GH_A05G1450/GH_D05G3867/GH_A11G1060/GH_A01G0742/GH_A03G0010/GH_D05G1468/GH_A05G0423/GH_D05G2535/GH_D05G0425/GH_D06G1658/GH_A05G2513/GH_D05G2698/GH_A01G1276	20	4	16	PB_vs_PA
Molecular function	GO:0008422	beta-glucosidase activity	29/6233	162/42456	0.147387	0.553304	GH_D07G2065/GH_A05G0827/GH_A07G2088/GH_D05G0822/GH_D10G0149/GH_D13G1655/GH_A06G1715/GH_D05G3949/GH_D13G1629/GH_A12G2608/GH_D13G0840/GH_D09G0803/GH_A10G0424/GH_D11G3478/GH_D12G2631/GH_D13G2160/GH_D06G1737/GH_D13G0842/GH_A04G0113/GH_D07G0843/GH_A11G3472/GH_A05G0739/GH_D05G1515/GH_A13G2179/GH_A10G0140/GH_A13G1676/GH_D03G0664/GH_D05G0272/GH_D01G0813	29	9	20	PB_vs_PA
Molecular function	GO:0016854	racemase and epimerase activity	22/6233	119/42456	0.148235	0.554672	GH_D04G0512/GH_D05G2692/GH_A08G2749/GH_A08G2422/GH_D13G1180/GH_D07G1595/GH_A12G1975/GH_D04G0597/GH_D08G2428/GH_D10G0063/GH_A05G3752/GH_D12G2552/GH_A07G1589/GH_D05G1261/GH_A12G2533/GH_D06G0668/GH_D07G0710/GH_A06G2088/GH_A08G2059/GH_A08G1155/GH_D11G2327/novel.2761	22	6	16	PB_vs_PA
Molecular function	GO:0047714	galactolipase activity	6/6233	25/42456	0.149927	0.559174	GH_A11G1319/GH_D10G0481/GH_A10G0455/GH_A12G2345/GH_D09G0752/GH_A09G0805	6	3	3	PB_vs_PA
Molecular function	GO:0070566	adenylyltransferase activity	14/6233	71/42456	0.150921	0.560585	GH_D02G2372/GH_A05G1663/GH_D11G1564/GH_A03G2201/GH_A05G1920/GH_D13G0322/GH_D05G1957/GH_A12G0644/GH_A02G0365/GH_A05G0772/GH_A13G0328/GH_D04G1651/GH_A05G1872/GH_D05G1910	14	4	10	PB_vs_PA
Molecular function	GO:0005319	lipid transporter activity	18/6233	95/42456	0.151285	0.560585	GH_D07G0667/GH_A03G1056/GH_A07G0674/GH_D02G2158/novel.4476/GH_A02G0428/novel.5917/GH_D02G0441/novel.4554/GH_A10G2125/GH_D05G2030/GH_D12G1916/GH_A05G2419/GH_D12G1937/GH_D01G1051/GH_A05G3778/GH_D02G1306/GH_D10G0619	18	10	8	PB_vs_PA
Molecular function	GO:0004435	phosphatidylinositol phospholipase C activity	5/6233	20/42456	0.159332	0.584762	GH_A09G1079/GH_A05G3449/GH_D09G1031/GH_A05G0889/GH_D05G0879	5	3	2	PB_vs_PA
Molecular function	GO:0000822	inositol hexakisphosphate binding	7/6233	31/42456	0.159759	0.584762	GH_D02G0444/GH_A08G0792/GH_A10G0227/GH_D08G0784/GH_A08G1389/GH_A05G2217/GH_A11G1227	7	6	1	PB_vs_PA
Molecular function	GO:0050660	flavin adenine dinucleotide binding	55/6233	328/42456	0.159962	0.584762	GH_D05G1382/GH_A13G1446/GH_D02G0138/GH_A05G1375/GH_D03G0150/GH_D02G0139/GH_D03G1786/GH_A07G2298/GH_A02G0133/GH_D06G2133/novel.2237/novel.518/GH_A02G0598/GH_A06G2093/GH_D11G1437/GH_D13G1366/GH_A11G2014/GH_A09G2496/GH_D08G2054/GH_D11G2339/novel.695/GH_D06G0646/GH_A04G1593/GH_A04G1557/GH_A08G1697/GH_D11G2054/GH_D11G0090/GH_D04G1896/GH_D07G0283/GH_D12G2531/GH_A12G1994/GH_A01G1221/GH_A11G1320/GH_A04G1…	55	27	28	PB_vs_PA
Molecular function	GO:0019840	isoprenoid binding	11/6233	54/42456	0.160253	0.584762	GH_A09G1990/GH_D08G2409/GH_A13G2009/GH_A12G0065/GH_D12G0066/GH_D09G1937/GH_A11G1242/GH_A13G2010/GH_D13G1968/novel.1659/GH_D11G0294	11	1	10	PB_vs_PA
Molecular function	GO:0016298	lipase activity	41/6233	239/42456	0.160363	0.584762	GH_A02G1991/GH_D03G0073/GH_A09G1079/GH_D01G0793/GH_D03G0050/GH_A05G2543/GH_A05G0015/GH_A10G0328/GH_A05G4329/GH_A13G2235/GH_D10G0147/GH_A09G1893/GH_A06G0995/GH_D06G1010/GH_D12G0753/GH_A11G1319/GH_A03G1699/GH_D06G1957/novel.6199/GH_A05G3449/GH_D10G0481/GH_D09G1031/GH_A11G0059/GH_A11G0497/GH_A10G0455/GH_D09G1845/GH_D11G0520/GH_A01G0783/GH_A08G2034/GH_D04G0047/GH_A12G2345/GH_D09G0752/GH_A09G0805/GH_D…	41	14	27	PB_vs_PA
Molecular function	GO:0004332	fructose-bisphosphate aldolase activity	4/6233	15/42456	0.167589	0.594704	GH_A05G3421/GH_D12G0630/GH_D05G3338/GH_A02G1957	4	0	4	PB_vs_PA
Molecular function	GO:0047461	(+)-delta-cadinene synthase activity	4/6233	15/42456	0.167589	0.594704	GH_A04G0224/GH_D11G3176/GH_A04G0223/GH_D05G3845	4	4	0	PB_vs_PA
Molecular function	GO:0080133	midchain alkane hydroxylase activity	4/6233	15/42456	0.167589	0.594704	GH_D09G0336/GH_D04G0205/GH_D10G1130/GH_D04G0204	4	4	0	PB_vs_PA
Molecular function	GO:0102867	molybdenum cofactor sulfurtransferase activity	4/6233	15/42456	0.167589	0.594704	GH_D05G0121/GH_A03G0220/GH_D11G2006/GH_D03G1745	4	3	1	PB_vs_PA
Molecular function	GO:0004075	biotin carboxylase activity	3/6233	10/42456	0.17157	0.594704	GH_A01G2026/GH_D01G2189/GH_A03G0308	3	2	1	PB_vs_PA
Molecular function	GO:0004322	ferroxidase activity	3/6233	10/42456	0.17157	0.594704	GH_D04G0728/GH_D02G2017/GH_A05G3474	3	1	2	PB_vs_PA
Molecular function	GO:0004367	glycerol-3-phosphate dehydrogenase [NAD+] activity	3/6233	10/42456	0.17157	0.594704	GH_A09G1376/GH_D09G1326/GH_A05G3733	3	3	0	PB_vs_PA
Molecular function	GO:0004742	dihydrolipoyllysine-residue acetyltransferase activity	3/6233	10/42456	0.17157	0.594704	GH_A13G0556/GH_D05G2535/GH_A05G2513	3	0	3	PB_vs_PA
Molecular function	GO:0005464	UDP-xylose transmembrane transporter activity	3/6233	10/42456	0.17157	0.594704	GH_A05G1048/GH_D05G1039/GH_A03G0428	3	0	3	PB_vs_PA
Molecular function	GO:0009916	alternative oxidase activity	3/6233	10/42456	0.17157	0.594704	GH_D02G2145/GH_A03G1978/GH_A03G1979	3	0	3	PB_vs_PA
Molecular function	GO:0015142	tricarboxylic acid transmembrane transporter activity	3/6233	10/42456	0.17157	0.594704	novel.2068/GH_D09G1259/GH_A09G1303	3	1	2	PB_vs_PA
Molecular function	GO:0016418	S-acetyltransferase activity	3/6233	10/42456	0.17157	0.594704	GH_A13G0556/GH_D05G2535/GH_A05G2513	3	0	3	PB_vs_PA
Molecular function	GO:0016724	oxidoreductase activity, oxidizing metal ions, oxygen as acceptor	3/6233	10/42456	0.17157	0.594704	GH_D04G0728/GH_D02G2017/GH_A05G3474	3	1	2	PB_vs_PA
Molecular function	GO:0050113	inositol oxygenase activity	3/6233	10/42456	0.17157	0.594704	GH_D06G0727/GH_A10G0641/GH_A05G1343	3	2	1	PB_vs_PA
Molecular function	GO:0050403	trans-zeatin O-beta-D-glucosyltransferase activity	3/6233	10/42456	0.17157	0.594704	GH_A13G1829/GH_D01G2203/GH_A04G0874	3	1	2	PB_vs_PA
Molecular function	GO:0102721	ubiquinol:oxygen oxidoreductase activity	3/6233	10/42456	0.17157	0.594704	GH_D02G2145/GH_A03G1978/GH_A03G1979	3	0	3	PB_vs_PA
Molecular function	GO:0045735	nutrient reservoir activity	19/6233	103/42456	0.171919	0.594704	GH_D11G2750/novel.7074/GH_A05G0336/GH_A11G1146/GH_A09G0984/GH_D13G0265/GH_A07G0307/GH_A12G1418/GH_A08G2389/GH_D01G0730/GH_D09G0937/GH_D11G1174/GH_A11G2957/GH_D07G0278/GH_D05G3322/GH_D08G2393/GH_D03G1490/GH_A08G0752/novel.6794	19	14	5	PB_vs_PA
Molecular function	GO:0015301	anion:anion antiporter activity	10/6233	49/42456	0.173587	0.598666	GH_D08G1469/GH_A06G2148/GH_A11G0008/GH_A10G0776/novel.2068/GH_A10G1972/GH_D09G2554/GH_D11G0013/GH_A10G0914/GH_D10G2075	10	5	5	PB_vs_PA
Molecular function	GO:0050734	hydroxycinnamoyltransferase activity	7/6233	32/42456	0.1802	0.619606	GH_D10G1294/GH_A05G1172/GH_A05G1174/GH_A10G0707/GH_D06G2239/GH_D10G0875/GH_A06G2209	7	3	4	PB_vs_PA
Molecular function	GO:0004356	glutamate-ammonia ligase activity	5/6233	21/42456	0.185383	0.627998	GH_A07G1952/GH_A04G0882/GH_D09G2107/GH_A09G2173/GH_D07G1948	5	3	2	PB_vs_PA
Molecular function	GO:0016211	ammonia ligase activity	5/6233	21/42456	0.185383	0.627998	GH_A07G1952/GH_A04G0882/GH_D09G2107/GH_A09G2173/GH_D07G1948	5	3	2	PB_vs_PA
Molecular function	GO:0016880	acid-ammonia (or amide) ligase activity	5/6233	21/42456	0.185383	0.627998	GH_A07G1952/GH_A04G0882/GH_D09G2107/GH_A09G2173/GH_D07G1948	5	3	2	PB_vs_PA
Molecular function	GO:0045486	naringenin 3-dioxygenase activity	5/6233	21/42456	0.185383	0.627998	GH_D12G0616/GH_A05G2328/GH_A12G0596/GH_D05G2350/GH_D07G0703	5	4	1	PB_vs_PA
Molecular function	GO:2001070	starch binding	5/6233	21/42456	0.185383	0.627998	GH_D06G1240/GH_D09G1756/GH_A09G1805/GH_D05G1743/GH_A05G1711	5	0	5	PB_vs_PA
Molecular function	GO:0016810	hydrolase activity, acting on carbon-nitrogen (but not peptide) bonds	48/6233	288/42456	0.190316	0.642808	GH_A04G1339/GH_D03G1487/GH_D04G1681/GH_D13G0484/GH_A05G0917/GH_D13G2213/GH_A05G3604/GH_A09G1138/GH_D12G0879/GH_D09G0703/GH_D09G1774/novel.6901/GH_A13G2230/GH_A01G2041/GH_A05G2632/GH_A09G1821/GH_D13G0419/GH_D10G0670/GH_A03G0489/novel.6944/GH_D05G0299/GH_D13G0590/GH_D10G0276/GH_A13G0488/GH_A06G0494/GH_D01G0081/GH_D05G0909/GH_D07G2191/GH_A03G0601/GH_A06G0755/GH_D01G2174/GH_D05G0755/GH_A01G1220/GH_A0…	48	10	38	PB_vs_PA
Molecular function	GO:0015925	galactosidase activity	13/6233	68/42456	0.190929	0.64298	GH_D10G0637/GH_D05G1370/GH_A06G0780/GH_D05G1933/GH_A12G0009/GH_D06G0761/GH_D04G1664/GH_A05G1369/GH_A04G1325/GH_A10G1370/GH_A05G4025/GH_D06G2088/GH_A10G0214	13	4	9	PB_vs_PA
Molecular function	GO:0000977	RNA polymerase II regulatory region sequence-specific DNA binding	54/6233	327/42456	0.193111	0.643594	novel.4292/GH_A06G2174/GH_A01G0551/GH_A13G1745/GH_A05G1046/GH_D01G0544/GH_D08G1650/GH_A10G0669/GH_D10G0616/GH_D13G0875/GH_D10G0717/GH_D13G1701/novel.352/GH_D10G0188/GH_A13G0850/GH_A08G1638/GH_D05G1037/GH_A05G0477/GH_A10G0347/GH_D09G0468/GH_A03G0431/GH_A10G0181/GH_A12G2341/GH_A02G0112/GH_D07G0569/GH_D01G2072/GH_D03G1545/GH_D06G2208/GH_A11G0083/novel.5425/GH_D05G3018/GH_D04G1898/novel.4961/GH_A02G0…	54	31	23	PB_vs_PA
Molecular function	GO:0001012	RNA polymerase II regulatory region DNA binding	54/6233	327/42456	0.193111	0.643594	novel.4292/GH_A06G2174/GH_A01G0551/GH_A13G1745/GH_A05G1046/GH_D01G0544/GH_D08G1650/GH_A10G0669/GH_D10G0616/GH_D13G0875/GH_D10G0717/GH_D13G1701/novel.352/GH_D10G0188/GH_A13G0850/GH_A08G1638/GH_D05G1037/GH_A05G0477/GH_A10G0347/GH_D09G0468/GH_A03G0431/GH_A10G0181/GH_A12G2341/GH_A02G0112/GH_D07G0569/GH_D01G2072/GH_D03G1545/GH_D06G2208/GH_A11G0083/novel.5425/GH_D05G3018/GH_D04G1898/novel.4961/GH_A02G0…	54	31	23	PB_vs_PA
Molecular function	GO:0005244	voltage-gated ion channel activity	24/6233	136/42456	0.193359	0.643594	GH_D11G0126/GH_A12G1280/GH_D08G0931/GH_A05G1052/GH_D08G2729/GH_D10G0437/GH_D11G0018/GH_A05G1497/GH_A05G3554/GH_A06G0632/GH_D13G0343/GH_A10G0415/GH_D04G0803/novel.2494/GH_A13G0349/GH_D01G0666/GH_D11G3125/GH_A03G0423/GH_D05G1519/GH_D08G1135/GH_A08G2733/GH_D12G0013/novel.4433/GH_A10G1574	24	5	19	PB_vs_PA
Molecular function	GO:0022832	voltage-gated channel activity	24/6233	136/42456	0.193359	0.643594	GH_D11G0126/GH_A12G1280/GH_D08G0931/GH_A05G1052/GH_D08G2729/GH_D10G0437/GH_D11G0018/GH_A05G1497/GH_A05G3554/GH_A06G0632/GH_D13G0343/GH_A10G0415/GH_D04G0803/novel.2494/GH_A13G0349/GH_D01G0666/GH_D11G3125/GH_A03G0423/GH_D05G1519/GH_D08G1135/GH_A08G2733/GH_D12G0013/novel.4433/GH_A10G1574	24	5	19	PB_vs_PA
Molecular function	GO:0009975	cyclase activity	6/6233	27/42456	0.195626	0.64925	GH_A12G0282/GH_A03G1291/GH_D02G1477/GH_A04G1388/GH_A08G0400/GH_A07G0270	6	1	5	PB_vs_PA
Molecular function	GO:0030145	manganese ion binding	17/6233	93/42456	0.19877	0.653004	GH_D11G2750/GH_A05G0336/GH_A06G0059/GH_A09G0984/GH_A06G0764/GH_D06G0744/GH_D13G2104/GH_A13G2123/GH_D01G0730/GH_D06G1076/GH_A11G0010/GH_D09G0937/GH_A06G1057/GH_D06G0045/GH_A13G0222/GH_D13G0222/novel.6794	17	7	10	PB_vs_PA
Molecular function	GO:0009882	blue light photoreceptor activity	4/6233	16/42456	0.199038	0.653004	GH_D03G1511/GH_D12G0117/GH_A12G0110/GH_A03G0465	4	2	2	PB_vs_PA
Molecular function	GO:0015665	alcohol transmembrane transporter activity	4/6233	16/42456	0.199038	0.653004	GH_A12G2432/GH_D12G2443/GH_D05G2030/GH_D12G1937	4	3	1	PB_vs_PA
Molecular function	GO:0016987	sigma factor activity	4/6233	16/42456	0.199038	0.653004	GH_D11G2512/GH_A11G2457/GH_D04G1240/GH_A11G3445	4	1	3	PB_vs_PA
Molecular function	GO:0015562	efflux transmembrane transporter activity	12/6233	63/42456	0.206796	0.664039	GH_A10G1361/GH_D07G2376/GH_D03G0006/GH_A07G2429/GH_D10G1530/GH_A06G2148/GH_A11G0028/GH_D08G1481/GH_A08G1455/GH_A01G2305/GH_A12G2896/GH_D11G0034	12	3	9	PB_vs_PA
Molecular function	GO:0016837	carbon-oxygen lyase activity, acting on polysaccharides	12/6233	63/42456	0.206796	0.664039	GH_D07G1690/GH_A09G2187/GH_D12G2066/GH_A05G3286/GH_D09G2122/GH_D03G1174/GH_A06G1962/GH_D06G1996/GH_A01G1696/GH_D08G2287/GH_D05G2974/GH_A07G1691	12	10	2	PB_vs_PA
Molecular function	GO:0030570	pectate lyase activity	12/6233	63/42456	0.206796	0.664039	GH_D07G1690/GH_A09G2187/GH_D12G2066/GH_A05G3286/GH_D09G2122/GH_D03G1174/GH_A06G1962/GH_D06G1996/GH_A01G1696/GH_D08G2287/GH_D05G2974/GH_A07G1691	12	10	2	PB_vs_PA
Molecular function	GO:0015035	protein disulfide oxidoreductase activity	32/6233	188/42456	0.2078	0.664039	GH_A13G1362/GH_D10G2112/GH_D01G0710/GH_D04G1588/GH_A10G2010/GH_A04G1253/GH_D02G1480/GH_A12G0078/GH_A08G2817/GH_D05G3382/GH_D13G1293/GH_D11G3537/novel.6981/GH_A09G0242/GH_D08G2810/GH_D09G0239/GH_D11G3620/GH_D03G1696/GH_D12G2983/GH_D06G2114/GH_A11G3599/GH_A03G1293/GH_D05G1715/GH_A01G2029/GH_D05G2458/GH_D04G0508/GH_A13G0262/GH_D08G2305/GH_A05G2440/GH_A03G0274/GH_A09G2616/GH_A08G2299	32	13	19	PB_vs_PA
Molecular function	GO:0004353	glutamate dehydrogenase [NAD(P)+] activity	3/6233	11/42456	0.211552	0.664039	GH_D12G2176/GH_A12G2159/GH_A08G2405	3	0	3	PB_vs_PA
Molecular function	GO:0004774	succinate-CoA ligase activity	3/6233	11/42456	0.211552	0.664039	novel.7046/GH_A07G1647/GH_D07G1647	3	0	3	PB_vs_PA
Molecular function	GO:0004775	succinate-CoA ligase (ADP-forming) activity	3/6233	11/42456	0.211552	0.664039	novel.7046/GH_A07G1647/GH_D07G1647	3	0	3	PB_vs_PA
Molecular function	GO:0015228	coenzyme A transmembrane transporter activity	3/6233	11/42456	0.211552	0.664039	GH_A13G2234/GH_D13G2217/novel.5221	3	1	2	PB_vs_PA
Molecular function	GO:0047012	sterol-4-alpha-carboxylate 3-dehydrogenase (decarboxylating) activity	3/6233	11/42456	0.211552	0.664039	GH_D02G0129/GH_A02G0123/GH_D01G1023	3	0	3	PB_vs_PA
Molecular function	GO:0047760	butyrate-CoA ligase activity	3/6233	11/42456	0.211552	0.664039	GH_A02G0557/GH_D09G0783/GH_D02G0576	3	2	1	PB_vs_PA
Molecular function	GO:0071077	adenosine 3',5'-bisphosphate transmembrane transporter activity	3/6233	11/42456	0.211552	0.664039	GH_A13G2234/GH_D13G2217/novel.5221	3	1	2	PB_vs_PA
Molecular function	GO:0103066	4alpha-carboxy-4beta-methyl-5alpha-cholesta-8-en-3beta-ol:NAD(P)+ 3-oxidoreductase (decarboxylating) activity	3/6233	11/42456	0.211552	0.664039	GH_D02G0129/GH_A02G0123/GH_D01G1023	3	0	3	PB_vs_PA
Molecular function	GO:0103067	4alpha-carboxy-5alpha-cholesta-8-en-3beta-ol:NAD(P)+ 3-dehydrogenase (decarboxylating) activity	3/6233	11/42456	0.211552	0.664039	GH_D02G0129/GH_A02G0123/GH_D01G1023	3	0	3	PB_vs_PA
Molecular function	GO:0004629	phospholipase C activity	5/6233	22/42456	0.21284	0.664039	GH_A09G1079/GH_A05G3449/GH_D09G1031/GH_A05G0889/GH_D05G0879	5	3	2	PB_vs_PA
Molecular function	GO:0005452	inorganic anion exchanger activity	5/6233	22/42456	0.21284	0.664039	GH_D08G1469/GH_A06G2148/GH_A11G0008/GH_D09G2554/GH_D11G0013	5	0	5	PB_vs_PA
Molecular function	GO:0015166	polyol transmembrane transporter activity	5/6233	22/42456	0.21284	0.664039	GH_A03G2038/GH_D10G0463/GH_D02G2205/GH_D01G0103/GH_A10G0439	5	2	3	PB_vs_PA
Molecular function	GO:0047172	shikimate O-hydroxycinnamoyltransferase activity	5/6233	22/42456	0.21284	0.664039	GH_D10G1294/GH_A05G1172/GH_A05G1174/GH_D06G2239/GH_A06G2209	5	3	2	PB_vs_PA
Molecular function	GO:0050737	O-hydroxycinnamoyltransferase activity	5/6233	22/42456	0.21284	0.664039	GH_D10G1294/GH_A05G1172/GH_A05G1174/GH_D06G2239/GH_A06G2209	5	3	2	PB_vs_PA
Molecular function	GO:0009055	electron transfer activity	61/6233	376/42456	0.216984	0.675126	GH_A08G0643/GH_D08G0638/GH_D06G1813/GH_D03G0150/GH_D10G2112/GH_A06G1781/GH_A13G2661/GH_A10G2010/novel.6825/novel.518/GH_A02G0598/GH_A05G2233/GH_D02G1480/GH_A12G0078/GH_D10G1385/GH_D13G2276/GH_A08G2817/GH_D05G2258/GH_A03G2172/novel.1512/GH_D11G3537/GH_A05G0743/GH_A13G2660/novel.6981/GH_D08G2810/GH_D11G3620/GH_A13G2658/GH_A10G0768/GH_A11G1320/GH_D05G1780/GH_A10G1507/GH_D10G1653/GH_D06G0337/GH_A10G1…	61	28	33	PB_vs_PA
Molecular function	GO:0016684	oxidoreductase activity, acting on peroxide as acceptor	50/6233	305/42456	0.219264	0.680372	GH_A08G0759/GH_D04G0423/GH_D01G2015/GH_D08G0756/GH_A01G1023/GH_D04G2064/GH_D01G1053/GH_D05G1740/GH_A02G1173/GH_A10G1345/GH_A10G1988/GH_A04G1715/GH_A01G1600/GH_D10G2089/GH_A10G1920/GH_A08G2803/GH_A05G2603/GH_D03G1274/GH_A09G1681/GH_D12G2536/GH_A11G2992/GH_A08G0907/GH_D06G0467/GH_A05G0628/GH_A05G3541/GH_A12G2478/GH_A09G0781/GH_D01G1910/GH_D11G0214/GH_A12G2152/GH_D08G2796/GH_A12G2818/GH_A12G2516/GH_…	50	25	25	PB_vs_PA
Molecular function	GO:0003964	RNA-directed DNA polymerase activity	78/6233	488/42456	0.223679	0.69067	GH_A09G0719/GH_A08G2886/novel.916/novel.5815/novel.4606/novel.85/novel.2040/novel.1147/GH_A03G0196/novel.4205/novel.5953/novel.2193/novel.3161/novel.2641/novel.3913/novel.4938/novel.1845/novel.3082/novel.4669/novel.1468/novel.3932/novel.280/novel.4996/novel.2405/novel.1046/novel.4770/novel.5402/novel.6822/novel.6367/GH_D12G1674/novel.4062/novel.1464/novel.4184/novel.983/novel.5241/novel.6098/nove…	78	38	40	PB_vs_PA
Molecular function	GO:0047372	acylglycerol lipase activity	7/6233	34/42456	0.224051	0.69067	GH_A10G0328/GH_D10G0147/GH_D05G1599/GH_D11G2035/GH_A05G1696/GH_D10G0342/GH_A11G1995	7	1	6	PB_vs_PA
Molecular function	GO:0008559	xenobiotic transmembrane transporting ATPase activity	10/6233	52/42456	0.225599	0.69067	GH_D11G1229/GH_A11G1395/GH_A11G1199/GH_D02G1670/GH_A12G0446/GH_A12G0556/GH_D11G0130/GH_A12G1481/GH_A11G0127/GH_D10G2786	10	5	5	PB_vs_PA
Molecular function	GO:0016615	malate dehydrogenase activity	10/6233	52/42456	0.225599	0.69067	GH_A05G0467/GH_D11G0356/GH_D07G1563/GH_A07G1558/GH_A10G1151/GH_A06G0991/GH_A02G1738/GH_D03G1248/GH_D08G1243/GH_D07G0096	10	3	7	PB_vs_PA
Molecular function	GO:0042910	xenobiotic transmembrane transporter activity	10/6233	52/42456	0.225599	0.69067	GH_D11G1229/GH_A11G1395/GH_A11G1199/GH_D02G1670/GH_A12G0446/GH_A12G0556/GH_D11G0130/GH_A12G1481/GH_A11G0127/GH_D10G2786	10	5	5	PB_vs_PA
Molecular function	GO:0015605	organophosphate ester transmembrane transporter activity	15/6233	83/42456	0.230745	0.701088	GH_A13G2234/GH_D13G2217/GH_A10G0776/GH_A13G1636/GH_A13G1033/GH_A10G1972/GH_D01G0742/GH_D13G1594/GH_D05G3867/GH_A01G0742/GH_D12G1204/GH_A10G0914/GH_D10G2075/GH_D10G0990/novel.5221	15	6	9	PB_vs_PA
Molecular function	GO:0015299	solute:proton antiporter activity	19/6233	108/42456	0.231048	0.701088	GH_A08G1847/GH_D08G1864/GH_A11G2946/GH_A11G2630/GH_D06G0962/GH_A13G0128/GH_A08G1619/GH_A02G1156/GH_A08G2787/GH_A13G2231/GH_D02G1515/GH_D08G2780/GH_D13G0128/GH_D03G0908/GH_A07G0457/GH_A12G1161/GH_D09G1761/GH_D04G1332/GH_D11G2977	19	8	11	PB_vs_PA
Molecular function	GO:0008106	alcohol dehydrogenase (NADP+) activity	4/6233	17/42456	0.232063	0.701088	GH_D04G1378/GH_A04G1040/GH_A04G1041/GH_A09G1702	4	1	3	PB_vs_PA
Molecular function	GO:0045300	acyl-[acyl-carrier-protein] desaturase activity	4/6233	17/42456	0.232063	0.701088	GH_D02G1157/GH_A02G0927/GH_A10G1561/GH_D03G0644	4	1	3	PB_vs_PA
Molecular function	GO:0102786	stearoyl-[acp] desaturase activity	4/6233	17/42456	0.232063	0.701088	GH_D02G1157/GH_A02G0927/GH_A10G1561/GH_D03G0644	4	1	3	PB_vs_PA
Molecular function	GO:0016838	carbon-oxygen lyase activity, acting on phosphates	14/6233	77/42456	0.233714	0.704218	GH_D10G0184/novel.248/novel.3359/GH_A10G2279/GH_D09G0362/GH_A04G0224/novel.652/GH_D11G3176/GH_A04G0223/GH_D05G3845/GH_A01G0973/novel.3018/GH_A07G2433/GH_D06G0786	14	8	6	PB_vs_PA
Molecular function	GO:0010181	FMN binding	17/6233	96/42456	0.23815	0.707239	GH_D05G2692/GH_D03G1511/GH_A10G0182/GH_A05G1486/GH_A11G1948/GH_D12G0117/GH_D10G0189/GH_A05G2842/GH_D05G1509/GH_A02G1903/GH_A05G4204/GH_A12G0110/GH_A05G4203/GH_A10G2279/GH_A03G0465/GH_D05G0054/GH_A05G0049	17	10	7	PB_vs_PA
Molecular function	GO:0005088	Ras guanyl-nucleotide exchange factor activity	12/6233	65/42456	0.239348	0.707239	GH_A05G1309/GH_D12G1925/GH_A12G1925/GH_D08G1760/GH_D01G1953/GH_A07G0058/GH_D12G1264/GH_A13G0785/GH_A10G2501/GH_D05G1855/GH_D08G2632/GH_A08G2636	12	8	4	PB_vs_PA
Molecular function	GO:0042887	amide transmembrane transporter activity	20/6233	115/42456	0.239902	0.707239	GH_A03G0609/GH_A09G1796/GH_A11G0452/GH_A11G0665/GH_A08G1240/GH_D11G0696/GH_A10G2357/GH_A08G1241/GH_A05G2175/GH_D05G2206/GH_D10G2454/GH_A07G2591/GH_D01G2374/GH_D12G2090/GH_A13G0882/GH_A10G1265/GH_A01G0145/GH_D02G2207/GH_A03G0492/GH_A11G0148	20	12	8	PB_vs_PA
Molecular function	GO:0004033	aldo-keto reductase (NADP) activity	5/6233	23/42456	0.241474	0.707239	GH_D11G3761/GH_D04G1378/GH_A04G1040/GH_A04G1041/GH_A09G1702	5	2	3	PB_vs_PA
Molecular function	GO:0004321	fatty-acyl-CoA synthase activity	5/6233	23/42456	0.241474	0.707239	novel.7014/GH_D09G2598/GH_D03G1571/novel.6987/GH_D11G0403	5	3	2	PB_vs_PA
Molecular function	GO:0004602	glutathione peroxidase activity	5/6233	23/42456	0.241474	0.707239	GH_A08G0759/GH_D08G0756/GH_A12G2478/GH_D12G2492/GH_A08G0807	5	4	1	PB_vs_PA
Molecular function	GO:0010334	sesquiterpene synthase activity	5/6233	23/42456	0.241474	0.707239	GH_D09G0362/GH_A04G0224/GH_D11G3176/GH_A04G0223/GH_D05G3845	5	5	0	PB_vs_PA
Molecular function	GO:0070006	metalloaminopeptidase activity	5/6233	23/42456	0.241474	0.707239	GH_A10G0946/GH_D10G1013/GH_D05G1397/novel.6763/GH_D12G0674	5	1	4	PB_vs_PA
Molecular function	GO:0010333	terpene synthase activity	11/6233	59/42456	0.241898	0.707239	GH_D10G0184/novel.248/novel.3359/GH_D09G0362/GH_A04G0224/novel.652/GH_D11G3176/GH_A04G0223/GH_D05G3845/GH_A01G0973/novel.3018	11	5	6	PB_vs_PA
Molecular function	GO:0015645	fatty acid ligase activity	6/6233	29/42456	0.245743	0.707239	GH_A09G0738/novel.5155/GH_D01G2065/GH_D11G3384/GH_D13G0931/GH_A05G2348	6	2	4	PB_vs_PA
Molecular function	GO:0017169	CDP-alcohol phosphatidyltransferase activity	6/6233	29/42456	0.245743	0.707239	novel.6966/GH_D09G0059/GH_A11G1785/GH_D12G1617/GH_A13G0222/GH_D13G0222	6	3	3	PB_vs_PA
Molecular function	GO:0004012	phospholipid-translocating ATPase activity	7/6233	35/42456	0.247244	0.707239	novel.4476/novel.5917/novel.4554/GH_A10G2125/GH_D12G1916/GH_A05G3778/GH_D10G0619	7	4	3	PB_vs_PA
Molecular function	GO:0015116	sulfate transmembrane transporter activity	7/6233	35/42456	0.247244	0.707239	GH_D01G1728/novel.482/GH_D06G0389/GH_A05G2294/GH_D04G0633/GH_A05G1290/novel.785	7	0	7	PB_vs_PA
Molecular function	GO:0016645	oxidoreductase activity, acting on the CH-NH group of donors	14/6233	78/42456	0.249058	0.707239	GH_D06G1170/GH_A12G0293/GH_D10G1385/GH_A08G0417/GH_A05G2842/GH_A08G1697/GH_A05G4204/GH_A06G1345/GH_A05G4203/GH_D13G2207/GH_A10G1507/GH_A13G2225/GH_A11G1755/GH_A05G1899	14	5	9	PB_vs_PA
Molecular function	GO:0015171	amino acid transmembrane transporter activity	33/6233	199/42456	0.250587	0.707239	GH_D04G0733/GH_A05G2342/novel.2772/GH_A06G0282/GH_D06G0265/novel.7242/GH_D05G2994/GH_A02G2053/GH_D02G0815/novel.4626/novel.525/GH_A11G1348/GH_D02G2589/GH_A05G3054/GH_D03G0929/GH_A03G2427/novel.5921/GH_D10G1169/GH_A01G2166/GH_D05G3062/GH_A05G2979/GH_A06G0469/GH_D01G2173/GH_A05G3478/GH_A01G1845/GH_A11G2543/GH_D11G1379/GH_D06G0445/GH_D04G0493/GH_D05G2363/GH_D05G2397/GH_A12G2539/GH_A08G1890	33	8	25	PB_vs_PA
Molecular function	GO:0000254	C-4 methylsterol oxidase activity	3/6233	12/42456	0.253247	0.707239	GH_D12G2431/GH_A13G2538/GH_D13G2534	3	3	0	PB_vs_PA
Molecular function	GO:0003933	GTP cyclohydrolase activity	3/6233	12/42456	0.253247	0.707239	GH_D03G1487/GH_A03G0489/GH_D07G2191	3	1	2	PB_vs_PA
Molecular function	GO:0004066	asparagine synthase (glutamine-hydrolyzing) activity	3/6233	12/42456	0.253247	0.707239	GH_D07G1129/GH_A09G1068/GH_D09G1022	3	0	3	PB_vs_PA
Molecular function	GO:0004473	malate dehydrogenase (decarboxylating) (NADP+) activity	3/6233	12/42456	0.253247	0.707239	GH_A05G0467/GH_A06G0991/GH_D07G0096	3	1	2	PB_vs_PA
Molecular function	GO:0004566	beta-glucuronidase activity	3/6233	12/42456	0.253247	0.707239	GH_D12G1991/GH_A08G0995/GH_D08G1015	3	0	3	PB_vs_PA
Molecular function	GO:0008199	ferric iron binding	3/6233	12/42456	0.253247	0.707239	GH_D04G0728/GH_D02G2017/GH_A05G3474	3	1	2	PB_vs_PA
Molecular function	GO:0015146	pentose transmembrane transporter activity	3/6233	12/42456	0.253247	0.707239	GH_A03G2038/GH_D02G2205/GH_D01G0103	3	2	1	PB_vs_PA
Molecular function	GO:0015148	D-xylose transmembrane transporter activity	3/6233	12/42456	0.253247	0.707239	GH_A03G2038/GH_D02G2205/GH_D01G0103	3	2	1	PB_vs_PA
Molecular function	GO:0015575	mannitol transmembrane transporter activity	3/6233	12/42456	0.253247	0.707239	GH_A03G2038/GH_D02G2205/GH_D01G0103	3	2	1	PB_vs_PA
Molecular function	GO:0015576	sorbitol transmembrane transporter activity	3/6233	12/42456	0.253247	0.707239	GH_A03G2038/GH_D02G2205/GH_D01G0103	3	2	1	PB_vs_PA
Molecular function	GO:0015591	D-ribose transmembrane transporter activity	3/6233	12/42456	0.253247	0.707239	GH_A03G2038/GH_D02G2205/GH_D01G0103	3	2	1	PB_vs_PA
Molecular function	GO:0016621	cinnamoyl-CoA reductase activity	3/6233	12/42456	0.253247	0.707239	GH_D05G1208/GH_A05G1206/GH_D08G2309	3	0	3	PB_vs_PA
Molecular function	GO:0016756	glutathione gamma-glutamylcysteinyltransferase activity	3/6233	12/42456	0.253247	0.707239	GH_D03G0460/GH_D06G0724/GH_A06G0747	3	0	3	PB_vs_PA
Molecular function	GO:0030523	dihydrolipoamide S-acyltransferase activity	3/6233	12/42456	0.253247	0.707239	GH_A13G0556/GH_D05G2535/GH_A05G2513	3	0	3	PB_vs_PA
Molecular function	GO:0050017	L-3-cyanoalanine synthase activity	3/6233	12/42456	0.253247	0.707239	GH_A11G0937/GH_D11G0963/GH_A04G0059	3	1	2	PB_vs_PA
Molecular function	GO:0042626	ATPase activity, coupled to transmembrane movement of substances	75/6233	474/42456	0.257898	0.718475	GH_D07G0667/GH_A03G1056/GH_D07G2376/GH_A03G0038/GH_A07G0674/GH_A05G0212/GH_A07G2429/GH_A05G1163/GH_D10G0526/GH_D03G1924/GH_D11G1229/GH_D05G0216/GH_A11G3712/GH_A12G2277/GH_D09G1240/GH_D12G2293/GH_A05G0658/GH_A06G0645/GH_A11G1395/GH_A11G1199/GH_A06G0238/GH_D02G2158/GH_A01G1350/GH_D06G0615/GH_A06G1150/GH_D02G1670/novel.2562/GH_D05G0656/novel.2986/GH_D08G1481/GH_D03G1565/GH_A09G1284/GH_A09G1255/GH_A1…	75	45	30	PB_vs_PA
Molecular function	GO:0016671	oxidoreductase activity, acting on a sulfur group of donors, disulfide as acceptor	15/6233	85/42456	0.260413	0.723721	GH_A13G1203/GH_A13G1362/GH_D13G1147/GH_D01G0710/GH_D05G3382/GH_D13G1293/GH_A09G0242/GH_D09G0239/GH_A08G2662/GH_A05G1718/GH_D05G1715/GH_D08G2657/GH_D05G2458/GH_A05G2440/GH_D05G1750	15	9	6	PB_vs_PA
Molecular function	GO:0009884	cytokinin receptor activity	4/6233	18/42456	0.26628	0.733098	GH_D11G1597/GH_D07G1819/GH_A13G0287/GH_D13G0283	4	0	4	PB_vs_PA
Molecular function	GO:0019003	GDP binding	4/6233	18/42456	0.26628	0.733098	GH_D02G1013/GH_A02G0973/GH_D05G1885/GH_A05G1848	4	4	0	PB_vs_PA
Molecular function	GO:0052691	UDP-arabinopyranose mutase activity	4/6233	18/42456	0.26628	0.733098	novel.5793/GH_D12G2031/GH_A11G1662/GH_D07G0878	4	2	2	PB_vs_PA
Molecular function	GO:0008235	metalloexopeptidase activity	9/6233	48/42456	0.266348	0.733098	GH_A10G0946/GH_D10G1013/GH_D13G2104/GH_D05G1397/GH_A13G2123/novel.6763/GH_D06G1076/GH_D12G0674/GH_A06G1057	9	1	8	PB_vs_PA
Molecular function	GO:0016209	antioxidant activity	63/6233	397/42456	0.270549	0.734715	GH_A08G0759/GH_D04G0423/GH_A01G1067/GH_D01G2015/GH_D08G0756/GH_A13G1362/GH_A01G1023/GH_D01G1053/GH_D01G0710/GH_D05G1740/GH_A02G1173/GH_A10G1345/GH_A10G1988/GH_D10G2089/GH_A10G1920/GH_D05G3382/GH_D13G1293/GH_A02G1062/GH_A08G2803/GH_A05G2603/GH_A09G0242/GH_D09G0239/GH_D03G1274/GH_A09G1681/GH_D12G2536/GH_A11G2992/GH_A08G0907/GH_A11G1320/GH_D06G0467/GH_A05G0628/GH_A05G3712/GH_D03G0996/GH_A05G3541/GH_…	63	30	33	PB_vs_PA
Molecular function	GO:0008483	transaminase activity	24/6233	143/42456	0.270617	0.734715	novel.4171/GH_D13G0636/GH_A09G1881/GH_A11G1633/GH_D10G1289/GH_A09G2346/GH_D06G1121/novel.3590/GH_D07G0288/GH_D05G1753/GH_A06G1098/GH_A05G2308/GH_A13G1736/GH_A05G2136/GH_A10G0511/GH_D05G2168/GH_A02G0056/novel.4908/GH_D09G2254/novel.5470/GH_D11G2349/GH_A13G2454/GH_A10G1610/GH_D07G1681	24	10	14	PB_vs_PA
Molecular function	GO:0016769	transferase activity, transferring nitrogenous groups	24/6233	143/42456	0.270617	0.734715	novel.4171/GH_D13G0636/GH_A09G1881/GH_A11G1633/GH_D10G1289/GH_A09G2346/GH_D06G1121/novel.3590/GH_D07G0288/GH_D05G1753/GH_A06G1098/GH_A05G2308/GH_A13G1736/GH_A05G2136/GH_A10G0511/GH_D05G2168/GH_A02G0056/novel.4908/GH_D09G2254/novel.5470/GH_D11G2349/GH_A13G2454/GH_A10G1610/GH_D07G1681	24	10	14	PB_vs_PA
Molecular function	GO:0004372	glycine hydroxymethyltransferase activity	5/6233	24/42456	0.271049	0.734715	GH_A02G0860/novel.4789/GH_A06G0957/GH_D05G0444/GH_D11G2234	5	1	4	PB_vs_PA
Molecular function	GO:0015081	sodium ion transmembrane transporter activity	7/6233	36/42456	0.271128	0.734715	GH_A11G2946/GH_A11G2630/GH_D02G1515/GH_D12G0456/GH_D11G2977/GH_D01G0543/GH_A01G0549	7	6	1	PB_vs_PA
Molecular function	GO:0035671	enone reductase activity	7/6233	36/42456	0.271128	0.734715	GH_A12G2002/GH_D01G0555/GH_A09G0831/GH_D12G1998/GH_A01G0561/GH_A07G0490/GH_D11G2610	7	3	4	PB_vs_PA
Molecular function	GO:0009678	hydrogen-translocating pyrophosphatase activity	6/6233	30/42456	0.272069	0.734715	GH_A08G2335/GH_A05G1234/GH_D05G0137/GH_D05G1232/GH_A05G0133/novel.6243	6	6	0	PB_vs_PA
Molecular function	GO:0052745	inositol phosphate phosphatase activity	6/6233	30/42456	0.272069	0.734715	GH_D08G1868/GH_A10G0078/GH_D12G2325/GH_D09G1807/GH_A05G1463/GH_D11G0306	6	4	2	PB_vs_PA
Molecular function	GO:0016702	oxidoreductase activity, acting on single donors with incorporation of molecular oxygen, incorporation of two atoms of oxygen	15/6233	86/42456	0.275745	0.74289	GH_A10G0430/GH_A09G2399/GH_D10G0453/GH_A08G0605/GH_D08G2382/GH_A13G1284/GH_A12G2220/GH_A13G1789/GH_D13G1213/GH_A01G0365/GH_D10G0585/GH_D02G0353/GH_A06G1011/GH_A05G1490/GH_D01G0347	15	5	10	PB_vs_PA
Molecular function	GO:0009881	photoreceptor activity	14/6233	80/42456	0.280815	0.754772	GH_D03G1511/GH_A09G0068/GH_D12G0117/GH_A11G1192/GH_D05G2602/GH_A12G0110/GH_D10G1177/GH_D11G1222/GH_D11G1734/GH_A11G1694/GH_A05G2578/GH_A03G0465/GH_D06G1193/GH_A10G0393	14	6	8	PB_vs_PA
Molecular function	GO:0008381	mechanosensitive ion channel activity	8/6233	43/42456	0.291552	0.77186	GH_D13G1203/GH_A06G0900/GH_D05G3571/GH_D08G1761/GH_A01G0438/GH_A13G0947/GH_D13G1094/novel.7025	8	3	5	PB_vs_PA
Molecular function	GO:0008047	enzyme activator activity	42/6233	262/42456	0.292525	0.77186	GH_A12G0559/GH_A02G0168/GH_D05G1172/GH_A12G1312/GH_D11G1072/GH_A13G1362/GH_D06G0628/GH_D12G1333/GH_D13G0505/GH_A06G0660/GH_D01G0794/GH_D02G0176/GH_A05G1171/GH_A08G0775/GH_D05G2230/GH_D13G1293/GH_A11G1042/GH_D05G3931/GH_A03G0688/GH_D08G0772/GH_D09G2093/GH_A01G1308/GH_D05G2851/GH_D02G0519/GH_D11G1267/GH_A05G1654/GH_D06G2410/GH_D05G2458/GH_D08G2632/GH_D02G0868/GH_A10G0216/GH_A12G2913/GH_D05G0817/GH_…	42	29	13	PB_vs_PA
Molecular function	GO:0005052	peroxisome matrix targeting signal-1 binding	7/6233	37/42456	0.295581	0.77186	GH_A12G0002/GH_A08G2874/GH_A07G2645/novel.1728/GH_A06G2400/GH_A02G0005/GH_A06G2399	7	7	0	PB_vs_PA
Molecular function	GO:0016161	beta-amylase activity	7/6233	37/42456	0.295581	0.77186	GH_D10G1844/GH_A10G1043/GH_D02G2034/GH_A12G2327/GH_A02G0485/GH_A03G1867/GH_A10G1087	7	1	6	PB_vs_PA
Molecular function	GO:0003979	UDP-glucose 6-dehydrogenase activity	3/6233	13/42456	0.295936	0.77186	GH_D13G0834/GH_A07G0770/GH_A13G0896	3	1	2	PB_vs_PA
Molecular function	GO:0004749	ribose phosphate diphosphokinase activity	3/6233	13/42456	0.295936	0.77186	GH_A04G1653/GH_D04G0380/GH_D12G2320	3	0	3	PB_vs_PA
Molecular function	GO:0050275	scopoletin glucosyltransferase activity	3/6233	13/42456	0.295936	0.77186	novel.7181/GH_A12G2239/GH_D12G0227	3	1	2	PB_vs_PA
Molecular function	GO:0051011	microtubule minus-end binding	3/6233	13/42456	0.295936	0.77186	GH_D09G0395/GH_A09G0426/GH_D05G3902	3	3	0	PB_vs_PA
Molecular function	GO:0120013	intermembrane lipid transfer activity	3/6233	13/42456	0.295936	0.77186	GH_A02G0428/GH_D02G0441/GH_A05G2419	3	0	3	PB_vs_PA
Molecular function	GO:0008793	aromatic-amino-acid:2-oxoglutarate aminotransferase activity	6/6233	31/42456	0.299024	0.77186	GH_A09G2346/GH_D06G1121/GH_D07G0288/GH_A06G1098/GH_D11G2349/GH_A10G1610	6	1	5	PB_vs_PA
Molecular function	GO:0070546	L-phenylalanine aminotransferase activity	6/6233	31/42456	0.299024	0.77186	GH_A09G2346/GH_D06G1121/GH_D07G0288/GH_A06G1098/GH_D11G2349/GH_A10G1610	6	1	5	PB_vs_PA
Molecular function	GO:0080130	L-phenylalanine:2-oxoglutarate aminotransferase activity	6/6233	31/42456	0.299024	0.77186	GH_A09G2346/GH_D06G1121/GH_D07G0288/GH_A06G1098/GH_D11G2349/GH_A10G1610	6	1	5	PB_vs_PA
Molecular function	GO:0008265	Mo-molybdopterin cofactor sulfurase activity	4/6233	19/42456	0.301312	0.77186	GH_D05G0121/GH_A03G0220/GH_D11G2006/GH_D03G1745	4	3	1	PB_vs_PA
Molecular function	GO:0052593	tryptamine:oxygen oxidoreductase (deaminating) activity	4/6233	19/42456	0.301312	0.77186	GH_D03G1257/novel.3806/GH_D09G2299/GH_D08G2006	4	3	1	PB_vs_PA
Molecular function	GO:0052594	aminoacetone:oxygen oxidoreductase(deaminating) activity	4/6233	19/42456	0.301312	0.77186	GH_D03G1257/novel.3806/GH_D09G2299/GH_D08G2006	4	3	1	PB_vs_PA
Molecular function	GO:0052595	aliphatic-amine oxidase activity	4/6233	19/42456	0.301312	0.77186	GH_D03G1257/novel.3806/GH_D09G2299/GH_D08G2006	4	3	1	PB_vs_PA
Molecular function	GO:0052596	phenethylamine:oxygen oxidoreductase (deaminating) activity	4/6233	19/42456	0.301312	0.77186	GH_D03G1257/novel.3806/GH_D09G2299/GH_D08G2006	4	3	1	PB_vs_PA
Molecular function	GO:0061980	regulatory RNA binding	4/6233	19/42456	0.301312	0.77186	GH_A09G2406/GH_D09G2347/GH_D06G1673/GH_D08G2249	4	3	1	PB_vs_PA
Molecular function	GO:0009815	1-aminocyclopropane-1-carboxylate oxidase activity	5/6233	25/42456	0.301329	0.77186	GH_D05G1775/GH_A07G0935/GH_A05G1744/GH_A06G1771/GH_A03G1387	5	0	5	PB_vs_PA
Molecular function	GO:0102391	decanoate-CoA ligase activity	5/6233	25/42456	0.301329	0.77186	GH_A09G0738/novel.5155/GH_D01G2065/GH_D11G3384/GH_A05G2348	5	1	4	PB_vs_PA
Molecular function	GO:1990714	hydroxyproline O-galactosyltransferase activity	5/6233	25/42456	0.301329	0.77186	GH_A08G0931/GH_D03G1028/GH_A04G1169/GH_A03G0294/GH_D11G0131	5	4	1	PB_vs_PA
Molecular function	GO:0019706	protein-cysteine S-palmitoyltransferase activity	12/6233	69/42456	0.309471	0.789185	GH_D04G2104/GH_A13G0838/GH_A02G0685/GH_A04G1755/GH_A11G1788/GH_D13G0811/GH_D05G1821/GH_D11G1823/GH_A05G1787/GH_D04G1560/GH_D02G0694/GH_D08G2011	12	10	2	PB_vs_PA
Molecular function	GO:0019707	protein-cysteine S-acyltransferase activity	12/6233	69/42456	0.309471	0.789185	GH_D04G2104/GH_A13G0838/GH_A02G0685/GH_A04G1755/GH_A11G1788/GH_D13G0811/GH_D05G1821/GH_D11G1823/GH_A05G1787/GH_D04G1560/GH_D02G0694/GH_D08G2011	12	10	2	PB_vs_PA
Molecular function	GO:0004806	triglyceride lipase activity	7/6233	38/42456	0.320484	0.815454	GH_A11G1319/GH_D10G0481/GH_A11G0059/GH_A10G0455/GH_A12G2345/GH_D09G0752/GH_A09G0805	7	3	4	PB_vs_PA
Molecular function	GO:0140103	catalytic activity, acting on a glycoprotein	9/6233	51/42456	0.33012	0.836497	GH_D10G2009/GH_D01G1381/GH_A08G2317/GH_D11G1588/GH_A01G1300/novel.2948/GH_D07G2118/GH_A09G0348/GH_A11G1561	9	5	4	PB_vs_PA
Molecular function	GO:0004467	long-chain fatty acid-CoA ligase activity	5/6233	26/42456	0.332086	0.836497	GH_A09G0738/novel.5155/GH_D01G2065/GH_D11G3384/GH_A05G2348	5	1	4	PB_vs_PA
Molecular function	GO:0031956	medium-chain fatty acid-CoA ligase activity	5/6233	26/42456	0.332086	0.836497	GH_A09G0738/novel.5155/GH_D01G2065/GH_D11G3384/GH_A05G2348	5	1	4	PB_vs_PA
Molecular function	GO:0047763	caffeate O-methyltransferase activity	5/6233	26/42456	0.332086	0.836497	GH_D12G2680/GH_D09G1239/GH_A08G1322/GH_D08G1219/GH_A12G2656	5	0	5	PB_vs_PA
Molecular function	GO:0004708	MAP kinase kinase activity	4/6233	20/42456	0.336807	0.836497	GH_A12G2913/GH_A12G2274/GH_D12G2936/GH_D12G2290	4	1	3	PB_vs_PA
Molecular function	GO:0016841	ammonia-lyase activity	4/6233	20/42456	0.336807	0.836497	GH_A01G2316/GH_D01G2395/GH_D09G1546/GH_D04G1180	4	2	2	PB_vs_PA
Molecular function	GO:0005354	galactose transmembrane transporter activity	3/6233	14/42456	0.338982	0.836497	GH_A03G2038/GH_D02G2205/GH_D01G0103	3	2	1	PB_vs_PA
Molecular function	GO:0015168	glycerol transmembrane transporter activity	3/6233	14/42456	0.338982	0.836497	GH_A03G2038/GH_D02G2205/GH_D01G0103	3	2	1	PB_vs_PA
Molecular function	GO:0015173	aromatic amino acid transmembrane transporter activity	3/6233	14/42456	0.338982	0.836497	novel.2772/novel.5921/GH_A01G2166	3	1	2	PB_vs_PA
Molecular function	GO:0047412	N-(long-chain-acyl)ethanolamine deacylase activity	3/6233	14/42456	0.338982	0.836497	GH_D13G0484/GH_A13G0488/GH_D11G0637	3	3	0	PB_vs_PA
Molecular function	GO:0047787	delta4-3-oxosteroid 5beta-reductase activity	3/6233	14/42456	0.338982	0.836497	GH_A12G2002/GH_A09G0831/GH_D12G1998	3	0	3	PB_vs_PA
Molecular function	GO:0052635	C-20 gibberellin 2-beta-dioxygenase activity	3/6233	14/42456	0.338982	0.836497	GH_D09G1023/GH_A05G1688/GH_D05G0874	3	1	2	PB_vs_PA
Molecular function	GO:0102077	oleamide hydrolase activity	3/6233	14/42456	0.338982	0.836497	GH_D13G0484/GH_A13G0488/GH_D11G0637	3	3	0	PB_vs_PA
Molecular function	GO:0103073	anandamide amidohydrolase activity	3/6233	14/42456	0.338982	0.836497	GH_D13G0484/GH_A13G0488/GH_D11G0637	3	3	0	PB_vs_PA
Molecular function	GO:0000287	magnesium ion binding	48/6233	307/42456	0.341308	0.840426	GH_D10G0184/GH_D02G0138/GH_D05G1984/GH_A09G1827/GH_D02G0139/GH_A05G1663/GH_D07G1446/GH_A02G0133/GH_D04G1022/GH_D11G0287/novel.4476/novel.5917/novel.248/GH_A10G0078/GH_A03G1918/GH_D06G1076/GH_A06G1505/novel.3359/GH_D01G0586/novel.4554/GH_D13G1452/GH_D09G0362/GH_A01G0602/GH_A04G1653/GH_A10G2125/GH_A06G1057/GH_A04G0224/GH_D12G1916/novel.652/GH_A02G0132/GH_D11G3176/GH_A04G0851/GH_D12G2847/GH_A07G1453…	48	14	34	PB_vs_PA
Molecular function	GO:0005548	phospholipid transporter activity	7/6233	39/42456	0.345716	0.845821	novel.4476/novel.5917/novel.4554/GH_A10G2125/GH_D12G1916/GH_A05G3778/GH_D10G0619	7	4	3	PB_vs_PA
Molecular function	GO:0016308	1-phosphatidylinositol-4-phosphate 5-kinase activity	7/6233	39/42456	0.345716	0.845821	GH_A03G2365/GH_A11G0769/GH_D02G2535/GH_A04G0885/GH_D04G1204/GH_A10G2027/GH_D01G2372	7	2	5	PB_vs_PA
Molecular function	GO:0035242	protein-arginine omega-N asymmetric methyltransferase activity	7/6233	39/42456	0.345716	0.845821	GH_D03G1828/GH_D06G0745/GH_A06G0765/GH_A03G0132/GH_A13G0656/GH_D05G2875/GH_D13G0610	7	2	5	PB_vs_PA
Molecular function	GO:0016651	oxidoreductase activity, acting on NAD(P)H	45/6233	288/42456	0.34929	0.852744	GH_D06G1443/GH_A01G1067/GH_A13G1362/GH_A06G1464/GH_D01G0710/GH_D11G0356/GH_A10G0182/GH_A02G1173/GH_A02G0598/GH_A11G1948/GH_D10G0189/GH_A01G1126/GH_D08G1816/GH_A05G2842/GH_A06G0620/GH_D05G3382/GH_D13G1293/GH_A02G1903/GH_A02G1062/GH_A05G2603/GH_A05G4204/GH_A09G0242/GH_A03G0926/GH_A05G4203/GH_D09G0239/GH_D03G1274/GH_D12G2531/GH_D12G2536/GH_A11G2992/GH_A11G1320/novel.3695/GH_D03G0996/GH_A10G1325/GH_A…	45	14	31	PB_vs_PA
Molecular function	GO:0080043	quercetin 3-O-glucosyltransferase activity	21/6233	130/42456	0.353329	0.857353	GH_D05G3101/GH_A05G3098/GH_A05G1097/GH_D05G1088/GH_D04G0449/novel.4686/GH_A05G2439/GH_D07G2037/GH_A13G1829/GH_A07G1115/novel.5104/GH_D07G2467/GH_A04G1741/GH_D01G1589/GH_D01G0549/GH_D07G1099/GH_D05G0321/GH_A11G3688/GH_D04G2092/GH_A04G0874/GH_D03G1125	21	9	12	PB_vs_PA
Molecular function	GO:0080044	quercetin 7-O-glucosyltransferase activity	21/6233	130/42456	0.353329	0.857353	GH_D05G3101/GH_A05G3098/GH_A05G1097/GH_D05G1088/GH_D04G0449/novel.4686/GH_A05G2439/GH_D07G2037/GH_A13G1829/GH_A07G1115/novel.5104/GH_D07G2467/GH_A04G1741/GH_D01G1589/GH_D01G0549/GH_D07G1099/GH_D05G0321/GH_A11G3688/GH_D04G2092/GH_A04G0874/GH_D03G1125	21	9	12	PB_vs_PA
Molecular function	GO:0009044	xylan 1,4-beta-xylosidase activity	6/6233	33/42456	0.354173	0.857353	GH_D02G2124/GH_A05G0781/GH_A01G2027/GH_A03G1953/GH_A11G2214/GH_D05G0901	6	3	3	PB_vs_PA
Molecular function	GO:0097599	xylanase activity	6/6233	33/42456	0.354173	0.857353	GH_D02G2124/GH_A05G0781/GH_A01G2027/GH_A03G1953/GH_A11G2214/GH_D05G0901	6	3	3	PB_vs_PA
Molecular function	GO:0019238	cyclohydrolase activity	5/6233	27/42456	0.363099	0.873422	GH_D03G1487/GH_D12G0879/GH_A03G0489/GH_D07G2191/GH_A01G1220	5	2	3	PB_vs_PA
Molecular function	GO:0102797	geranial:oxygen oxidoreductase activity	5/6233	27/42456	0.363099	0.873422	GH_D12G1863/GH_D05G1917/GH_D09G1644/GH_A01G1104/GH_D01G1155	5	4	1	PB_vs_PA
Molecular function	GO:0102798	heptaldehyde:oxygen oxidoreductase activity	5/6233	27/42456	0.363099	0.873422	GH_D12G1863/GH_D05G1917/GH_D09G1644/GH_A01G1104/GH_D01G1155	5	4	1	PB_vs_PA
Molecular function	GO:0050661	NADP binding	26/6233	164/42456	0.3678	0.882875	GH_A07G2298/GH_D11G1437/GH_D11G3761/GH_D06G0646/GH_A09G0427/GH_A06G1505/GH_A11G0010/GH_A11G0383/GH_A04G1336/GH_A12G1994/GH_D09G0396/GH_A11G1320/GH_D04G1378/GH_A10G1325/GH_A04G1040/GH_D11G3341/GH_D01G1984/GH_A04G1041/GH_A10G0699/GH_D05G2192/GH_A11G0817/GH_A09G1702/GH_D02G2619/GH_D13G0263/GH_D03G1518/GH_A03G0144	26	8	18	PB_vs_PA
Molecular function	GO:0004499	N,N-dimethylaniline monooxygenase activity	7/6233	40/42456	0.371158	0.882899	GH_A07G2298/GH_D11G1437/GH_D06G0646/GH_A12G1994/GH_D01G1984/GH_A11G0817/GH_A03G0144	7	3	4	PB_vs_PA
Molecular function	GO:0015179	L-amino acid transmembrane transporter activity	7/6233	40/42456	0.371158	0.882899	novel.2772/novel.4626/novel.525/GH_A05G3054/novel.5921/GH_D10G1169/GH_D05G3062	7	0	7	PB_vs_PA
Molecular function	GO:0003841	1-acylglycerol-3-phosphate O-acyltransferase activity	4/6233	21/42456	0.372437	0.882899	GH_D12G0753/GH_A05G0548/GH_A01G0764/GH_D01G0772	4	1	3	PB_vs_PA
Molecular function	GO:0004506	squalene monooxygenase activity	4/6233	21/42456	0.372437	0.882899	GH_A04G1557/GH_D04G1896/GH_A01G1221/GH_A04G1552	4	2	2	PB_vs_PA
Molecular function	GO:0015098	molybdate ion transmembrane transporter activity	4/6233	21/42456	0.372437	0.882899	GH_A11G2309/GH_D11G0151/GH_D12G0962/GH_D08G1282	4	2	2	PB_vs_PA
Molecular function	GO:0042171	lysophosphatidic acid acyltransferase activity	4/6233	21/42456	0.372437	0.882899	GH_D12G0753/GH_A05G0548/GH_A01G0764/GH_D01G0772	4	1	3	PB_vs_PA
Molecular function	GO:0016722	oxidoreductase activity, oxidizing metal ions	18/6233	112/42456	0.377801	0.890946	GH_A07G0998/GH_A05G2501/GH_D07G0984/GH_D10G1385/GH_A05G2496/GH_A02G0671/GH_D04G0728/GH_A03G1440/GH_A07G0471/GH_A10G1507/GH_D05G2505/GH_D05G0989/GH_D02G2017/GH_A05G3474/GH_D04G1418/GH_A05G2499/GH_A04G1059/GH_A01G2395	18	9	9	PB_vs_PA
Molecular function	GO:0015292	uniporter activity	3/6233	15/42456	0.38183	0.890946	GH_D10G1017/GH_D05G2002/GH_A10G0944	3	1	2	PB_vs_PA
Molecular function	GO:0017050	D-erythro-sphingosine kinase activity	3/6233	15/42456	0.38183	0.890946	GH_A04G1327/GH_D04G1667/GH_D04G1666	3	3	0	PB_vs_PA
Molecular function	GO:0035798	2-alkenal reductase (NADP+) activity	3/6233	15/42456	0.38183	0.890946	GH_D01G0555/GH_A01G0561/GH_A07G0490	3	2	1	PB_vs_PA
Molecular function	GO:0045551	cinnamyl-alcohol dehydrogenase activity	3/6233	15/42456	0.38183	0.890946	GH_D05G1877/GH_D03G0499/GH_A05G1840	3	3	0	PB_vs_PA
Molecular function	GO:0052747	sinapyl alcohol dehydrogenase activity	3/6233	15/42456	0.38183	0.890946	GH_D05G1877/GH_D03G0499/GH_A05G1840	3	3	0	PB_vs_PA
Molecular function	GO:0015175	neutral amino acid transmembrane transporter activity	6/6233	34/42456	0.382056	0.890946	GH_A06G0282/GH_D06G0265/GH_A02G2053/GH_A05G3054/GH_A01G2166/GH_D05G3062	6	1	5	PB_vs_PA
Molecular function	GO:0045543	gibberellin 2-beta-dioxygenase activity	6/6233	34/42456	0.382056	0.890946	GH_D12G1413/GH_A12G1397/GH_D09G1023/GH_D01G0359/GH_A05G1688/GH_D05G0874	6	2	4	PB_vs_PA
Molecular function	GO:0003714	transcription corepressor activity	12/6233	73/42456	0.383929	0.893494	GH_A01G1593/GH_A10G0570/GH_A03G1742/GH_A05G0349/GH_D11G2286/GH_D10G0454/GH_D05G0354/GH_D05G1420/GH_D05G1510/GH_D01G1685/GH_D06G0917/GH_A05G1487	12	4	8	PB_vs_PA
Molecular function	GO:0003951	NAD+ kinase activity	8/6233	47/42456	0.384837	0.893789	GH_A04G1327/GH_D13G2385/GH_D04G1667/GH_A12G2005/GH_D05G2399/GH_D12G2002/GH_D04G1666/GH_A01G0670	8	6	2	PB_vs_PA
Molecular function	GO:0051087	chaperone binding	13/6233	80/42456	0.392186	0.909013	GH_A11G0089/GH_A13G0102/GH_D08G1545/GH_D11G0095/GH_D13G0105/GH_A12G2800/GH_A06G0859/GH_A01G0809/GH_A08G1526/GH_A07G2548/GH_D05G3321/GH_D13G0106/GH_A11G3116	13	3	10	PB_vs_PA
Molecular function	GO:0008271	secondary active sulfate transmembrane transporter activity	5/6233	28/42456	0.394163	0.909912	GH_D01G1728/GH_D06G0389/GH_A05G2294/GH_D04G0633/GH_A05G1290	5	0	5	PB_vs_PA
Molecular function	GO:0016884	carbon-nitrogen ligase activity, with glutamine as amido-N-donor	5/6233	28/42456	0.394163	0.909912	GH_D07G1129/GH_A09G1068/GH_D09G1022/GH_D11G2445/GH_A11G2384	5	0	5	PB_vs_PA
Molecular function	GO:0008469	histone-arginine N-methyltransferase activity	7/6233	41/42456	0.396696	0.910255	GH_D03G1828/GH_D06G0745/GH_A06G0765/GH_A03G0132/GH_A13G0656/GH_D05G2875/GH_D13G0610	7	2	5	PB_vs_PA
Molecular function	GO:0016273	arginine N-methyltransferase activity	7/6233	41/42456	0.396696	0.910255	GH_D03G1828/GH_D06G0745/GH_A06G0765/GH_A03G0132/GH_A13G0656/GH_D05G2875/GH_D13G0610	7	2	5	PB_vs_PA
Molecular function	GO:0016274	protein-arginine N-methyltransferase activity	7/6233	41/42456	0.396696	0.910255	GH_D03G1828/GH_D06G0745/GH_A06G0765/GH_A03G0132/GH_A13G0656/GH_D05G2875/GH_D13G0610	7	2	5	PB_vs_PA
Molecular function	GO:0015385	sodium:proton antiporter activity	4/6233	22/42456	0.407903	0.932233	GH_A11G2946/GH_A11G2630/GH_D02G1515/GH_D11G2977	4	3	1	PB_vs_PA
Molecular function	GO:0045156	electron transporter, transferring electrons within the cyclic electron transport pathway of photosynthesis activity	4/6233	22/42456	0.407903	0.932233	novel.674/novel.4549/novel.3266/GH_A13G1667	4	3	1	PB_vs_PA
Molecular function	GO:0016409	palmitoyltransferase activity	12/6233	75/42456	0.421864	0.953663	GH_D04G2104/GH_A13G0838/GH_A02G0685/GH_A04G1755/GH_A11G1788/GH_D13G0811/GH_D05G1821/GH_D11G1823/GH_A05G1787/GH_D04G1560/GH_D02G0694/GH_D08G2011	12	10	2	PB_vs_PA
Molecular function	GO:0016168	chlorophyll binding	15/6233	95/42456	0.423236	0.953663	GH_A11G1535/GH_D11G1560/GH_A02G1598/GH_A01G1741/GH_A02G1314/GH_D05G1535/novel.674/novel.3854/novel.4549/GH_A07G2174/novel.3266/GH_D01G1769/GH_D04G1136/GH_A05G1509/GH_A04G0246	15	6	9	PB_vs_PA
Molecular function	GO:0003886	DNA (cytosine-5-)-methyltransferase activity	3/6233	16/42456	0.424013	0.953663	GH_A09G0315/GH_D08G1797/GH_A08G1777	3	2	1	PB_vs_PA
Molecular function	GO:0035198	miRNA binding	3/6233	16/42456	0.424013	0.953663	GH_A09G2406/GH_D09G2347/GH_D08G2249	3	3	0	PB_vs_PA
Molecular function	GO:0015108	chloride transmembrane transporter activity	5/6233	29/42456	0.425083	0.953663	GH_A05G3554/GH_D04G0803/GH_D11G3125/GH_D12G0456/GH_D12G0013	5	2	3	PB_vs_PA
Molecular function	GO:0033926	glycopeptide alpha-N-acetylgalactosaminidase activity	5/6233	29/42456	0.425083	0.953663	GH_D10G2009/GH_D01G1381/GH_A08G2317/GH_A01G1300/novel.2948	5	2	3	PB_vs_PA
Molecular function	GO:0004601	peroxidase activity	44/6233	290/42456	0.431397	0.953663	GH_A08G0759/GH_D04G0423/GH_D01G2015/GH_D08G0756/GH_A01G1023/GH_D01G1053/GH_D05G1740/GH_A02G1173/GH_A10G1345/GH_A10G1988/GH_D10G2089/GH_A10G1920/GH_A08G2803/GH_A05G2603/GH_D03G1274/GH_A09G1681/GH_D12G2536/GH_A11G2992/GH_A08G0907/GH_D06G0467/GH_A05G0628/GH_A05G3541/GH_A12G2478/GH_D01G1910/GH_D11G0214/GH_A12G2152/GH_D08G2796/GH_A12G2818/GH_A12G2516/GH_D05G2382/GH_A07G2466/GH_D08G0854/GH_A09G1908/GH_…	44	24	20	PB_vs_PA
Molecular function	GO:1901505	carbohydrate derivative transmembrane transporter activity	25/6233	163/42456	0.439656	0.953663	GH_A13G2234/GH_D13G2217/GH_A10G0776/GH_D12G1934/GH_D05G2749/GH_A05G1048/GH_A13G1636/GH_A13G1033/GH_A05G2730/GH_A10G1972/GH_D01G0742/GH_A07G0396/GH_D13G1594/GH_A12G1937/GH_D05G3867/GH_A01G0742/GH_D05G1039/GH_D12G1204/GH_A04G1342/GH_A03G0428/GH_D13G0668/GH_A10G0914/GH_D10G2075/GH_A06G1481/novel.5221	25	10	15	PB_vs_PA
Molecular function	GO:0001872	(1->3)-beta-D-glucan binding	4/6233	23/42456	0.44294	0.953663	GH_A05G3150/GH_A03G0838/GH_D03G1102/GH_D12G2013	4	3	1	PB_vs_PA
Molecular function	GO:0005247	voltage-gated chloride channel activity	4/6233	23/42456	0.44294	0.953663	GH_A05G3554/GH_D04G0803/GH_D11G3125/GH_D12G0013	4	1	3	PB_vs_PA
Molecular function	GO:0016847	1-aminocyclopropane-1-carboxylate synthase activity	4/6233	23/42456	0.44294	0.953663	GH_D11G0544/GH_D03G0881/GH_A08G1357/GH_D12G2532	4	3	1	PB_vs_PA
Molecular function	GO:0000104	succinate dehydrogenase activity	2/6233	10/42456	0.443932	0.953663	GH_D03G0150/novel.518	2	2	0	PB_vs_PA
Molecular function	GO:0004001	adenosine kinase activity	2/6233	10/42456	0.443932	0.953663	GH_A09G1660/GH_A05G1924	2	1	1	PB_vs_PA
Molecular function	GO:0004737	pyruvate decarboxylase activity	2/6233	10/42456	0.443932	0.953663	GH_A09G1827/GH_A09G1826	2	2	0	PB_vs_PA
Molecular function	GO:0004748	ribonucleoside-diphosphate reductase activity, thioredoxin disulfide as acceptor	2/6233	10/42456	0.443932	0.953663	GH_D10G0858/GH_D02G0338	2	0	2	PB_vs_PA
Molecular function	GO:0004822	isoleucine-tRNA ligase activity	2/6233	10/42456	0.443932	0.953663	GH_D09G1802/GH_A09G1848	2	0	2	PB_vs_PA
Molecular function	GO:0008934	inositol monophosphate 1-phosphatase activity	2/6233	10/42456	0.443932	0.953663	GH_A10G0078/GH_A05G1463	2	2	0	PB_vs_PA
Molecular function	GO:0015513	high-affinity secondary active nitrite transmembrane transporter activity	2/6233	10/42456	0.443932	0.953663	GH_A05G3554/GH_D04G0803	2	0	2	PB_vs_PA
Molecular function	GO:0016728	oxidoreductase activity, acting on CH or CH2 groups, disulfide as acceptor	2/6233	10/42456	0.443932	0.953663	GH_D10G0858/GH_D02G0338	2	0	2	PB_vs_PA
Molecular function	GO:0017077	oxidative phosphorylation uncoupler activity	2/6233	10/42456	0.443932	0.953663	novel.482/novel.785	2	0	2	PB_vs_PA
Molecular function	GO:0017150	tRNA dihydrouridine synthase activity	2/6233	10/42456	0.443932	0.953663	GH_D08G1716/GH_A08G1704	2	2	0	PB_vs_PA
Molecular function	GO:0035241	protein-arginine omega-N monomethyltransferase activity	2/6233	10/42456	0.443932	0.953663	GH_D03G1828/GH_A03G0132	2	0	2	PB_vs_PA
Molecular function	GO:0047213	anthocyanidin 3-O-glucosyltransferase activity	2/6233	10/42456	0.443932	0.953663	GH_A02G1650/GH_D02G0359	2	1	1	PB_vs_PA
Molecular function	GO:0047987	hydroperoxide dehydratase activity	2/6233	10/42456	0.443932	0.953663	GH_A12G0282/GH_A04G1388	2	0	2	PB_vs_PA
Molecular function	GO:0052592	oxidoreductase activity, acting on CH or CH2 groups, with an iron-sulfur protein as acceptor	2/6233	10/42456	0.443932	0.953663	GH_D02G2211/GH_D10G1590	2	0	2	PB_vs_PA
Molecular function	GO:0052640	salicylic acid glucosyltransferase (glucoside-forming) activity	2/6233	10/42456	0.443932	0.953663	GH_D05G3101/GH_A05G3098	2	2	0	PB_vs_PA
Molecular function	GO:0052832	inositol monophosphate 3-phosphatase activity	2/6233	10/42456	0.443932	0.953663	GH_A10G0078/GH_A05G1463	2	2	0	PB_vs_PA
Molecular function	GO:0052833	inositol monophosphate 4-phosphatase activity	2/6233	10/42456	0.443932	0.953663	GH_A10G0078/GH_A05G1463	2	2	0	PB_vs_PA
Molecular function	GO:0052834	inositol monophosphate phosphatase activity	2/6233	10/42456	0.443932	0.953663	GH_A10G0078/GH_A05G1463	2	2	0	PB_vs_PA
Molecular function	GO:0061731	ribonucleoside-diphosphate reductase activity	2/6233	10/42456	0.443932	0.953663	GH_D10G0858/GH_D02G0338	2	0	2	PB_vs_PA
Molecular function	GO:0090440	abscisic acid transmembrane transporter activity	2/6233	10/42456	0.443932	0.953663	GH_D05G2030/GH_D12G1937	2	1	1	PB_vs_PA
Molecular function	GO:0102406	omega-hydroxypalmitate O-sinapoyl transferase activity	2/6233	10/42456	0.443932	0.953663	GH_A10G0707/GH_D10G0875	2	0	2	PB_vs_PA
Molecular function	GO:0000268	peroxisome targeting sequence binding	7/6233	43/42456	0.447629	0.958011	GH_A12G0002/GH_A08G2874/GH_A07G2645/novel.1728/GH_A06G2400/GH_A02G0005/GH_A06G2399	7	7	0	PB_vs_PA
Molecular function	GO:0008143	poly(A) binding	7/6233	43/42456	0.447629	0.958011	GH_D12G0243/GH_D13G0378/GH_A12G0236/GH_A06G0158/GH_A13G0384/GH_D05G2044/GH_A05G2009	7	5	2	PB_vs_PA
Molecular function	GO:0070008	serine-type exopeptidase activity	11/6233	70/42456	0.45415	0.970153	GH_A05G3613/GH_D09G2366/GH_D12G1162/GH_D10G0638/GH_A09G2429/GH_D04G0876/GH_A12G1167/GH_D08G2285/GH_A09G1057/GH_D08G1695/GH_D05G2042	11	3	8	PB_vs_PA
Molecular function	GO:0004180	carboxypeptidase activity	12/6233	77/42456	0.45979	0.978549	GH_A05G3613/GH_A08G2593/GH_D12G1162/GH_D10G0638/GH_D04G0876/GH_A12G1167/GH_D08G2285/GH_A09G1057/GH_A11G1500/GH_D08G1695/GH_D08G2586/GH_D05G2042	12	5	7	PB_vs_PA
Molecular function	GO:0033293	monocarboxylic acid binding	12/6233	77/42456	0.45979	0.978549	GH_A09G1990/GH_D05G1397/novel.5422/GH_D10G1384/GH_D09G1937/GH_A08G1214/GH_D11G1526/novel.1659/GH_D11G0935/GH_D11G0294/GH_A07G0196/GH_A07G1757	12	6	6	PB_vs_PA
Molecular function	GO:0005507	copper ion binding	58/6233	388/42456	0.462555	0.979029	GH_D08G0045/GH_A05G3156/GH_A07G0998/novel.7046/GH_D01G1921/GH_A06G1735/GH_D03G1257/GH_A10G2047/GH_A12G0340/GH_D12G2176/GH_D05G3167/GH_A02G0598/GH_A05G2501/GH_D07G0984/GH_A05G2496/novel.3806/novel.6111/GH_A09G1717/GH_A07G1647/GH_A06G0620/GH_D08G2247/GH_A05G2551/GH_A02G0671/GH_A12G2159/GH_A05G2847/GH_A05G1817/GH_A02G1576/GH_D12G0372/GH_A01G1052/GH_A09G1660/GH_D11G2015/GH_A03G1440/GH_D10G2151/GH_D07…	58	19	39	PB_vs_PA
Molecular function	GO:0008308	voltage-gated anion channel activity	9/6233	57/42456	0.462661	0.979029	GH_D11G0126/GH_D08G0931/GH_A05G3554/GH_D04G0803/novel.2494/GH_D11G3125/GH_D08G1135/GH_D12G0013/GH_A10G1574	9	1	8	PB_vs_PA
Molecular function	GO:0004448	isocitrate dehydrogenase activity	3/6233	17/42456	0.465145	0.979029	GH_A12G0578/GH_D13G1452/GH_D12G0597	3	0	3	PB_vs_PA
Molecular function	GO:0005471	ATP:ADP antiporter activity	3/6233	17/42456	0.465145	0.979029	GH_A10G0776/GH_A10G1972/GH_D10G2075	3	3	0	PB_vs_PA
Molecular function	GO:0008889	glycerophosphodiester phosphodiesterase activity	3/6233	17/42456	0.465145	0.979029	GH_D07G2563/GH_A07G2619/GH_D01G0835	3	3	0	PB_vs_PA
Molecular function	GO:0019202	amino acid kinase activity	3/6233	17/42456	0.465145	0.979029	GH_A04G1046/GH_D04G1380/GH_D03G1518	3	0	3	PB_vs_PA
Molecular function	GO:0016790	thiolester hydrolase activity	10/6233	64/42456	0.468638	0.984569	GH_D06G2179/GH_A06G2145/GH_D07G0045/GH_D05G1256/GH_D08G1011/GH_A13G2273/GH_D13G2238/GH_A13G2257/GH_A05G1259/GH_A11G1631	10	0	10	PB_vs_PA
Molecular function	GO:0016706	oxidoreductase activity, acting on paired donors, with incorporation or reduction of molecular oxygen, 2-oxoglutarate as one donor, and incorporation of one atom each of oxygen into both donors	23/6233	152/42456	0.47237	0.98973	GH_D12G0616/GH_A05G2328/GH_A13G1807/GH_D12G1413/GH_A12G1397/GH_A12G0596/GH_D08G2039/GH_D01G1327/GH_D13G1761/GH_D09G1023/GH_A09G0267/GH_D01G0359/GH_A11G1795/GH_A05G1688/GH_A11G0555/GH_D06G0365/GH_D04G1120/GH_D11G0582/GH_A08G1928/GH_D10G1288/GH_D05G2350/GH_D07G0703/GH_D05G0874	23	14	9	PB_vs_PA
Molecular function	GO:0019206	nucleoside kinase activity	7/6233	44/42456	0.472823	0.98973	GH_A04G0036/GH_A10G1737/GH_A11G1576/GH_A09G1660/GH_A12G2041/GH_A05G1924/GH_A03G0010	7	2	5	PB_vs_PA
Molecular function	GO:0004315	3-oxoacyl-[acyl-carrier-protein] synthase activity	4/6233	24/42456	0.477319	0.9955	GH_A11G0250/GH_D05G1531/GH_A05G1506/GH_A11G1591	4	3	1	PB_vs_PA
Molecular function	GO:0102811	geraniol 10-hydroxylase activity	4/6233	24/42456	0.477319	0.9955	GH_A08G2018/GH_A12G2847/GH_D08G2032/GH_A09G2097	4	1	3	PB_vs_PA
Molecular function	GO:0016160	amylase activity	8/6233	51/42456	0.479144	0.997492	GH_D10G1844/GH_D05G2061/GH_A10G1043/GH_D02G2034/GH_A12G2327/GH_A02G0485/GH_A03G1867/GH_A10G1087	8	1	7	PB_vs_PA
Molecular function	GO:0016860	intramolecular oxidoreductase activity	26/6233	173/42456	0.481205	0.999963	GH_A12G0282/GH_D08G0045/GH_D01G1749/GH_A11G1708/GH_A08G2749/GH_D01G0710/GH_A01G1655/GH_D10G2529/GH_A05G2360/GH_D06G0320/GH_D02G0416/GH_A05G3059/GH_A03G1445/GH_D13G1759/GH_D06G1365/GH_D06G0668/GH_A06G0334/GH_D05G1715/GH_A11G1368/GH_A04G1388/GH_D11G1402/GH_A05G2208/GH_A07G0157/GH_A08G0400/GH_A13G1656/GH_A06G2052	26	7	19	PB_vs_PA
Molecular function	GO:0000224	peptide-N4-(N-acetyl-beta-glucosaminyl)asparagine amidase activity	2/6233	11/42456	0.495572	1	GH_D06G1899/GH_A13G1762	2	1	1	PB_vs_PA
Molecular function	GO:0003878	ATP citrate synthase activity	2/6233	11/42456	0.495572	1	GH_A01G0298/GH_D01G0282	2	2	0	PB_vs_PA
Molecular function	GO:0032050	clathrin heavy chain binding	2/6233	11/42456	0.495572	1	GH_A06G2312/GH_D06G2348	2	2	0	PB_vs_PA
Molecular function	GO:0035312	5'-3' exodeoxyribonuclease activity	2/6233	11/42456	0.495572	1	GH_D10G0356/GH_D10G0355	2	0	2	PB_vs_PA
Molecular function	GO:0042409	caffeoyl-CoA O-methyltransferase activity	2/6233	11/42456	0.495572	1	GH_A04G1441/GH_D06G0739	2	0	2	PB_vs_PA
Molecular function	GO:0097027	ubiquitin-protein transferase activator activity	2/6233	11/42456	0.495572	1	novel.3500/novel.3024	2	2	0	PB_vs_PA
Molecular function	GO:0070717	poly-purine tract binding	7/6233	45/42456	0.497712	1	GH_D12G0243/GH_D13G0378/GH_A12G0236/GH_A06G0158/GH_A13G0384/GH_D05G2044/GH_A05G2009	7	5	2	PB_vs_PA
Molecular function	GO:0016780	phosphotransferase activity, for other substituted phosphate groups	8/6233	52/42456	0.502262	1	novel.6966/GH_D09G0059/novel.4964/GH_A11G1785/GH_D12G1617/GH_D09G2198/GH_A13G0222/GH_D13G0222	8	4	4	PB_vs_PA
Molecular function	GO:0008948	oxaloacetate decarboxylase activity	3/6233	18/42456	0.504919	1	GH_A05G0467/GH_A06G0991/GH_D07G0096	3	1	2	PB_vs_PA
Molecular function	GO:0009008	DNA-methyltransferase activity	3/6233	18/42456	0.504919	1	GH_A09G0315/GH_D08G1797/GH_A08G1777	3	2	1	PB_vs_PA
Molecular function	GO:0033549	MAP kinase phosphatase activity	3/6233	18/42456	0.504919	1	GH_A07G2141/GH_D07G2079/GH_A04G0900	3	3	0	PB_vs_PA
Molecular function	GO:0034485	phosphatidylinositol-3,4,5-trisphosphate 5-phosphatase activity	3/6233	18/42456	0.504919	1	GH_D08G1868/GH_D12G2325/GH_A06G1243	3	1	2	PB_vs_PA
Molecular function	GO:0047429	nucleoside-triphosphate diphosphatase activity	3/6233	18/42456	0.504919	1	GH_D05G1984/GH_D10G1721/GH_A09G2186	3	0	3	PB_vs_PA
Molecular function	GO:0048038	quinone binding	9/6233	59/42456	0.506238	1	GH_D03G1257/GH_D10G1385/novel.3806/novel.3695/GH_A10G1507/GH_A03G1547/novel.391/GH_D09G2299/GH_D08G2006	9	3	6	PB_vs_PA
Molecular function	GO:0016835	carbon-oxygen lyase activity	60/6233	407/42456	0.507651	1	GH_D07G1690/GH_A12G0282/GH_D10G0184/GH_A09G2187/GH_A05G3156/GH_D08G1867/GH_D12G2066/GH_A08G2749/GH_A12G0585/GH_D12G1756/GH_D05G3167/GH_A05G3286/GH_A08G2671/GH_D09G2122/GH_A11G2175/novel.248/GH_A05G2200/GH_D10G0891/GH_A04G0493/GH_A04G0141/GH_A09G2347/GH_D11G3313/novel.3359/GH_D01G0586/GH_A12G1760/GH_A10G2279/GH_D09G0362/GH_A08G2670/GH_A08G1850/GH_A01G0602/GH_D03G1174/GH_A06G1962/GH_A04G0224/GH_D05…	60	28	32	PB_vs_PA
Molecular function	GO:0003978	UDP-glucose 4-epimerase activity	4/6233	25/42456	0.51084	1	GH_D10G0063/GH_A06G2088/GH_A08G2059/GH_D11G2327	4	2	2	PB_vs_PA
Molecular function	GO:0005254	chloride channel activity	4/6233	25/42456	0.51084	1	GH_A05G3554/GH_D04G0803/GH_D11G3125/GH_D12G0013	4	1	3	PB_vs_PA
Molecular function	GO:0008195	phosphatidate phosphatase activity	4/6233	25/42456	0.51084	1	GH_D04G1303/GH_D05G3285/GH_A06G0170/GH_D07G0820	4	1	3	PB_vs_PA
Molecular function	GO:0043178	alcohol binding	11/6233	73/42456	0.51299	1	GH_A09G1990/GH_D02G0444/GH_A08G0792/GH_A10G0227/GH_D08G0784/GH_A08G1389/GH_A05G2217/GH_D09G1937/novel.1659/GH_D11G0294/GH_A11G1227	11	7	4	PB_vs_PA
Molecular function	GO:0016863	intramolecular oxidoreductase activity, transposing C=C bonds	5/6233	32/42456	0.515327	1	GH_A08G2749/GH_D02G0416/GH_A05G3059/GH_D13G1759/GH_D06G0668	5	1	4	PB_vs_PA
Molecular function	GO:0004252	serine-type endopeptidase activity	37/6233	251/42456	0.516617	1	GH_D05G0920/GH_A05G1426/GH_A09G0605/GH_D05G2652/GH_D11G0286/GH_D09G1668/GH_A09G1720/GH_D11G0102/GH_A13G2196/GH_D09G0541/GH_A05G0928/GH_D05G1441/GH_D13G2177/GH_D11G0293/GH_D05G2121/GH_D12G1198/GH_A11G0100/GH_D12G2433/GH_A05G2091/GH_A12G2546/GH_D04G0014/GH_D12G1196/GH_D08G2791/GH_A11G2313/GH_D06G1932/GH_D10G0594/GH_D08G2065/GH_D07G2140/GH_D08G1154/GH_D06G0585/GH_A12G1192/GH_A05G0958/novel.4731/GH_D…	37	17	20	PB_vs_PA
Molecular function	GO:1904680	peptide transmembrane transporter activity	13/6233	87/42456	0.518651	1	GH_A03G0609/GH_A09G1796/GH_A11G0452/GH_A11G0665/GH_A08G1240/GH_D11G0696/GH_A08G1241/GH_A05G2175/GH_D05G2206/GH_A07G2591/GH_D12G2090/GH_A01G0145/GH_A11G0148	13	9	4	PB_vs_PA
Molecular function	GO:0015078	proton transmembrane transporter activity	68/6233	463/42456	0.518864	1	GH_A03G2038/GH_A01G0997/GH_D10G0526/GH_A08G1847/GH_D08G1864/GH_D01G1026/GH_A05G0658/GH_D12G0060/GH_A11G2946/GH_D12G1934/GH_A11G2630/GH_D13G0583/GH_A11G2940/GH_A06G1150/novel.2562/GH_D05G0656/GH_D06G0962/GH_D02G2111/GH_A13G0128/GH_A08G1619/GH_A02G1156/GH_A08G2787/GH_A05G3554/GH_D09G1164/GH_A13G2231/GH_D12G2467/GH_A08G0116/GH_D02G1515/GH_A03G0922/GH_D08G2780/GH_D13G0128/GH_D03G0908/GH_A06G0709/GH_A…	68	36	32	PB_vs_PA
Molecular function	GO:0031409	pigment binding	6/6233	39/42456	0.519023	1	GH_A11G1535/GH_D11G1560/GH_A01G1741/GH_A02G1314/GH_D01G1769/GH_A04G0246	6	1	5	PB_vs_PA
Molecular function	GO:0051287	NAD binding	33/6233	224/42456	0.5203	1	GH_A05G0467/GH_D07G2432/GH_A07G2486/GH_D06G2407/GH_A08G2422/GH_D13G1180/GH_D07G1563/GH_A07G1558/GH_A09G1376/GH_D08G2428/GH_D12G1675/GH_D09G1326/GH_A06G0991/GH_A11G0383/GH_D13G1452/GH_A13G1488/GH_D13G0834/GH_D11G3341/GH_D03G1248/GH_A05G3733/GH_D13G0340/GH_D13G1434/GH_A13G1558/GH_D10G0850/GH_A03G1492/GH_D08G1243/GH_A01G1810/GH_A10G0699/GH_A13G0371/GH_A07G0770/GH_D07G0096/GH_D13G0263/GH_A13G0896	33	11	22	PB_vs_PA
Molecular function	GO:0008134	transcription factor binding	67/6233	457/42456	0.525302	1	GH_A06G2174/GH_A10G1686/GH_A05G1046/GH_D08G1650/GH_D01G1745/GH_A10G0669/GH_D10G0717/GH_D11G1073/GH_D07G2269/GH_D04G0483/GH_A11G3480/GH_A11G2581/GH_D12G1315/GH_A01G1651/GH_A08G1638/GH_D05G1037/GH_D10G1214/GH_A05G0477/GH_D05G2774/GH_D11G0020/GH_A05G3884/GH_A03G0431/GH_A11G2699/GH_A07G1502/GH_D11G1966/GH_A12G2341/GH_A07G1434/GH_D07G1377/GH_A11G2244/GH_A07G1546/GH_D12G1376/novel.1061/GH_A05G2758/GH_D…	67	48	19	PB_vs_PA
Molecular function	GO:0046982	protein heterodimerization activity	50/6233	342/42456	0.53631	1	GH_A03G2209/GH_D01G1180/GH_D11G1929/GH_A01G1122/GH_A11G1310/GH_D09G0658/GH_A08G0033/novel.3685/GH_A04G0712/GH_A11G1146/GH_D09G1126/GH_D06G0054/GH_A05G1908/GH_D04G1003/GH_A13G1515/GH_A09G1168/GH_A06G0068/GH_A12G1418/GH_D07G2123/GH_A12G0623/GH_D03G0404/GH_A11G2365/GH_D12G0912/GH_D01G0886/GH_D12G0911/GH_D10G1946/GH_A01G2307/GH_D11G1174/GH_D04G1831/GH_D05G1946/GH_A05G0826/GH_A05G0796/GH_D13G0436/GH_A…	50	22	28	PB_vs_PA
Molecular function	GO:0015037	peptide disulfide oxidoreductase activity	3/6233	19/42456	0.543095	1	GH_A11G1320/GH_A05G3712/GH_A10G1325	3	0	3	PB_vs_PA
Molecular function	GO:0015038	glutathione disulfide oxidoreductase activity	3/6233	19/42456	0.543095	1	GH_A11G1320/GH_A05G3712/GH_A10G1325	3	0	3	PB_vs_PA
Molecular function	GO:0015368	calcium:cation antiporter activity	3/6233	19/42456	0.543095	1	GH_D09G1761/GH_D01G0543/GH_A01G0549	3	2	1	PB_vs_PA
Molecular function	GO:0016849	phosphorus-oxygen lyase activity	3/6233	19/42456	0.543095	1	GH_D03G0882/GH_A03G1291/GH_D02G1477	3	0	3	PB_vs_PA
Molecular function	GO:0004165	dodecenoyl-CoA delta-isomerase activity	4/6233	26/42456	0.543341	1	GH_A08G2749/GH_D02G0416/GH_A05G3059/GH_D06G0668	4	1	3	PB_vs_PA
Molecular function	GO:0016688	L-ascorbate peroxidase activity	4/6233	26/42456	0.543341	1	GH_D06G0467/GH_D01G1910/GH_D05G2382/GH_A11G0729	4	2	2	PB_vs_PA
Molecular function	GO:0000774	adenyl-nucleotide exchange factor activity	2/6233	12/42456	0.544037	1	GH_A01G0809/GH_A11G3116	2	0	2	PB_vs_PA
Molecular function	GO:0003825	alpha,alpha-trehalose-phosphate synthase (UDP-forming) activity	2/6233	12/42456	0.544037	1	GH_D05G3563/GH_D01G0417	2	0	2	PB_vs_PA
Molecular function	GO:0004014	adenosylmethionine decarboxylase activity	2/6233	12/42456	0.544037	1	GH_D02G1453/GH_D05G0083	2	0	2	PB_vs_PA
Molecular function	GO:0004021	L-alanine:2-oxoglutarate aminotransferase activity	2/6233	12/42456	0.544037	1	GH_D13G0636/GH_A10G0511	2	1	1	PB_vs_PA
Molecular function	GO:0004143	diacylglycerol kinase activity	2/6233	12/42456	0.544037	1	GH_D13G2385/GH_A01G0670	2	2	0	PB_vs_PA
Molecular function	GO:0004807	triose-phosphate isomerase activity	2/6233	12/42456	0.544037	1	GH_D08G0045/GH_D10G2529	2	0	2	PB_vs_PA
Molecular function	GO:0016174	NAD(P)H oxidase activity	2/6233	12/42456	0.544037	1	GH_A05G2603/GH_A11G2992	2	0	2	PB_vs_PA
Molecular function	GO:0016855	racemase and epimerase activity, acting on amino acids and derivatives	2/6233	12/42456	0.544037	1	GH_D05G1261/novel.2761	2	1	1	PB_vs_PA
Molecular function	GO:0016888	endodeoxyribonuclease activity, producing 5'-phosphomonoesters	2/6233	12/42456	0.544037	1	GH_D09G1447/GH_A05G4375	2	1	1	PB_vs_PA
Molecular function	GO:0036361	racemase activity, acting on amino acids and derivatives	2/6233	12/42456	0.544037	1	GH_D05G1261/novel.2761	2	1	1	PB_vs_PA
Molecular function	GO:0047635	alanine-oxo-acid transaminase activity	2/6233	12/42456	0.544037	1	GH_D13G0636/GH_A10G0511	2	1	1	PB_vs_PA
Molecular function	GO:0051787	misfolded protein binding	2/6233	12/42456	0.544037	1	GH_A13G0808/GH_D13G0775	2	0	2	PB_vs_PA
Molecular function	GO:0016742	hydroxymethyl-, formyl- and related transferase activity	6/6233	40/42456	0.545116	1	GH_A02G0860/novel.4789/GH_A06G0957/GH_A01G1220/GH_D05G0444/GH_D11G2234	6	1	5	PB_vs_PA
Molecular function	GO:0004185	serine-type carboxypeptidase activity	9/6233	61/42456	0.548694	1	GH_A05G3613/GH_D12G1162/GH_D10G0638/GH_D04G0876/GH_A12G1167/GH_D08G2285/GH_A09G1057/GH_D08G1695/GH_D05G2042	9	3	6	PB_vs_PA
Molecular function	GO:0004659	prenyltransferase activity	11/6233	75/42456	0.551184	1	GH_A10G0945/GH_A11G0474/GH_A09G1808/GH_D13G2393/GH_D06G0306/GH_A12G1521/GH_A01G0779/GH_A04G1120/GH_D01G0787/GH_D11G1984/GH_A13G2396	11	6	5	PB_vs_PA
Molecular function	GO:0031625	ubiquitin protein ligase binding	40/6233	275/42456	0.551572	1	GH_A05G4222/GH_D01G0926/GH_D06G0641/GH_D05G0883/GH_D05G0563/GH_A01G0277/GH_D11G0421/GH_A02G0055/GH_D09G1306/GH_A05G4333/GH_A10G0741/GH_A05G0553/GH_D01G0681/GH_A05G0892/GH_A01G2461/GH_A09G1355/GH_D01G2194/GH_D12G0068/GH_D10G0837/GH_D09G1821/GH_D10G0028/GH_D12G0638/GH_D01G1928/GH_A05G0976/GH_D01G0535/GH_A01G0908/GH_A11G0404/GH_A12G2494/GH_D02G0055/GH_D12G0344/GH_A09G1462/GH_D10G0191/GH_A01G2100/GH_…	40	17	23	PB_vs_PA
Molecular function	GO:0044389	ubiquitin-like protein ligase binding	40/6233	275/42456	0.551572	1	GH_A05G4222/GH_D01G0926/GH_D06G0641/GH_D05G0883/GH_D05G0563/GH_A01G0277/GH_D11G0421/GH_A02G0055/GH_D09G1306/GH_A05G4333/GH_A10G0741/GH_A05G0553/GH_D01G0681/GH_A05G0892/GH_A01G2461/GH_A09G1355/GH_D01G2194/GH_D12G0068/GH_D10G0837/GH_D09G1821/GH_D10G0028/GH_D12G0638/GH_D01G1928/GH_A05G0976/GH_D01G0535/GH_A01G0908/GH_A11G0404/GH_A12G2494/GH_D02G0055/GH_D12G0344/GH_A09G1462/GH_D10G0191/GH_A01G2100/GH_…	40	17	23	PB_vs_PA
Molecular function	GO:1901681	sulfur compound binding	13/6233	89/42456	0.553643	1	GH_D02G0138/GH_A12G0792/GH_A09G1827/GH_D02G0139/GH_A02G0133/GH_D11G3380/GH_D11G3480/GH_A05G3712/GH_A11G3364/GH_A02G0132/GH_A12G2027/GH_A09G1826/GH_D02G1446	13	5	8	PB_vs_PA
Molecular function	GO:0008236	serine-type peptidase activity	52/6233	359/42456	0.564964	1	GH_D05G0920/GH_A05G1426/GH_A09G0605/GH_D05G2652/GH_D11G0286/GH_D09G1668/GH_A05G3613/GH_A09G1720/GH_D11G0102/GH_A13G2196/GH_D09G0541/GH_A05G0928/GH_D05G1441/GH_D13G2177/GH_A11G1864/GH_D11G0293/GH_D05G2121/GH_D01G2223/GH_D12G1198/GH_D09G2366/GH_A11G0100/GH_D12G2433/GH_D12G1162/GH_D10G0638/GH_A09G2429/GH_D04G0876/GH_A05G2091/GH_A12G1167/GH_A01G2132/GH_A12G2546/GH_D04G0014/GH_D08G2285/GH_D12G1196/GH_…	52	21	31	PB_vs_PA
Molecular function	GO:0017171	serine hydrolase activity	52/6233	359/42456	0.564964	1	GH_D05G0920/GH_A05G1426/GH_A09G0605/GH_D05G2652/GH_D11G0286/GH_D09G1668/GH_A05G3613/GH_A09G1720/GH_D11G0102/GH_A13G2196/GH_D09G0541/GH_A05G0928/GH_D05G1441/GH_D13G2177/GH_A11G1864/GH_D11G0293/GH_D05G2121/GH_D01G2223/GH_D12G1198/GH_D09G2366/GH_A11G0100/GH_D12G2433/GH_D12G1162/GH_D10G0638/GH_A09G2429/GH_D04G0876/GH_A05G2091/GH_A12G1167/GH_A01G2132/GH_A12G2546/GH_D04G0014/GH_D08G2285/GH_D12G1196/GH_…	52	21	31	PB_vs_PA
Molecular function	GO:0004707	MAP kinase activity	9/6233	62/42456	0.569377	1	GH_D05G3548/GH_A04G0506/GH_A03G1420/GH_D01G0406/GH_D02G1572/GH_D12G2911/GH_D10G0991/GH_A12G2509/GH_D03G1517	9	3	6	PB_vs_PA
Molecular function	GO:0004427	inorganic diphosphatase activity	8/6233	55/42456	0.569423	1	GH_A08G2335/GH_A05G1234/GH_D07G1446/GH_D05G0137/GH_D05G1232/GH_A07G1453/GH_A05G0133/novel.6243	8	6	2	PB_vs_PA
Molecular function	GO:0005496	steroid binding	5/6233	34/42456	0.572043	1	GH_A04G0589/GH_A11G2365/novel.4887/GH_D03G0483/GH_D12G0764	5	3	2	PB_vs_PA
Molecular function	GO:0015165	pyrimidine nucleotide-sugar transmembrane transporter activity	5/6233	34/42456	0.572043	1	GH_A05G1048/GH_A07G0396/GH_D05G1039/GH_D12G1204/GH_A03G0428	5	1	4	PB_vs_PA
Molecular function	GO:0051020	GTPase binding	43/6233	298/42456	0.574095	1	GH_A05G1055/GH_A05G1309/GH_D08G1616/GH_D09G1008/GH_D12G1925/GH_A09G0068/GH_D02G2104/GH_A12G1925/GH_A07G0188/GH_A08G0419/GH_D05G2230/GH_D08G1760/GH_D04G1677/GH_A08G1601/GH_D11G2250/GH_A04G1337/GH_D05G2602/GH_D10G1177/GH_D01G1953/GH_A07G0058/GH_D08G0377/GH_A01G1308/GH_D05G1045/GH_D12G1264/GH_A13G0785/GH_A10G2501/GH_D05G1855/novel.3957/GH_D11G1734/GH_A11G1694/GH_D12G0774/GH_A05G2578/GH_D04G2106/GH_A…	43	28	15	PB_vs_PA
Molecular function	GO:0016725	oxidoreductase activity, acting on CH or CH2 groups	4/6233	27/42456	0.574688	1	GH_D10G0858/GH_D02G2211/GH_D02G0338/GH_D10G1590	4	0	4	PB_vs_PA
Molecular function	GO:0016774	phosphotransferase activity, carboxyl group as acceptor	4/6233	27/42456	0.574688	1	GH_A04G1046/GH_D04G1380/GH_A01G0945/GH_D03G1518	4	0	4	PB_vs_PA
Molecular function	GO:0016868	intramolecular transferase activity, phosphotransferases	4/6233	27/42456	0.574688	1	GH_D12G1222/GH_A12G1216/GH_D12G2847/GH_A12G2822	4	2	2	PB_vs_PA
Molecular function	GO:0015085	calcium ion transmembrane transporter activity	21/6233	146/42456	0.576264	1	GH_D10G1017/GH_D05G2002/GH_D03G0070/GH_D11G1845/GH_A13G0683/GH_A06G0238/novel.7208/GH_A02G1993/GH_D05G1823/novel.7108/GH_D05G0699/GH_A10G0944/GH_D13G0918/GH_D09G1761/GH_D07G0980/novel.4433/GH_A02G2056/GH_D03G0236/GH_D01G0543/GH_A09G2417/GH_A01G0549	21	13	8	PB_vs_PA
Molecular function	GO:0016763	transferase activity, transferring pentosyl groups	22/6233	153/42456	0.577022	1	novel.3208/GH_A12G0749/GH_D11G2095/GH_A04G0278/GH_A04G0036/GH_A10G1737/GH_A02G0509/GH_D05G3805/GH_A12G2214/GH_D02G0880/GH_D01G1740/GH_A12G2041/GH_D08G1768/GH_D08G2832/GH_A12G2947/GH_A03G1759/GH_D02G1915/GH_A09G1686/GH_D09G1632/GH_D01G2203/GH_D13G0823/GH_D05G2673	22	8	14	PB_vs_PA
Molecular function	GO:0016879	ligase activity, forming carbon-nitrogen bonds	23/6233	160/42456	0.577784	1	GH_A01G2026/GH_A12G0498/GH_D12G0511/GH_A12G0749/GH_D01G2189/GH_D07G1129/GH_A07G1952/GH_A09G1068/GH_A03G0308/GH_D09G1022/GH_D11G2445/GH_A11G2384/GH_A04G0882/GH_D09G2107/GH_A09G2173/GH_A12G1494/GH_D07G1948/GH_D04G0279/GH_D08G0470/GH_D01G0694/GH_A13G1505/GH_D02G1916/GH_D05G2344	23	8	15	PB_vs_PA
Molecular function	GO:0003906	DNA-(apurinic or apyrimidinic site) endonuclease activity	3/6233	20/42456	0.579499	1	GH_D01G1377/GH_D10G0891/GH_A01G1303	3	2	1	PB_vs_PA
Molecular function	GO:0004861	cyclin-dependent protein serine/threonine kinase inhibitor activity	3/6233	20/42456	0.579499	1	GH_D02G2312/GH_D13G0383/GH_D01G0065	3	2	1	PB_vs_PA
Molecular function	GO:0016730	oxidoreductase activity, acting on iron-sulfur proteins as donors	3/6233	20/42456	0.579499	1	GH_A07G1151/GH_D12G2454/GH_D07G0078	3	1	2	PB_vs_PA
Molecular function	GO:0030291	protein serine/threonine kinase inhibitor activity	3/6233	20/42456	0.579499	1	GH_D02G2312/GH_D13G0383/GH_D01G0065	3	2	1	PB_vs_PA
Molecular function	GO:0050833	pyruvate transmembrane transporter activity	3/6233	20/42456	0.579499	1	GH_A06G0644/GH_D06G0614/GH_A03G2105	3	0	3	PB_vs_PA
Molecular function	GO:0004650	polygalacturonase activity	17/6233	119/42456	0.5881	1	GH_D11G0240/GH_A11G0238/GH_A04G1648/GH_A11G2421/GH_A12G0476/GH_D11G2490/GH_D04G1997/GH_A09G2631/GH_A11G3561/GH_D12G2780/GH_D13G2031/GH_A10G1830/GH_D11G0978/GH_A03G1597/GH_D09G2553/GH_D02G2614/GH_A08G1456	17	9	8	PB_vs_PA
Molecular function	GO:0004362	glutathione-disulfide reductase activity	2/6233	13/42456	0.589146	1	GH_A11G1320/GH_A10G1325	2	0	2	PB_vs_PA
Molecular function	GO:0005094	Rho GDP-dissociation inhibitor activity	2/6233	13/42456	0.589146	1	GH_A02G0168/GH_D02G0176	2	2	0	PB_vs_PA
Molecular function	GO:0008568	microtubule-severing ATPase activity	2/6233	13/42456	0.589146	1	GH_A09G1030/GH_D06G1622	2	1	1	PB_vs_PA
Molecular function	GO:0010997	anaphase-promoting complex binding	2/6233	13/42456	0.589146	1	novel.3500/novel.3024	2	2	0	PB_vs_PA
Molecular function	GO:0016813	hydrolase activity, acting on carbon-nitrogen (but not peptide) bonds, in linear amidines	2/6233	13/42456	0.589146	1	GH_A05G3604/GH_D09G0703	2	0	2	PB_vs_PA
Molecular function	GO:0017091	AU-rich element binding	2/6233	13/42456	0.589146	1	GH_A09G1280/GH_D04G0058	2	1	1	PB_vs_PA
Molecular function	GO:0045548	phenylalanine ammonia-lyase activity	2/6233	13/42456	0.589146	1	GH_A01G2316/GH_D01G2395	2	2	0	PB_vs_PA
Molecular function	GO:0051010	microtubule plus-end binding	2/6233	13/42456	0.589146	1	GH_A09G0718/GH_D08G2208	2	1	1	PB_vs_PA
Molecular function	GO:0052654	L-leucine transaminase activity	2/6233	13/42456	0.589146	1	GH_A05G2136/GH_D05G2168	2	1	1	PB_vs_PA
Molecular function	GO:0052655	L-valine transaminase activity	2/6233	13/42456	0.589146	1	GH_A05G2136/GH_D05G2168	2	1	1	PB_vs_PA
Molecular function	GO:0052656	L-isoleucine transaminase activity	2/6233	13/42456	0.589146	1	GH_A05G2136/GH_D05G2168	2	1	1	PB_vs_PA
Molecular function	GO:0055106	ubiquitin-protein transferase regulator activity	2/6233	13/42456	0.589146	1	novel.3500/novel.3024	2	2	0	PB_vs_PA
Molecular function	GO:0004743	pyruvate kinase activity	6/6233	42/42456	0.595283	1	GH_D11G0287/GH_A03G1918/GH_A04G0851/GH_D02G2087/GH_D10G2293/GH_D08G1134	6	1	5	PB_vs_PA
Molecular function	GO:0030955	potassium ion binding	6/6233	42/42456	0.595283	1	GH_D11G0287/GH_A03G1918/GH_A04G0851/GH_D02G2087/GH_D10G2293/GH_D08G1134	6	1	5	PB_vs_PA
Molecular function	GO:0031420	alkali metal ion binding	6/6233	42/42456	0.595283	1	GH_D11G0287/GH_A03G1918/GH_A04G0851/GH_D02G2087/GH_D10G2293/GH_D08G1134	6	1	5	PB_vs_PA
Molecular function	GO:0030551	cyclic nucleotide binding	5/6233	35/42456	0.599059	1	GH_A12G1280/GH_D11G0018/GH_D01G0666/GH_D12G1298/GH_A08G1057	5	2	3	PB_vs_PA
Molecular function	GO:0030552	cAMP binding	5/6233	35/42456	0.599059	1	GH_A12G1280/GH_D11G0018/GH_D01G0666/GH_D12G1298/GH_A08G1057	5	2	3	PB_vs_PA
Molecular function	GO:0030553	cGMP binding	5/6233	35/42456	0.599059	1	GH_A12G1280/GH_D11G0018/GH_D01G0666/GH_D12G1298/GH_A08G1057	5	2	3	PB_vs_PA
Molecular function	GO:0051539	4 iron, 4 sulfur cluster binding	21/6233	148/42456	0.602654	1	GH_A13G0398/GH_D13G0395/GH_A05G3156/GH_A12G0585/GH_D12G1756/GH_D05G3167/GH_D01G1377/GH_D10G1385/GH_A04G0141/GH_A12G1760/novel.4932/GH_A01G1303/GH_A10G1507/GH_A05G1718/GH_A03G1917/novel.7000/novel.6960/novel.3854/GH_D05G1750/GH_D02G1459/GH_D11G1303	21	9	12	PB_vs_PA
Molecular function	GO:0016799	hydrolase activity, hydrolyzing N-glycosyl compounds	9/6233	64/42456	0.609436	1	GH_D01G1007/GH_A05G0564/GH_D01G1377/GH_D10G0891/GH_A01G0980/GH_A01G1303/GH_D05G1204/GH_A05G1202/GH_D05G0552	9	6	3	PB_vs_PA
Molecular function	GO:0003973	(S)-2-hydroxy-acid oxidase activity	3/6233	21/42456	0.614009	1	GH_A05G1486/GH_D05G1509/novel.4366	3	1	2	PB_vs_PA
Molecular function	GO:0004130	cytochrome-c peroxidase activity	3/6233	21/42456	0.614009	1	GH_D06G0467/GH_D01G1910/GH_D05G2382	3	1	2	PB_vs_PA
Molecular function	GO:0004161	dimethylallyltranstransferase activity	3/6233	21/42456	0.614009	1	GH_A10G0945/GH_A11G0474/GH_D11G1984	3	2	1	PB_vs_PA
Molecular function	GO:0102752	1,4-alpha-glucan branching enzyme activity (using a glucosylated glycogenin as primer for glycogen synthesis)	3/6233	21/42456	0.614009	1	GH_D01G2332/GH_D02G1035/GH_A04G0817	3	1	2	PB_vs_PA
Molecular function	GO:0005338	nucleotide-sugar transmembrane transporter activity	7/6233	50/42456	0.614987	1	GH_D05G2749/GH_A05G1048/GH_A05G2730/GH_A07G0396/GH_D05G1039/GH_D12G1204/GH_A03G0428	7	3	4	PB_vs_PA
Molecular function	GO:0004712	protein serine/threonine/tyrosine kinase activity	27/6233	191/42456	0.615553	1	GH_D04G0395/GH_A01G1833/GH_A05G2902/GH_D01G1949/GH_D05G2217/GH_A03G0694/GH_A02G0066/GH_A05G2903/GH_A06G1492/GH_D07G2430/GH_A04G0855/GH_A10G2621/GH_A07G1693/GH_D07G1892/GH_D02G0066/GH_A10G1883/GH_D10G1975/GH_A12G0031/GH_D03G1254/GH_D10G2725/GH_A05G1824/GH_A12G2913/GH_D02G0592/GH_A12G2274/GH_D12G2936/GH_A06G0541/GH_D12G2290	27	16	11	PB_vs_PA
Molecular function	GO:0048029	monosaccharide binding	20/6233	142/42456	0.6158	1	GH_D12G0616/GH_A05G2328/GH_D05G1775/GH_A07G0935/GH_A12G0596/GH_D06G0026/GH_A06G0039/GH_D08G2039/GH_A05G1744/GH_D05G0018/GH_A09G0267/GH_A11G1795/GH_A08G1214/GH_A06G1771/GH_D04G1120/GH_D11G0935/GH_A08G1928/novel.7033/GH_D05G2350/GH_D07G0703	20	9	11	PB_vs_PA
Molecular function	GO:0016783	sulfurtransferase activity	6/6233	43/42456	0.619227	1	GH_D05G0121/GH_A03G0220/GH_A03G1917/GH_D11G2006/GH_A13G1457/GH_D03G1745	6	3	3	PB_vs_PA
Molecular function	GO:0003843	1,3-beta-D-glucan synthase activity	5/6233	36/42456	0.625083	1	GH_D05G1655/novel.6235/GH_A04G1249/GH_D13G0689/GH_A13G0573	5	1	4	PB_vs_PA
Molecular function	GO:0004031	aldehyde oxidase activity	5/6233	36/42456	0.625083	1	GH_D12G1863/GH_D05G1917/GH_D09G1644/GH_A01G1104/GH_D01G1155	5	4	1	PB_vs_PA
Molecular function	GO:0004525	ribonuclease III activity	5/6233	36/42456	0.625083	1	GH_D07G2056/GH_D11G1644/GH_A08G0282/GH_D01G1357/GH_D05G3677	5	2	3	PB_vs_PA
Molecular function	GO:0016623	oxidoreductase activity, acting on the aldehyde or oxo group of donors, oxygen as acceptor	5/6233	36/42456	0.625083	1	GH_D12G1863/GH_D05G1917/GH_D09G1644/GH_A01G1104/GH_D01G1155	5	4	1	PB_vs_PA
Molecular function	GO:0032296	double-stranded RNA-specific ribonuclease activity	5/6233	36/42456	0.625083	1	GH_D07G2056/GH_D11G1644/GH_A08G0282/GH_D01G1357/GH_D05G3677	5	2	3	PB_vs_PA
Molecular function	GO:0001664	G protein-coupled receptor binding	2/6233	14/42456	0.63084	1	GH_D12G2271/GH_A12G2254	2	0	2	PB_vs_PA
Molecular function	GO:0002094	polyprenyltransferase activity	2/6233	14/42456	0.63084	1	GH_A09G1808/GH_A12G1521	2	1	1	PB_vs_PA
Molecular function	GO:0004084	branched-chain-amino-acid transaminase activity	2/6233	14/42456	0.63084	1	GH_A05G2136/GH_D05G2168	2	1	1	PB_vs_PA
Molecular function	GO:0004345	glucose-6-phosphate dehydrogenase activity	2/6233	14/42456	0.63084	1	GH_A09G0427/GH_D09G0396	2	0	2	PB_vs_PA
Molecular function	GO:0004420	hydroxymethylglutaryl-CoA reductase (NADPH) activity	2/6233	14/42456	0.63084	1	GH_A04G1336/GH_D02G2619	2	0	2	PB_vs_PA
Molecular function	GO:0005536	glucose binding	2/6233	14/42456	0.63084	1	GH_D06G0026/GH_A06G0039	2	0	2	PB_vs_PA
Molecular function	GO:0016670	oxidoreductase activity, acting on a sulfur group of donors, oxygen as acceptor	2/6233	14/42456	0.63084	1	GH_D09G0427/GH_A09G0460	2	0	2	PB_vs_PA
Molecular function	GO:0048256	flap endonuclease activity	2/6233	14/42456	0.63084	1	GH_A08G1552/GH_A05G4375	2	2	0	PB_vs_PA
Molecular function	GO:0052852	very-long-chain-(S)-2-hydroxy-acid oxidase activity	2/6233	14/42456	0.63084	1	GH_A05G1486/GH_D05G1509	2	0	2	PB_vs_PA
Molecular function	GO:0052853	long-chain-(S)-2-hydroxy-long-chain-acid oxidase activity	2/6233	14/42456	0.63084	1	GH_A05G1486/GH_D05G1509	2	0	2	PB_vs_PA
Molecular function	GO:0052854	medium-chain-(S)-2-hydroxy-acid oxidase activity	2/6233	14/42456	0.63084	1	GH_A05G1486/GH_D05G1509	2	0	2	PB_vs_PA
Molecular function	GO:0080116	glucuronoxylan glucuronosyltransferase activity	2/6233	14/42456	0.63084	1	GH_A03G1759/GH_D02G1915	2	0	2	PB_vs_PA
Molecular function	GO:0015101	organic cation transmembrane transporter activity	4/6233	29/42456	0.633526	1	GH_A08G0887/GH_A12G2922/GH_A01G0629/novel.5221	4	1	3	PB_vs_PA
Molecular function	GO:0043138	3'-5' DNA helicase activity	4/6233	29/42456	0.633526	1	GH_A09G2703/GH_D11G1825/GH_D11G0381/GH_D09G2624	4	4	0	PB_vs_PA
Molecular function	GO:0016811	hydrolase activity, acting on carbon-nitrogen (but not peptide) bonds, in linear amides	24/6233	172/42456	0.639092	1	GH_A04G1339/GH_D04G1681/GH_D13G0484/GH_A05G0917/GH_A09G1138/novel.6901/GH_A01G2041/GH_A05G2632/GH_D13G0419/novel.6944/GH_D13G0590/GH_A13G0488/GH_D01G0081/GH_D05G0909/GH_A03G0601/GH_D01G2174/GH_D05G0755/GH_A05G2068/GH_A13G0424/GH_D11G0637/GH_A01G1613/GH_D06G1899/GH_D12G2033/GH_A13G1762	24	5	19	PB_vs_PA
Molecular function	GO:0016628	oxidoreductase activity, acting on the CH-CH group of donors, NAD or NADP as acceptor	16/6233	116/42456	0.646318	1	GH_A12G2002/GH_D01G0555/GH_D13G0991/GH_A09G0831/GH_A08G1771/GH_A13G0993/GH_A05G2789/GH_D12G1998/GH_D08G1791/GH_A01G0561/GH_A03G2197/GH_A07G0490/GH_D03G1071/GH_D02G2368/GH_D11G2610/GH_D09G1410	16	7	9	PB_vs_PA
Molecular function	GO:0002020	protease binding	3/6233	22/42456	0.646552	1	novel.308/novel.4256/GH_D08G2821	3	1	2	PB_vs_PA
Molecular function	GO:0003844	1,4-alpha-glucan branching enzyme activity	3/6233	22/42456	0.646552	1	GH_D01G2332/GH_D02G1035/GH_A04G0817	3	1	2	PB_vs_PA
Molecular function	GO:0004616	phosphogluconate dehydrogenase (decarboxylating) activity	3/6233	22/42456	0.646552	1	GH_A07G1977/GH_A08G0581/GH_D13G0340	3	1	2	PB_vs_PA
Molecular function	GO:0008121	ubiquinol-cytochrome-c reductase activity	3/6233	22/42456	0.646552	1	novel.1512/GH_D06G2214/GH_A06G2180	3	0	3	PB_vs_PA
Molecular function	GO:0016681	oxidoreductase activity, acting on diphenols and related substances as donors, cytochrome as acceptor	3/6233	22/42456	0.646552	1	novel.1512/GH_D06G2214/GH_A06G2180	3	0	3	PB_vs_PA
Molecular function	GO:0030060	L-malate dehydrogenase activity	3/6233	22/42456	0.646552	1	GH_D11G0356/GH_A10G1151/GH_A02G1738	3	0	3	PB_vs_PA
Molecular function	GO:0043495	protein membrane anchor	3/6233	22/42456	0.646552	1	GH_A09G1494/GH_D04G0199/GH_A04G0585	3	1	2	PB_vs_PA
Molecular function	GO:0103075	indole-3-pyruvate monooxygenase activity	3/6233	22/42456	0.646552	1	GH_A07G2298/GH_D11G1437/GH_D06G0646	3	2	1	PB_vs_PA
Molecular function	GO:0001134	transcription regulator recruiting activity	36/6233	257/42456	0.64678	1	GH_A10G1686/GH_D01G1745/GH_D07G2269/GH_D04G0483/GH_A11G3480/GH_A11G2581/GH_D12G1315/GH_A01G1651/GH_D10G1214/GH_D05G2774/GH_D11G0020/GH_A05G3884/GH_A11G2699/GH_A07G1502/GH_A07G1434/GH_D07G1377/GH_A11G2244/GH_A07G1546/GH_D12G1376/GH_A05G2758/GH_A07G1388/GH_D07G0852/GH_D11G2203/GH_A12G1358/GH_A08G1934/GH_A05G1670/GH_D01G0084/GH_D07G1426/GH_D06G2368/GH_A07G0850/GH_D11G1722/GH_D07G1971/GH_A09G1785/GH_…	36	22	14	PB_vs_PA
Molecular function	GO:0001135	RNA polymerase II transcription regulator recruiting activity	36/6233	257/42456	0.64678	1	GH_A10G1686/GH_D01G1745/GH_D07G2269/GH_D04G0483/GH_A11G3480/GH_A11G2581/GH_D12G1315/GH_A01G1651/GH_D10G1214/GH_D05G2774/GH_D11G0020/GH_A05G3884/GH_A11G2699/GH_A07G1502/GH_A07G1434/GH_D07G1377/GH_A11G2244/GH_A07G1546/GH_D12G1376/GH_A05G2758/GH_A07G1388/GH_D07G0852/GH_D11G2203/GH_A12G1358/GH_A08G1934/GH_A05G1670/GH_D01G0084/GH_D07G1426/GH_D06G2368/GH_A07G0850/GH_D11G1722/GH_D07G1971/GH_A09G1785/GH_…	36	22	14	PB_vs_PA
Molecular function	GO:0005545	1-phosphatidylinositol binding	5/6233	37/42456	0.650061	1	GH_A04G1712/GH_A05G0551/GH_A05G2494/GH_D04G2061/GH_D05G2508	5	1	4	PB_vs_PA
Molecular function	GO:0008519	ammonium transmembrane transporter activity	5/6233	37/42456	0.650061	1	GH_A08G0887/GH_A12G2922/GH_D02G0478/GH_A01G0629/GH_A11G1399	5	1	4	PB_vs_PA
Molecular function	GO:0016899	oxidoreductase activity, acting on the CH-OH group of donors, oxygen as acceptor	5/6233	37/42456	0.650061	1	GH_A05G1486/GH_A09G2496/GH_D05G1509/GH_D07G0283/novel.4366	5	3	2	PB_vs_PA
Molecular function	GO:0004849	uridine kinase activity	4/6233	30/42456	0.660886	1	GH_A04G0036/GH_A10G1737/GH_A12G2041/GH_A03G0010	4	0	4	PB_vs_PA
Molecular function	GO:0034594	phosphatidylinositol trisphosphate phosphatase activity	4/6233	30/42456	0.660886	1	GH_D08G1868/GH_D12G2325/GH_A06G1243/GH_D11G2102	4	2	2	PB_vs_PA
Molecular function	GO:0046912	transferase activity, transferring acyl groups, acyl groups converted into alkyl on transfer	4/6233	30/42456	0.660886	1	GH_A01G0298/GH_D01G0282/GH_D10G1431/GH_D12G2460	4	4	0	PB_vs_PA
Molecular function	GO:0004520	endodeoxyribonuclease activity	6/6233	45/42456	0.664594	1	GH_D10G0224/GH_A06G1852/GH_D10G0891/GH_D09G1447/GH_A08G1552/GH_A05G4375	6	2	4	PB_vs_PA
Molecular function	GO:0008375	acetylglucosaminyltransferase activity	14/6233	103/42456	0.664625	1	GH_A03G1702/GH_D11G1588/GH_A12G1553/GH_D07G2118/GH_A09G0348/GH_D02G1859/GH_A11G1561/GH_D10G0031/GH_D08G2717/GH_A01G0607/GH_A10G1298/GH_A08G2720/GH_D11G2581/GH_D11G3252	14	7	7	PB_vs_PA
Molecular function	GO:0004307	ethanolaminephosphotransferase activity	2/6233	15/42456	0.669149	1	novel.6966/GH_A11G1785	2	1	1	PB_vs_PA
Molecular function	GO:0010277	chlorophyllide a oxygenase [overall] activity	2/6233	15/42456	0.669149	1	GH_A07G1151/GH_A08G0148	2	1	1	PB_vs_PA
Molecular function	GO:0016635	oxidoreductase activity, acting on the CH-CH group of donors, quinone or related compound as acceptor	2/6233	15/42456	0.669149	1	GH_D03G0150/novel.518	2	2	0	PB_vs_PA
Molecular function	GO:0000062	fatty-acyl-CoA binding	5/6233	38/42456	0.673955	1	GH_A12G0792/GH_D11G3380/GH_D11G3480/GH_A11G3364/GH_A12G2027	5	2	3	PB_vs_PA
Molecular function	GO:1901567	fatty acid derivative binding	5/6233	38/42456	0.673955	1	GH_A12G0792/GH_D11G3380/GH_D11G3480/GH_A11G3364/GH_A12G2027	5	2	3	PB_vs_PA
Molecular function	GO:0005092	GDP-dissociation inhibitor activity	3/6233	23/42456	0.677094	1	GH_A02G0168/GH_D13G0505/GH_D02G0176	3	2	1	PB_vs_PA
Molecular function	GO:0019139	cytokinin dehydrogenase activity	3/6233	23/42456	0.677094	1	GH_D13G2207/GH_A13G2225/GH_A05G1899	3	2	1	PB_vs_PA
Molecular function	GO:0001871	pattern binding	35/6233	254/42456	0.684467	1	GH_D07G2065/GH_A05G0827/GH_A07G2088/GH_D05G0822/GH_D06G1240/GH_D05G3949/GH_A12G2608/GH_D03G1435/GH_A05G3150/GH_A10G0047/GH_A10G0424/GH_D09G1756/GH_A09G1805/GH_D10G0049/GH_D12G2631/GH_D05G1743/GH_D13G2160/GH_A04G0113/GH_A11G1064/GH_A05G1711/GH_A03G0838/GH_D03G1102/GH_D11G3108/GH_D09G1870/GH_D02G1868/GH_D05G1515/GH_A13G2179/GH_D07G1063/GH_D12G2013/GH_A11G3080/GH_D12G0752/GH_D05G0272/GH_D11G1764/GH_…	35	13	22	PB_vs_PA
Molecular function	GO:0030247	polysaccharide binding	35/6233	254/42456	0.684467	1	GH_D07G2065/GH_A05G0827/GH_A07G2088/GH_D05G0822/GH_D06G1240/GH_D05G3949/GH_A12G2608/GH_D03G1435/GH_A05G3150/GH_A10G0047/GH_A10G0424/GH_D09G1756/GH_A09G1805/GH_D10G0049/GH_D12G2631/GH_D05G1743/GH_D13G2160/GH_A04G0113/GH_A11G1064/GH_A05G1711/GH_A03G0838/GH_D03G1102/GH_D11G3108/GH_D09G1870/GH_D02G1868/GH_D05G1515/GH_A13G2179/GH_D07G1063/GH_D12G2013/GH_A11G3080/GH_D12G0752/GH_D05G0272/GH_D11G1764/GH_…	35	13	22	PB_vs_PA
Molecular function	GO:0030674	protein binding, bridging	6/6233	46/42456	0.685951	1	GH_A03G1868/GH_A03G1853/GH_D02G2035/GH_D04G1634/GH_D02G2019/GH_A04G1287	6	0	6	PB_vs_PA
Molecular function	GO:0015217	ADP transmembrane transporter activity	4/6233	31/42456	0.686822	1	GH_A10G0776/GH_A10G1972/GH_D10G2075/novel.5221	4	4	0	PB_vs_PA
Molecular function	GO:0003779	actin binding	46/6233	332/42456	0.688261	1	GH_A09G1845/GH_D09G1196/GH_A11G2991/GH_A02G1566/GH_A01G0821/GH_A08G0716/GH_A11G2291/GH_A03G1525/GH_D09G1799/GH_A11G1400/GH_A07G0254/GH_A02G2061/GH_D11G2154/GH_D07G1768/GH_D11G3027/GH_D12G0333/GH_D05G3821/GH_A01G1052/GH_A12G0030/GH_D10G1083/GH_D11G1546/GH_A12G1491/GH_A01G1784/GH_D08G2154/novel.1082/GH_D12G2800/GH_D10G0609/GH_A07G1620/GH_D12G1663/GH_A02G1703/GH_A11G1360/GH_D13G2605/GH_A09G2061/GH_D…	46	17	29	PB_vs_PA
Molecular function	GO:0016408	C-acyltransferase activity	5/6233	39/42456	0.696739	1	novel.7014/GH_D09G2598/GH_D03G1571/novel.6987/GH_D11G0403	5	3	2	PB_vs_PA
Molecular function	GO:0001046	core promoter sequence-specific DNA binding	9/6233	69/42456	0.700513	1	GH_D10G0727/GH_D05G1322/GH_A11G1316/GH_A01G0692/GH_A05G0693/GH_D11G1348/GH_D01G0691/GH_D07G1971/GH_D09G1366	9	3	6	PB_vs_PA
Molecular function	GO:0003958	NADPH-hemoprotein reductase activity	2/6233	16/42456	0.704169	1	GH_D05G0054/GH_A05G0049	2	2	0	PB_vs_PA
Molecular function	GO:0008417	fucosyltransferase activity	2/6233	16/42456	0.704169	1	GH_D10G0530/GH_A07G0722	2	2	0	PB_vs_PA
Molecular function	GO:0015131	oxaloacetate transmembrane transporter activity	2/6233	16/42456	0.704169	1	novel.482/novel.785	2	0	2	PB_vs_PA
Molecular function	GO:0015172	acidic amino acid transmembrane transporter activity	2/6233	16/42456	0.704169	1	GH_A06G0282/GH_D06G0265	2	0	2	PB_vs_PA
Molecular function	GO:0031683	G-protein beta/gamma-subunit complex binding	2/6233	16/42456	0.704169	1	GH_D12G2271/GH_A12G2254	2	0	2	PB_vs_PA
Molecular function	GO:0032934	sterol binding	2/6233	16/42456	0.704169	1	GH_A04G0589/novel.4887	2	0	2	PB_vs_PA
Molecular function	GO:0070402	NADPH binding	2/6233	16/42456	0.704169	1	GH_A06G1505/GH_A11G0010	2	1	1	PB_vs_PA
Molecular function	GO:0080046	quercetin 4'-O-glucosyltransferase activity	2/6233	16/42456	0.704169	1	GH_A04G0874/GH_D03G1125	2	0	2	PB_vs_PA
Molecular function	GO:0090482	vitamin transmembrane transporter activity	2/6233	16/42456	0.704169	1	GH_A08G0887/GH_A10G1265	2	1	1	PB_vs_PA
Molecular function	GO:0003747	translation release factor activity	3/6233	24/42456	0.705633	1	GH_D03G1065/GH_A03G0801/GH_D08G1419	3	1	2	PB_vs_PA
Molecular function	GO:0008079	translation termination factor activity	3/6233	24/42456	0.705633	1	GH_D03G1065/GH_A03G0801/GH_D08G1419	3	1	2	PB_vs_PA
Molecular function	GO:0015215	nucleotide transmembrane transporter activity	8/6233	62/42456	0.707353	1	GH_A13G2234/GH_D13G2217/GH_A10G0776/GH_A10G1972/GH_D12G1204/GH_D10G2075/GH_D10G0990/novel.5221	8	5	3	PB_vs_PA
Molecular function	GO:0043424	protein histidine kinase binding	8/6233	62/42456	0.707353	1	GH_D11G1597/GH_D07G1819/GH_D09G1774/GH_A13G0287/GH_A09G1821/GH_D11G1628/GH_D09G1517/GH_D13G0283	8	1	7	PB_vs_PA
Molecular function	GO:0008171	O-methyltransferase activity	13/6233	99/42456	0.710679	1	GH_D03G0582/GH_A04G1441/GH_D12G2680/GH_D09G1239/novel.4216/GH_D13G1801/GH_A08G1322/GH_D08G1219/GH_D12G0365/GH_D04G2126/GH_D06G0739/GH_A13G1847/GH_A12G2656	13	2	11	PB_vs_PA
Molecular function	GO:0004430	1-phosphatidylinositol 4-kinase activity	4/6233	32/42456	0.711322	1	GH_A12G2568/GH_D12G2586/GH_A02G1106/GH_D07G0650	4	2	2	PB_vs_PA
Molecular function	GO:0005347	ATP transmembrane transporter activity	4/6233	32/42456	0.711322	1	GH_A10G0776/GH_A10G1972/GH_D10G2075/novel.5221	4	4	0	PB_vs_PA
Molecular function	GO:0005253	anion channel activity	9/6233	70/42456	0.716999	1	GH_D11G0126/GH_D08G0931/GH_A05G3554/GH_D04G0803/novel.2494/GH_D11G3125/GH_D08G1135/GH_D12G0013/GH_A10G1574	9	1	8	PB_vs_PA
Molecular function	GO:0016624	oxidoreductase activity, acting on the aldehyde or oxo group of donors, disulfide as acceptor	5/6233	40/42456	0.7184	1	novel.1140/GH_D01G0217/GH_A03G1658/GH_D05G2420/GH_D12G1601	5	1	4	PB_vs_PA
Molecular function	GO:0052742	phosphatidylinositol kinase activity	5/6233	40/42456	0.7184	1	GH_A12G2568/GH_D12G2586/GH_A12G0169/GH_A02G1106/GH_D07G0650	5	3	2	PB_vs_PA
Molecular function	GO:1901682	sulfur compound transmembrane transporter activity	12/6233	93/42456	0.729133	1	GH_D12G1934/GH_D06G1968/GH_D01G1728/novel.482/GH_D06G0389/GH_A05G2294/GH_A12G1937/GH_D04G0633/GH_A09G2078/GH_A05G1290/GH_D12G1204/novel.785	12	2	10	PB_vs_PA
Molecular function	GO:0004559	alpha-mannosidase activity	3/6233	25/42456	0.732196	1	GH_D03G1263/GH_A02G1982/GH_A07G2459	3	2	1	PB_vs_PA
Molecular function	GO:0043891	glyceraldehyde-3-phosphate dehydrogenase (NAD(P)+) (phosphorylating) activity	3/6233	25/42456	0.732196	1	GH_A11G0383/GH_D11G3341/GH_A10G0699	3	0	3	PB_vs_PA
Molecular function	GO:0051117	ATPase binding	3/6233	25/42456	0.732196	1	novel.2562/GH_D09G1164/GH_A08G0116	3	3	0	PB_vs_PA
Molecular function	GO:0051765	inositol tetrakisphosphate kinase activity	3/6233	25/42456	0.732196	1	GH_D06G0059/GH_D03G1272/GH_D11G0306	3	1	2	PB_vs_PA
Molecular function	GO:0031418	L-ascorbic acid binding	14/6233	108/42456	0.73299	1	GH_D12G0616/GH_A05G2328/GH_D05G1775/GH_A07G0935/GH_A12G0596/GH_D08G2039/GH_A05G1744/GH_A09G0267/GH_A11G1795/GH_A06G1771/GH_D04G1120/GH_A08G1928/GH_D05G2350/GH_D07G0703	14	8	6	PB_vs_PA
Molecular function	GO:0000295	adenine nucleotide transmembrane transporter activity	7/6233	56/42456	0.733472	1	GH_A13G2234/GH_D13G2217/GH_A10G0776/GH_A10G1972/GH_D12G1204/GH_D10G2075/novel.5221	7	4	3	PB_vs_PA
Molecular function	GO:0003887	DNA-directed DNA polymerase activity	7/6233	56/42456	0.733472	1	novel.6415/GH_D09G0892/GH_A10G1725/GH_A05G0034/GH_A09G0937/GH_A05G2455/GH_D05G0038	7	2	5	PB_vs_PA
Molecular function	GO:0005346	purine ribonucleotide transmembrane transporter activity	7/6233	56/42456	0.733472	1	GH_A13G2234/GH_D13G2217/GH_A10G0776/GH_A10G1972/GH_D12G1204/GH_D10G2075/novel.5221	7	4	3	PB_vs_PA
Molecular function	GO:0008146	sulfotransferase activity	7/6233	56/42456	0.733472	1	GH_A04G0111/GH_D06G2007/GH_D05G3950/GH_D10G2184/GH_D01G0478/GH_D05G3953/GH_scaffold7261_objG0001	7	3	4	PB_vs_PA
Molecular function	GO:0015216	purine nucleotide transmembrane transporter activity	7/6233	56/42456	0.733472	1	GH_A13G2234/GH_D13G2217/GH_A10G0776/GH_A10G1972/GH_D12G1204/GH_D10G2075/novel.5221	7	4	3	PB_vs_PA
Molecular function	GO:0003691	double-stranded telomeric DNA binding	4/6233	33/42456	0.734386	1	GH_D03G1414/GH_A10G2442/GH_D10G2549/GH_A05G0954	4	2	2	PB_vs_PA
Molecular function	GO:0102229	amylopectin maltohydrolase activity	4/6233	33/42456	0.734386	1	GH_D02G2034/GH_A12G2327/GH_A03G1867/GH_A10G1087	4	1	3	PB_vs_PA
Molecular function	GO:0003857	3-hydroxyacyl-CoA dehydrogenase activity	2/6233	17/42456	0.736038	1	GH_A08G2749/GH_D06G0668	2	0	2	PB_vs_PA
Molecular function	GO:0004365	glyceraldehyde-3-phosphate dehydrogenase (NAD+) (phosphorylating) activity	2/6233	17/42456	0.736038	1	GH_A11G0383/GH_D11G3341	2	0	2	PB_vs_PA
Molecular function	GO:0004557	alpha-galactosidase activity	2/6233	17/42456	0.736038	1	GH_D04G1664/GH_A04G1325	2	0	2	PB_vs_PA
Molecular function	GO:0004869	cysteine-type endopeptidase inhibitor activity	2/6233	17/42456	0.736038	1	novel.308/novel.4256	2	0	2	PB_vs_PA
Molecular function	GO:0008692	3-hydroxybutyryl-CoA epimerase activity	2/6233	17/42456	0.736038	1	GH_A08G2749/GH_D06G0668	2	0	2	PB_vs_PA
Molecular function	GO:0016856	racemase and epimerase activity, acting on hydroxy acids and derivatives	2/6233	17/42456	0.736038	1	GH_A08G2749/GH_D06G0668	2	0	2	PB_vs_PA
Molecular function	GO:0052692	raffinose alpha-galactosidase activity	2/6233	17/42456	0.736038	1	GH_D04G1664/GH_A04G1325	2	0	2	PB_vs_PA
Molecular function	GO:0071617	lysophospholipid acyltransferase activity	6/6233	49/42456	0.7445	1	GH_D12G0753/GH_A05G0548/GH_D06G2431/GH_A13G1301/GH_A01G0764/GH_D01G0772	6	2	4	PB_vs_PA
Molecular function	GO:0000156	phosphorelay response regulator activity	4/6233	34/42456	0.756032	1	GH_A05G4209/novel.1191/GH_A10G1971/GH_D10G2073	4	1	3	PB_vs_PA
Molecular function	GO:0016413	O-acetyltransferase activity	17/6233	132/42456	0.75632	1	GH_A09G0927/GH_D02G0346/GH_D06G1870/GH_A01G1933/GH_A13G1774/GH_A03G1637/GH_D01G2030/GH_D13G2215/GH_A06G2281/GH_A02G0319/GH_A10G1995/GH_A04G1115/GH_A05G3457/GH_D12G1289/GH_A12G1273/GH_A03G1589/GH_A08G0217	17	11	6	PB_vs_PA
Molecular function	GO:0004845	uracil phosphoribosyltransferase activity	3/6233	26/42456	0.756829	1	GH_A04G0036/GH_A10G1737/GH_A12G2041	3	0	3	PB_vs_PA
Molecular function	GO:0060590	ATPase regulator activity	3/6233	26/42456	0.756829	1	GH_A01G0809/GH_D05G3321/GH_A11G3116	3	1	2	PB_vs_PA
Molecular function	GO:0016782	transferase activity, transferring sulfur-containing groups	13/6233	103/42456	0.762746	1	GH_A04G0111/GH_D05G0121/GH_D06G2007/GH_D05G3950/GH_D10G2184/GH_D01G0478/GH_D05G3953/GH_A03G0220/GH_A03G1917/GH_D11G2006/GH_A13G1457/GH_D03G1745/GH_scaffold7261_objG0001	13	6	7	PB_vs_PA
Molecular function	GO:0001047	core promoter binding	9/6233	73/42456	0.762803	1	GH_D10G0727/GH_D05G1322/GH_A11G1316/GH_A01G0692/GH_A05G0693/GH_D11G1348/GH_D01G0691/GH_D07G1971/GH_D09G1366	9	3	6	PB_vs_PA
Molecular function	GO:0003950	NAD+ ADP-ribosyltransferase activity	2/6233	18/42456	0.764928	1	GH_A12G2947/GH_D05G2673	2	2	0	PB_vs_PA
Molecular function	GO:0004784	superoxide dismutase activity	2/6233	18/42456	0.764928	1	GH_A13G1190/GH_A13G1914	2	0	2	PB_vs_PA
Molecular function	GO:0005375	copper ion transmembrane transporter activity	2/6233	18/42456	0.764928	1	GH_A06G0843/GH_D03G1373	2	2	0	PB_vs_PA
Molecular function	GO:0005459	UDP-galactose transmembrane transporter activity	2/6233	18/42456	0.764928	1	GH_A07G0396/GH_D12G1204	2	1	1	PB_vs_PA
Molecular function	GO:0016721	oxidoreductase activity, acting on superoxide radicals as acceptor	2/6233	18/42456	0.764928	1	GH_A13G1190/GH_A13G1914	2	0	2	PB_vs_PA
Molecular function	GO:0035252	UDP-xylosyltransferase activity	2/6233	18/42456	0.764928	1	GH_A02G0509/GH_D01G2203	2	2	0	PB_vs_PA
Molecular function	GO:0004860	protein kinase inhibitor activity	7/6233	58/42456	0.76674	1	GH_D04G1341/GH_D02G2312/GH_A03G1576/GH_D13G0383/GH_D01G0065/GH_D02G1747/GH_D07G1061	7	4	3	PB_vs_PA
Molecular function	GO:0005179	hormone activity	7/6233	58/42456	0.76674	1	GH_D11G2058/GH_A02G0508/GH_D02G0525/GH_A11G2019/GH_D10G1886/GH_A06G2304/GH_D02G2381	7	5	2	PB_vs_PA
Molecular function	GO:0004536	deoxyribonuclease activity	8/6233	66/42456	0.771705	1	GH_D10G0224/GH_A06G1852/GH_D10G0891/GH_D10G0356/GH_D10G0355/GH_D09G1447/GH_A08G1552/GH_A05G4375	8	2	6	PB_vs_PA
Molecular function	GO:0071949	FAD binding	8/6233	66/42456	0.771705	1	GH_A13G1446/GH_D03G1786/GH_D13G1366/GH_A11G2014/GH_D11G2339/GH_D11G2054/GH_A11G1755/GH_A04G1503	8	4	4	PB_vs_PA
Molecular function	GO:0016646	oxidoreductase activity, acting on the CH-NH group of donors, NAD or NADP as acceptor	4/6233	35/42456	0.776286	1	GH_A12G0293/GH_A05G2842/GH_A05G4204/GH_A05G4203	4	1	3	PB_vs_PA
Molecular function	GO:0004337	geranyltranstransferase activity	3/6233	27/42456	0.779596	1	GH_A10G0945/GH_A11G0474/GH_D11G1984	3	2	1	PB_vs_PA
Molecular function	GO:0009927	histidine phosphotransfer kinase activity	3/6233	27/42456	0.779596	1	GH_A02G1984/GH_D03G0081/GH_D09G1517	3	2	1	PB_vs_PA
Molecular function	GO:0016653	oxidoreductase activity, acting on NAD(P)H, heme protein as acceptor	3/6233	27/42456	0.779596	1	GH_A06G0620/GH_D05G0054/GH_A05G0049	3	2	1	PB_vs_PA
Molecular function	GO:0003968	RNA-directed 5'-3' RNA polymerase activity	16/6233	127/42456	0.781896	1	novel.85/novel.2040/novel.4205/novel.2193/novel.1845/novel.5402/novel.3418/novel.6224/novel.2261/novel.2431/novel.4018/novel.3168/GH_D13G0264/novel.6984/novel.2011/novel.2972	16	6	10	PB_vs_PA
Molecular function	GO:0016866	intramolecular transferase activity	16/6233	127/42456	0.781896	1	GH_D12G1222/GH_A12G1216/GH_D06G2151/GH_D05G1868/novel.5793/GH_A06G1109/GH_D12G2847/GH_D06G1136/GH_A12G2822/GH_D12G2031/GH_A13G0916/GH_A05G1831/GH_A11G1662/GH_D07G0878/GH_A11G0729/GH_D11G2887	16	9	7	PB_vs_PA
Molecular function	GO:0019210	kinase inhibitor activity	7/6233	59/42456	0.782193	1	GH_D04G1341/GH_D02G2312/GH_A03G1576/GH_D13G0383/GH_D01G0065/GH_D02G1747/GH_D07G1061	7	4	3	PB_vs_PA
Molecular function	GO:0004142	diacylglycerol cholinephosphotransferase activity	2/6233	19/42456	0.791026	1	novel.6966/GH_A11G1785	2	1	1	PB_vs_PA
Molecular function	GO:0008266	poly(U) RNA binding	2/6233	19/42456	0.791026	1	GH_D09G0356/GH_D11G2234	2	1	1	PB_vs_PA
Molecular function	GO:0008441	3'(2'),5'-bisphosphate nucleotidase activity	2/6233	19/42456	0.791026	1	GH_D01G0644/GH_A01G0651	2	0	2	PB_vs_PA
Molecular function	GO:0042937	tripeptide transmembrane transporter activity	2/6233	19/42456	0.791026	1	GH_A03G0609/GH_A09G1796	2	0	2	PB_vs_PA
Molecular function	GO:0016682	oxidoreductase activity, acting on diphenols and related substances as donors, oxygen as acceptor	16/6233	128/42456	0.792187	1	GH_D02G2145/GH_A05G2501/GH_A05G2496/GH_A03G1978/GH_D08G2247/GH_A02G0671/GH_A02G1576/GH_A03G1440/GH_A08G2244/GH_A03G1979/GH_D05G2505/GH_D05G0989/GH_D04G1418/GH_A05G2499/GH_A04G1059/GH_A01G2395	16	7	9	PB_vs_PA
Molecular function	GO:0004385	guanylate kinase activity	1/6233	10/42456	0.79565	1	GH_D11G3584	1	1	0	PB_vs_PA
Molecular function	GO:0004450	isocitrate dehydrogenase (NADP+) activity	1/6233	10/42456	0.79565	1	GH_D13G1452	1	0	1	PB_vs_PA
Molecular function	GO:0004618	phosphoglycerate kinase activity	1/6233	10/42456	0.79565	1	GH_A01G0945	1	0	1	PB_vs_PA
Molecular function	GO:0008661	1-deoxy-D-xylulose-5-phosphate synthase activity	1/6233	10/42456	0.79565	1	GH_A08G0948	1	1	0	PB_vs_PA
Molecular function	GO:0008883	glutamyl-tRNA reductase activity	1/6233	10/42456	0.79565	1	GH_D05G2192	1	1	0	PB_vs_PA
Molecular function	GO:0010328	auxin influx transmembrane transporter activity	1/6233	10/42456	0.79565	1	GH_A01G2305	1	1	0	PB_vs_PA
Molecular function	GO:0015927	trehalase activity	1/6233	10/42456	0.79565	1	GH_D06G0373	1	0	1	PB_vs_PA
Molecular function	GO:0015929	hexosaminidase activity	1/6233	10/42456	0.79565	1	GH_D04G0632	1	0	1	PB_vs_PA
Molecular function	GO:0016149	translation release factor activity, codon specific	1/6233	10/42456	0.79565	1	GH_D08G1419	1	1	0	PB_vs_PA
Molecular function	GO:0016731	oxidoreductase activity, acting on iron-sulfur proteins as donors, NAD or NADP as acceptor	1/6233	10/42456	0.79565	1	GH_D07G0078	1	0	1	PB_vs_PA
Molecular function	GO:0016906	sterol 3-beta-glucosyltransferase activity	1/6233	10/42456	0.79565	1	GH_A05G2439	1	1	0	PB_vs_PA
Molecular function	GO:0017108	5'-flap endonuclease activity	1/6233	10/42456	0.79565	1	GH_A05G4375	1	1	0	PB_vs_PA
Molecular function	GO:0032051	clathrin light chain binding	1/6233	10/42456	0.79565	1	GH_A06G1872	1	1	0	PB_vs_PA
Molecular function	GO:0033772	flavonoid 3',5'-hydroxylase activity	1/6233	10/42456	0.79565	1	GH_D07G1302	1	0	1	PB_vs_PA
Molecular function	GO:0035613	RNA stem-loop binding	1/6233	10/42456	0.79565	1	GH_A02G1193	1	1	0	PB_vs_PA
Molecular function	GO:0035614	snRNA stem-loop binding	1/6233	10/42456	0.79565	1	GH_A02G1193	1	1	0	PB_vs_PA
Molecular function	GO:0046577	long-chain-alcohol oxidase activity	1/6233	10/42456	0.79565	1	GH_A09G2496	1	1	0	PB_vs_PA
Molecular function	GO:0070180	large ribosomal subunit rRNA binding	1/6233	10/42456	0.79565	1	GH_D06G1284	1	0	1	PB_vs_PA
Molecular function	GO:0098518	polynucleotide phosphatase activity	1/6233	10/42456	0.79565	1	GH_A01G0501	1	0	1	PB_vs_PA
Molecular function	GO:0102202	soladodine glucosyltransferase activity	1/6233	10/42456	0.79565	1	GH_A05G2439	1	1	0	PB_vs_PA
Molecular function	GO:0102203	brassicasterol glucosyltransferase activity	1/6233	10/42456	0.79565	1	GH_A05G2439	1	1	0	PB_vs_PA
Molecular function	GO:0102205	cholesterol allpha-glucosyltransferase activity	1/6233	10/42456	0.79565	1	GH_A05G2439	1	1	0	PB_vs_PA
Molecular function	GO:1990136	linoleate 9S-lipoxygenase activity	1/6233	10/42456	0.79565	1	GH_D02G0353	1	0	1	PB_vs_PA
Molecular function	GO:0003872	6-phosphofructokinase activity	3/6233	28/42456	0.800575	1	GH_A06G0746/GH_D06G0723/GH_A05G0276	3	0	3	PB_vs_PA
Molecular function	GO:0004439	phosphatidylinositol-4,5-bisphosphate 5-phosphatase activity	3/6233	28/42456	0.800575	1	GH_D08G1868/GH_D12G2325/GH_A06G1243	3	1	2	PB_vs_PA
Molecular function	GO:0004738	pyruvate dehydrogenase activity	3/6233	28/42456	0.800575	1	GH_D01G0217/GH_A03G1658/GH_D12G1601	3	1	2	PB_vs_PA
Molecular function	GO:0004739	pyruvate dehydrogenase (acetyl-transferring) activity	3/6233	28/42456	0.800575	1	GH_D01G0217/GH_A03G1658/GH_D12G1601	3	1	2	PB_vs_PA
Molecular function	GO:0010279	indole-3-acetic acid amido synthetase activity	3/6233	28/42456	0.800575	1	GH_D04G0279/GH_D01G0694/GH_D02G1916	3	0	3	PB_vs_PA
Molecular function	GO:0106019	phosphatidylinositol-4,5-bisphosphate phosphatase activity	3/6233	28/42456	0.800575	1	GH_D08G1868/GH_D12G2325/GH_A06G1243	3	1	2	PB_vs_PA
Molecular function	GO:0015932	nucleobase-containing compound transmembrane transporter activity	16/6233	130/42456	0.811732	1	GH_A13G2234/GH_D13G2217/GH_A10G0776/GH_D05G2749/GH_A05G1048/GH_A05G2730/GH_A10G1972/GH_A07G0396/GH_D05G1039/GH_D12G1204/GH_A03G0428/GH_D13G0668/GH_D10G2075/GH_A06G1481/GH_D10G0990/novel.5221	16	8	8	PB_vs_PA
Molecular function	GO:0008239	dipeptidyl-peptidase activity	2/6233	20/42456	0.81453	1	GH_A11G1864/GH_A11G1863	2	1	1	PB_vs_PA
Molecular function	GO:0004725	protein tyrosine phosphatase activity	9/6233	77/42456	0.815335	1	GH_A10G0097/GH_D07G0939/GH_A07G0936/GH_A07G2092/GH_D09G1572/GH_A07G2141/GH_D11G2102/GH_D07G2079/GH_A04G0900	9	4	5	PB_vs_PA
Molecular function	GO:0016679	oxidoreductase activity, acting on diphenols and related substances as donors	19/6233	153/42456	0.816582	1	GH_D02G2145/GH_A05G2501/GH_A05G2496/GH_A03G1978/GH_D08G2247/novel.1512/GH_A02G0671/GH_A02G1576/GH_A03G1440/GH_A08G2244/GH_A03G1979/GH_D05G2505/GH_D05G0989/GH_D04G1418/GH_A05G2499/GH_A04G1059/GH_A01G2395/GH_D06G2214/GH_A06G2180	19	7	12	PB_vs_PA
Molecular function	GO:0016836	hydro-lyase activity	32/6233	249/42456	0.817168	1	GH_A12G0282/GH_A05G3156/GH_D08G1867/GH_A08G2749/GH_A12G0585/GH_D12G1756/GH_D05G3167/GH_A08G2671/GH_A11G2175/GH_A05G2200/GH_A04G0493/GH_A04G0141/GH_A09G2347/GH_D11G3313/GH_D01G0586/GH_A12G1760/GH_A08G2670/GH_A08G1850/GH_A01G0602/GH_D05G2043/GH_D06G0668/GH_A04G1388/GH_D11G2259/GH_D03G0544/GH_D07G1197/GH_A09G2369/GH_D12G2321/GH_D02G1459/GH_D03G0543/GH_D03G1482/novel.6576/GH_D04G0390	32	9	23	PB_vs_PA
Molecular function	GO:0004311	farnesyltranstransferase activity	3/6233	29/42456	0.81985	1	GH_A10G0945/GH_A11G0474/GH_D11G1984	3	2	1	PB_vs_PA
Molecular function	GO:0072341	modified amino acid binding	5/6233	46/42456	0.82516	1	GH_D09G2475/GH_A01G1052/GH_A05G3712/GH_D02G1990/GH_D01G1092	5	0	5	PB_vs_PA
Molecular function	GO:0003830	beta-1,4-mannosylglycoprotein 4-beta-N-acetylglucosaminyltransferase activity	1/6233	11/42456	0.825658	1	GH_A09G0348	1	1	0	PB_vs_PA
Molecular function	GO:0004128	cytochrome-b5 reductase activity, acting on NAD(P)H	1/6233	11/42456	0.825658	1	GH_A06G0620	1	0	1	PB_vs_PA
Molecular function	GO:0004457	lactate dehydrogenase activity	1/6233	11/42456	0.825658	1	novel.4366	1	1	0	PB_vs_PA
Molecular function	GO:0004550	nucleoside diphosphate kinase activity	1/6233	11/42456	0.825658	1	GH_D09G2594	1	1	0	PB_vs_PA
Molecular function	GO:0004838	L-tyrosine:2-oxoglutarate aminotransferase activity	1/6233	11/42456	0.825658	1	GH_A13G1736	1	0	1	PB_vs_PA
Molecular function	GO:0005460	UDP-glucose transmembrane transporter activity	1/6233	11/42456	0.825658	1	GH_A07G0396	1	1	0	PB_vs_PA
Molecular function	GO:0005534	galactose binding	1/6233	11/42456	0.825658	1	GH_D05G0018	1	0	1	PB_vs_PA
Molecular function	GO:0008534	oxidized purine nucleobase lesion DNA N-glycosylase activity	1/6233	11/42456	0.825658	1	GH_D10G0891	1	0	1	PB_vs_PA
Molecular function	GO:0010290	chlorophyll catabolite transmembrane transporter activity	1/6233	11/42456	0.825658	1	GH_D02G1670	1	0	1	PB_vs_PA
Molecular function	GO:0015203	polyamine transmembrane transporter activity	1/6233	11/42456	0.825658	1	GH_D10G1169	1	0	1	PB_vs_PA
Molecular function	GO:0015431	glutathione S-conjugate-exporting ATPase activity	1/6233	11/42456	0.825658	1	GH_D02G1670	1	0	1	PB_vs_PA
Molecular function	GO:0046027	phospholipid:diacylglycerol acyltransferase activity	1/6233	11/42456	0.825658	1	GH_D08G2788	1	0	1	PB_vs_PA
Molecular function	GO:0046523	S-methyl-5-thioribose-1-phosphate isomerase activity	1/6233	11/42456	0.825658	1	GH_A07G0157	1	1	0	PB_vs_PA
Molecular function	GO:0070547	L-tyrosine aminotransferase activity	1/6233	11/42456	0.825658	1	GH_A13G1736	1	0	1	PB_vs_PA
Molecular function	GO:0071997	glutathione S-conjugate-transporting ATPase activity	1/6233	11/42456	0.825658	1	GH_D02G1670	1	0	1	PB_vs_PA
Molecular function	GO:0080025	phosphatidylinositol-3,5-bisphosphate binding	1/6233	11/42456	0.825658	1	GH_D04G0902	1	1	0	PB_vs_PA
Molecular function	GO:0120091	jasmonic acid hydrolase	1/6233	11/42456	0.825658	1	GH_D01G2533	1	0	1	PB_vs_PA
Molecular function	GO:0005544	calcium-dependent phospholipid binding	4/6233	38/42456	0.82911	1	GH_A05G2824/GH_D05G2841/GH_D05G2842/GH_A03G0686	4	0	4	PB_vs_PA
Molecular function	GO:0008169	C-methyltransferase activity	2/6233	21/42456	0.835637	1	novel.4216/GH_A08G0610	2	1	1	PB_vs_PA
Molecular function	GO:0008419	RNA lariat debranching enzyme activity	2/6233	21/42456	0.835637	1	novel.312/novel.2692	2	2	0	PB_vs_PA
Molecular function	GO:0008649	rRNA methyltransferase activity	2/6233	21/42456	0.835637	1	GH_A03G2198/GH_D03G0114	2	0	2	PB_vs_PA
Molecular function	GO:0051766	inositol trisphosphate kinase activity	2/6233	21/42456	0.835637	1	GH_D03G1272/GH_D11G0306	2	1	1	PB_vs_PA
Molecular function	GO:0052725	inositol-1,3,4-trisphosphate 6-kinase activity	2/6233	21/42456	0.835637	1	GH_D03G1272/GH_D11G0306	2	1	1	PB_vs_PA
Molecular function	GO:0005385	zinc ion transmembrane transporter activity	6/6233	55/42456	0.837005	1	GH_D01G1566/GH_A11G2345/GH_D11G1660/GH_D01G1001/GH_A02G0022/GH_D08G2295	6	1	5	PB_vs_PA
Molecular function	GO:0015095	magnesium ion transmembrane transporter activity	6/6233	55/42456	0.837005	1	GH_A08G0682/GH_A02G0217/GH_D02G2569/GH_A07G2368/GH_D13G2150/GH_D01G0238	6	2	4	PB_vs_PA
Molecular function	GO:0072509	divalent inorganic cation transmembrane transporter activity	6/6233	55/42456	0.837005	1	GH_D01G1566/GH_A11G2345/GH_D11G1660/GH_D01G1001/GH_A02G0022/GH_D08G2295	6	1	5	PB_vs_PA
Molecular function	GO:0008409	5'-3' exonuclease activity	3/6233	30/42456	0.837513	1	GH_D10G0356/GH_D10G0355/novel.5977	3	1	2	PB_vs_PA
Molecular function	GO:0034595	phosphatidylinositol phosphate 5-phosphatase activity	3/6233	30/42456	0.837513	1	GH_D08G1868/GH_D12G2325/GH_A06G1243	3	1	2	PB_vs_PA
Molecular function	GO:0019205	nucleobase-containing compound kinase activity	13/6233	111/42456	0.846656	1	GH_A04G0036/GH_A10G1737/GH_A11G1576/GH_D12G2211/GH_A09G1660/GH_A12G2041/GH_A05G1924/GH_A03G0010/GH_D09G2594/GH_D11G3584/GH_A01G0501/GH_A11G2971/GH_A06G0528	13	5	8	PB_vs_PA
Molecular function	GO:0046933	proton-transporting ATP synthase activity, rotational mechanism	7/6233	64/42456	0.848101	1	GH_A06G1150/GH_A08G0625/novel.3183/GH_D08G1683/novel.5571/novel.7232/novel.4547	7	4	3	PB_vs_PA
Molecular function	GO:0052716	hydroquinone:oxygen oxidoreductase activity	9/6233	80/42456	0.848557	1	GH_A05G2501/GH_A05G2496/GH_A02G0671/GH_D05G2505/GH_D05G0989/GH_D04G1418/GH_A05G2499/GH_A04G1059/GH_A01G2395	9	6	3	PB_vs_PA
Molecular function	GO:0060090	molecular adaptor activity	6/6233	56/42456	0.849429	1	GH_A03G1868/GH_A03G1853/GH_D02G2035/GH_D04G1634/GH_D02G2019/GH_A04G1287	6	0	6	PB_vs_PA
Molecular function	GO:0030276	clathrin binding	10/6233	88/42456	0.849748	1	GH_A06G1872/GH_A04G1712/GH_D11G1628/GH_A05G0551/GH_A05G2494/GH_D04G2061/GH_D08G2821/GH_A06G2312/GH_D05G2508/GH_D06G2348	10	6	4	PB_vs_PA
Molecular function	GO:0004661	protein geranylgeranyltransferase activity	1/6233	12/42456	0.85126	1	GH_D06G0306	1	1	0	PB_vs_PA
Molecular function	GO:0004814	arginine-tRNA ligase activity	1/6233	12/42456	0.85126	1	novel.5620	1	1	0	PB_vs_PA
Molecular function	GO:0015086	cadmium ion transmembrane transporter activity	1/6233	12/42456	0.85126	1	GH_A11G2345	1	0	1	PB_vs_PA
Molecular function	GO:0016165	linoleate 13S-lipoxygenase activity	1/6233	12/42456	0.85126	1	GH_D10G0585	1	0	1	PB_vs_PA
Molecular function	GO:0016314	phosphatidylinositol-3,4,5-trisphosphate 3-phosphatase activity	1/6233	12/42456	0.85126	1	GH_D11G2102	1	1	0	PB_vs_PA
Molecular function	GO:0016656	monodehydroascorbate reductase (NADH) activity	1/6233	12/42456	0.85126	1	GH_D12G2531	1	0	1	PB_vs_PA
Molecular function	GO:0019788	NEDD8 transferase activity	1/6233	12/42456	0.85126	1	GH_A11G0473	1	0	1	PB_vs_PA
Molecular function	GO:0140078	class I DNA-(apurinic or apyrimidinic site) endonuclease activity	1/6233	12/42456	0.85126	1	GH_D10G0891	1	0	1	PB_vs_PA
Molecular function	GO:0140080	class III/IV DNA-(apurinic or apyrimidinic site) endonuclease activity	1/6233	12/42456	0.85126	1	GH_D10G0891	1	0	1	PB_vs_PA
Molecular function	GO:0008327	methyl-CpG binding	5/6233	48/42456	0.852483	1	GH_A12G2885/GH_A05G0152/GH_A12G2786/GH_D13G2549/GH_D05G0154	5	5	0	PB_vs_PA
Molecular function	GO:0008443	phosphofructokinase activity	3/6233	31/42456	0.853658	1	GH_A06G0746/GH_D06G0723/GH_A05G0276	3	0	3	PB_vs_PA
Molecular function	GO:0004300	enoyl-CoA hydratase activity	2/6233	22/42456	0.854546	1	GH_A08G2749/GH_D06G0668	2	0	2	PB_vs_PA
Molecular function	GO:0004529	exodeoxyribonuclease activity	2/6233	22/42456	0.854546	1	GH_D10G0356/GH_D10G0355	2	0	2	PB_vs_PA
Molecular function	GO:0008172	S-methyltransferase activity	2/6233	22/42456	0.854546	1	GH_D08G1692/GH_A08G1678	2	0	2	PB_vs_PA
Molecular function	GO:0008187	poly-pyrimidine tract binding	2/6233	22/42456	0.854546	1	GH_D09G0356/GH_D11G2234	2	1	1	PB_vs_PA
Molecular function	GO:0016895	exodeoxyribonuclease activity, producing 5'-phosphomonoesters	2/6233	22/42456	0.854546	1	GH_D10G0356/GH_D10G0355	2	0	2	PB_vs_PA
Molecular function	GO:0031624	ubiquitin conjugating enzyme binding	2/6233	22/42456	0.854546	1	GH_D08G0179/GH_A08G0171	2	2	0	PB_vs_PA
Molecular function	GO:0032266	phosphatidylinositol-3-phosphate binding	2/6233	22/42456	0.854546	1	GH_A07G1136/GH_D04G0902	2	2	0	PB_vs_PA
Molecular function	GO:0050378	UDP-glucuronate 4-epimerase activity	2/6233	22/42456	0.854546	1	GH_D07G1595/GH_A07G1589	2	2	0	PB_vs_PA
Molecular function	GO:0016627	oxidoreductase activity, acting on the CH-CH group of donors	26/6233	211/42456	0.858217	1	GH_A10G2418/GH_D03G0150/GH_D10G2517/GH_A03G1079/GH_D02G1333/novel.518/GH_A12G2002/GH_D01G0555/GH_D13G0991/GH_A09G0831/GH_A08G1771/GH_D11G2339/GH_A13G0993/GH_A05G2789/GH_D12G1998/GH_D08G1791/GH_A01G0561/GH_D08G1716/GH_A03G2197/GH_A07G0490/GH_D03G1071/GH_A08G1704/GH_D02G2368/GH_D11G2610/GH_D09G1410/GH_D11G2048	26	16	10	PB_vs_PA
Molecular function	GO:0008553	proton-exporting ATPase activity, phosphorylative mechanism	4/6233	40/42456	0.85822	1	GH_D10G0526/GH_A05G0658/GH_D05G0656/GH_A11G0656	4	2	2	PB_vs_PA
Molecular function	GO:0008081	phosphoric diester hydrolase activity	12/6233	105/42456	0.861865	1	GH_A09G1079/GH_D03G0050/GH_D07G2563/GH_A07G2619/GH_A06G1491/GH_D01G0835/GH_A05G3449/GH_D09G1031/GH_A08G2034/GH_A13G0405/GH_A05G0889/GH_D05G0879	12	7	5	PB_vs_PA
Molecular function	GO:0008252	nucleotidase activity	3/6233	32/42456	0.868382	1	GH_D01G0644/GH_A01G0651/GH_D06G2230	3	1	2	PB_vs_PA
Molecular function	GO:0016778	diphosphotransferase activity	3/6233	32/42456	0.868382	1	GH_A04G1653/GH_D04G0380/GH_D12G2320	3	0	3	PB_vs_PA
Molecular function	GO:0044390	ubiquitin-like protein conjugating enzyme binding	3/6233	32/42456	0.868382	1	GH_D08G0179/GH_A07G1720/GH_A08G0171	3	2	1	PB_vs_PA
Molecular function	GO:0010427	abscisic acid binding	4/6233	41/42456	0.871116	1	GH_A09G1990/GH_D09G1937/novel.1659/GH_D11G0294	4	1	3	PB_vs_PA
Molecular function	GO:0003983	UTP:glucose-1-phosphate uridylyltransferase activity	2/6233	23/42456	0.871446	1	GH_D08G0444/GH_A08G0422	2	0	2	PB_vs_PA
Molecular function	GO:0016889	endodeoxyribonuclease activity, producing 3'-phosphomonoesters	2/6233	23/42456	0.871446	1	GH_D10G0891/GH_A08G1552	2	1	1	PB_vs_PA
Molecular function	GO:0000702	oxidized base lesion DNA N-glycosylase activity	1/6233	13/42456	0.873103	1	GH_D10G0891	1	0	1	PB_vs_PA
Molecular function	GO:0004526	ribonuclease P activity	1/6233	13/42456	0.873103	1	novel.2989	1	0	1	PB_vs_PA
Molecular function	GO:0004534	5'-3' exoribonuclease activity	1/6233	13/42456	0.873103	1	novel.5977	1	1	0	PB_vs_PA
Molecular function	GO:0016726	oxidoreductase activity, acting on CH or CH2 groups, NAD or NADP as acceptor	1/6233	13/42456	0.873103	1	GH_D02G2211	1	0	1	PB_vs_PA
Molecular function	GO:0030527	structural constituent of chromatin	1/6233	13/42456	0.873103	1	GH_A07G1882	1	0	1	PB_vs_PA
Molecular function	GO:0033843	xyloglucan 6-xylosyltransferase activity	1/6233	13/42456	0.873103	1	GH_A02G0509	1	1	0	PB_vs_PA
Molecular function	GO:0015140	malate transmembrane transporter activity	5/6233	50/42456	0.876153	1	GH_D06G1824/novel.482/novel.2068/novel.785/GH_A07G1233	5	1	4	PB_vs_PA
Molecular function	GO:0042277	peptide binding	27/6233	222/42456	0.878484	1	GH_D08G1250/novel.3424/GH_D05G1397/novel.6763/GH_A08G0419/GH_A07G0531/GH_A05G2523/GH_D02G0885/GH_D05G2185/GH_D02G1131/GH_A05G3712/novel.6411/GH_A12G0002/GH_A08G2874/GH_D13G1021/GH_A07G2645/GH_D13G1170/GH_A10G1360/GH_D05G2763/GH_A02G0863/GH_A06G0912/novel.1728/novel.1445/GH_D06G0901/GH_A06G2400/GH_A02G0005/GH_A06G2399	27	12	15	PB_vs_PA
Molecular function	GO:0003725	double-stranded RNA binding	3/6233	33/42456	0.881782	1	GH_D03G1538/GH_A03G0439/GH_D10G1175	3	0	3	PB_vs_PA
Molecular function	GO:0008198	ferrous iron binding	3/6233	33/42456	0.881782	1	GH_D02G2017/GH_D10G1288/GH_A12G2208	3	1	2	PB_vs_PA
Molecular function	GO:0008810	cellulase activity	4/6233	42/42456	0.882987	1	GH_A01G1582/GH_D03G0934/GH_D01G1697/GH_D08G1332	4	4	0	PB_vs_PA
Molecular function	GO:0015114	phosphate ion transmembrane transporter activity	2/6233	24/42456	0.88652	1	GH_D02G0444/GH_D12G0132	2	1	1	PB_vs_PA
Molecular function	GO:0051185	coenzyme transmembrane transporter activity	5/6233	51/42456	0.886724	1	GH_A13G2234/GH_D13G2217/GH_D06G1968/GH_A09G2078/novel.5221	5	2	3	PB_vs_PA
Molecular function	GO:0001671	ATPase activator activity	1/6233	14/42456	0.891738	1	GH_D05G3321	1	1	0	PB_vs_PA
Molecular function	GO:0004049	anthranilate synthase activity	1/6233	14/42456	0.891738	1	GH_D03G1702	1	0	1	PB_vs_PA
Molecular function	GO:0004129	cytochrome-c oxidase activity	1/6233	14/42456	0.891738	1	GH_A10G0768	1	0	1	PB_vs_PA
Molecular function	GO:0004556	alpha-amylase activity	1/6233	14/42456	0.891738	1	GH_D05G2061	1	0	1	PB_vs_PA
Molecular function	GO:0015002	heme-copper terminal oxidase activity	1/6233	14/42456	0.891738	1	GH_A10G0768	1	0	1	PB_vs_PA
Molecular function	GO:0016675	oxidoreductase activity, acting on a heme group of donors	1/6233	14/42456	0.891738	1	GH_A10G0768	1	0	1	PB_vs_PA
Molecular function	GO:0016676	oxidoreductase activity, acting on a heme group of donors, oxygen as acceptor	1/6233	14/42456	0.891738	1	GH_A10G0768	1	0	1	PB_vs_PA
Molecular function	GO:0016801	hydrolase activity, acting on ether bonds	1/6233	14/42456	0.891738	1	novel.6763	1	0	1	PB_vs_PA
Molecular function	GO:0103025	alpha-amylase activity (releasing maltohexaose)	1/6233	14/42456	0.891738	1	GH_D05G2061	1	0	1	PB_vs_PA
Molecular function	GO:0042973	glucan endo-1,3-beta-D-glucosidase activity	14/6233	125/42456	0.893739	1	GH_D07G2065/GH_A05G0827/GH_A07G2088/GH_D05G0822/GH_D05G3949/GH_A12G2608/GH_A10G0424/GH_D12G2631/GH_D13G2160/GH_A04G0113/GH_D05G1515/GH_A13G2179/GH_D05G0272/GH_D01G0813	14	5	9	PB_vs_PA
Molecular function	GO:0008641	ubiquitin-like modifier activating enzyme activity	4/6233	43/42456	0.893893	1	GH_A13G2619/GH_A13G2620/GH_A07G2224/GH_A13G2621	4	3	1	PB_vs_PA
Molecular function	GO:0017056	structural constituent of nuclear pore	3/6233	34/42456	0.893951	1	GH_D08G1250/GH_A11G1461/GH_D09G0935	3	1	2	PB_vs_PA
Molecular function	GO:0034593	phosphatidylinositol bisphosphate phosphatase activity	3/6233	34/42456	0.893951	1	GH_D08G1868/GH_D12G2325/GH_A06G1243	3	1	2	PB_vs_PA
Molecular function	GO:0008320	protein transmembrane transporter activity	5/6233	52/42456	0.89651	1	GH_A11G0665/GH_D11G0696/GH_A07G2591/GH_D12G2090/GH_A01G0145	5	4	1	PB_vs_PA
Molecular function	GO:0015450	P-P-bond-hydrolysis-driven protein transmembrane transporter activity	5/6233	52/42456	0.89651	1	GH_A11G0665/GH_D11G0696/GH_A07G2591/GH_D12G2090/GH_A01G0145	5	4	1	PB_vs_PA
Molecular function	GO:0015556	C4-dicarboxylate transmembrane transporter activity	5/6233	52/42456	0.89651	1	GH_D06G1824/novel.482/novel.2068/novel.785/GH_A07G1233	5	1	4	PB_vs_PA
Molecular function	GO:0022884	macromolecule transmembrane transporter activity	5/6233	52/42456	0.89651	1	GH_A11G0665/GH_D11G0696/GH_A07G2591/GH_D12G2090/GH_A01G0145	5	4	1	PB_vs_PA
Molecular function	GO:0043621	protein self-association	29/6233	242/42456	0.902511	1	GH_A10G1962/GH_D10G2062/GH_A03G0092/novel.2366/GH_D05G2816/novel.5422/GH_A05G0569/GH_D10G1384/GH_A05G0142/GH_A05G2803/GH_A08G1852/GH_D05G1888/GH_D12G2326/GH_D02G0478/GH_A05G1851/GH_D05G0567/GH_A05G4237/GH_A11G1824/GH_D11G1526/GH_A12G0169/novel.2365/GH_A03G1547/GH_D04G0139/GH_D10G1175/novel.6058/GH_D04G0199/GH_D13G2549/GH_A07G1757/GH_A03G2416	29	18	11	PB_vs_PA
Molecular function	GO:0000982	transcription factor activity, RNA polymerase II proximal promoter sequence-specific DNA binding	4/6233	44/42456	0.903895	1	GH_D10G0616/GH_D13G2046/novel.3943/GH_D13G1667	4	1	3	PB_vs_PA
Molecular function	GO:0004040	amidase activity	3/6233	35/42456	0.904982	1	GH_D13G0484/GH_A13G0488/GH_D11G0637	3	3	0	PB_vs_PA
Molecular function	GO:0000049	tRNA binding	5/6233	53/42456	0.905554	1	GH_A12G1522/GH_D09G1802/GH_A09G1848/GH_A12G0982/GH_A10G0312	5	1	4	PB_vs_PA
Molecular function	GO:0045330	aspartyl esterase activity	14/6233	127/42456	0.905949	1	GH_A12G0612/GH_A12G2693/GH_D07G0194/GH_D12G0632/GH_D05G1446/GH_A11G1185/GH_A12G2157/GH_A05G1431/GH_D05G1445/GH_D06G1685/GH_A05G0374/GH_D02G1557/GH_A07G0182/GH_A07G1368	14	5	9	PB_vs_PA
Molecular function	GO:0003918	DNA topoisomerase type II (ATP-hydrolyzing) activity	1/6233	15/42456	0.907638	1	GH_D03G0861	1	1	0	PB_vs_PA
Molecular function	GO:0008318	protein prenyltransferase activity	1/6233	15/42456	0.907638	1	GH_D06G0306	1	1	0	PB_vs_PA
Molecular function	GO:0010428	methyl-CpNpG binding	1/6233	15/42456	0.907638	1	GH_A12G2885	1	1	0	PB_vs_PA
Molecular function	GO:0010429	methyl-CpNpN binding	1/6233	15/42456	0.907638	1	GH_A12G2885	1	1	0	PB_vs_PA
Molecular function	GO:0015369	calcium:proton antiporter activity	1/6233	15/42456	0.907638	1	GH_D09G1761	1	0	1	PB_vs_PA
Molecular function	GO:0031559	oxidosqualene cyclase activity	1/6233	15/42456	0.907638	1	GH_D06G2151	1	1	0	PB_vs_PA
Molecular function	GO:0047325	inositol tetrakisphosphate 1-kinase activity	1/6233	15/42456	0.907638	1	GH_D11G0306	1	1	0	PB_vs_PA
Molecular function	GO:0051139	metal ion:proton antiporter activity	1/6233	15/42456	0.907638	1	GH_D09G1761	1	0	1	PB_vs_PA
Molecular function	GO:0051219	phosphoprotein binding	1/6233	15/42456	0.907638	1	GH_D05G2371	1	0	1	PB_vs_PA
Molecular function	GO:0052726	inositol-1,3,4-trisphosphate 5-kinase activity	1/6233	15/42456	0.907638	1	GH_D11G0306	1	1	0	PB_vs_PA
Molecular function	GO:0061505	DNA topoisomerase II activity	1/6233	15/42456	0.907638	1	GH_D03G0861	1	1	0	PB_vs_PA
Molecular function	GO:0005310	dicarboxylic acid transmembrane transporter activity	6/6233	62/42456	0.908591	1	GH_D06G1824/novel.482/novel.2068/novel.785/GH_A10G1265/GH_A07G1233	6	2	4	PB_vs_PA
Molecular function	GO:0004709	MAP kinase kinase kinase activity	8/6233	79/42456	0.909583	1	GH_A05G4055/GH_D05G2036/GH_D12G0716/GH_A05G2001/GH_A12G0711/GH_A13G1727/GH_D02G0592/GH_D05G1074	8	5	3	PB_vs_PA
Molecular function	GO:0030599	pectinesterase activity	14/6233	128/42456	0.911606	1	GH_A12G0612/GH_A12G2693/GH_D07G0194/GH_D12G0632/GH_D05G1446/GH_A11G1185/GH_A12G2157/GH_A05G1431/GH_D05G1445/GH_D06G1685/GH_A05G0374/GH_D02G1557/GH_A07G0182/GH_A07G1368	14	5	9	PB_vs_PA
Molecular function	GO:0003688	DNA replication origin binding	2/6233	26/42456	0.911865	1	GH_D11G0961/GH_D04G0929	2	1	1	PB_vs_PA
Molecular function	GO:0140102	catalytic activity, acting on a rRNA	2/6233	26/42456	0.911865	1	GH_A03G2198/GH_D03G0114	2	0	2	PB_vs_PA
Molecular function	GO:0016776	phosphotransferase activity, phosphate group as acceptor	7/6233	71/42456	0.912319	1	GH_A05G3846/GH_D04G0513/GH_D12G2211/GH_D09G2594/GH_D11G3584/GH_A11G2971/GH_A06G0528	7	5	2	PB_vs_PA
Molecular function	GO:0004693	cyclin-dependent protein serine/threonine kinase activity	10/6233	96/42456	0.912926	1	GH_D03G1082/novel.3366/GH_D11G0276/GH_A11G3222/GH_D05G0252/GH_D13G1669/GH_A11G1350/GH_A07G2249/GH_D11G1380/GH_A07G0540	10	7	3	PB_vs_PA
Molecular function	GO:0097472	cyclin-dependent protein kinase activity	10/6233	96/42456	0.912926	1	GH_D03G1082/novel.3366/GH_D11G0276/GH_A11G3222/GH_D05G0252/GH_D13G1669/GH_A11G1350/GH_A07G2249/GH_D11G1380/GH_A07G0540	10	7	3	PB_vs_PA
Molecular function	GO:0009982	pseudouridine synthase activity	3/6233	36/42456	0.914964	1	GH_D05G1868/GH_A05G1831/GH_D11G2887	3	2	1	PB_vs_PA
Molecular function	GO:0033218	amide binding	34/6233	283/42456	0.915439	1	GH_D08G1250/GH_A12G0792/novel.3424/GH_D05G1397/GH_D11G3380/novel.6763/GH_A08G0419/GH_D09G2475/GH_A07G0531/GH_A05G2523/GH_D02G0885/GH_D11G3480/GH_D05G2185/GH_D02G1131/GH_A05G3712/GH_A11G3364/novel.6411/GH_A12G0002/GH_A08G2874/GH_D02G1990/GH_D13G1021/GH_A07G2645/GH_D13G1170/GH_A10G1360/GH_D05G2763/GH_A02G0863/GH_A06G0912/GH_A12G2027/novel.1728/novel.1445/GH_D06G0901/GH_A06G2400/GH_A02G0005/GH_A06G2…	34	14	20	PB_vs_PA
Molecular function	GO:0051184	cofactor transmembrane transporter activity	6/6233	63/42456	0.916193	1	GH_A13G2234/GH_D13G2217/GH_D06G1968/GH_A09G2078/GH_D10G0990/novel.5221	6	3	3	PB_vs_PA
Molecular function	GO:0005337	nucleoside transmembrane transporter activity	2/6233	27/42456	0.922447	1	GH_D13G0668/GH_A06G1481	2	0	2	PB_vs_PA
Molecular function	GO:0009378	four-way junction helicase activity	2/6233	27/42456	0.922447	1	GH_D11G1825/GH_D11G0381	2	2	0	PB_vs_PA
Molecular function	GO:0019209	kinase activator activity	2/6233	27/42456	0.922447	1	GH_D02G0519/GH_A12G2913	2	1	1	PB_vs_PA
Molecular function	GO:0030295	protein kinase activator activity	2/6233	27/42456	0.922447	1	GH_D02G0519/GH_A12G2913	2	1	1	PB_vs_PA
Molecular function	GO:0031490	chromatin DNA binding	2/6233	27/42456	0.922447	1	GH_A05G1226/GH_D07G1502	2	1	1	PB_vs_PA
Molecular function	GO:0043140	ATP-dependent 3'-5' DNA helicase activity	2/6233	27/42456	0.922447	1	GH_D11G1825/GH_D11G0381	2	2	0	PB_vs_PA
Molecular function	GO:0004683	calmodulin-dependent protein kinase activity	13/6233	123/42456	0.927207	1	GH_D07G1106/GH_D03G0092/GH_A13G1956/GH_D04G1019/novel.6310/GH_A07G1124/GH_A12G2521/GH_A10G0985/GH_D13G0029/GH_A10G1708/GH_D13G0376/GH_D10G0132/GH_A05G1832	13	7	6	PB_vs_PA
Molecular function	GO:0002161	aminoacyl-tRNA editing activity	4/6233	47/42456	0.929063	1	GH_A03G1249/GH_D09G1802/GH_A09G1848/GH_A10G0312	4	0	4	PB_vs_PA
Molecular function	GO:0004017	adenylate kinase activity	2/6233	28/42456	0.931821	1	GH_A11G2971/GH_A06G0528	2	1	1	PB_vs_PA
Molecular function	GO:0004366	glycerol-3-phosphate O-acyltransferase activity	2/6233	28/42456	0.931821	1	GH_A11G0931/GH_D11G0958	2	2	0	PB_vs_PA
Molecular function	GO:0070273	phosphatidylinositol-4-phosphate binding	2/6233	28/42456	0.931821	1	GH_D05G3381/GH_A05G3384	2	0	2	PB_vs_PA
Molecular function	GO:0102420	sn-1-glycerol-3-phosphate C16:0-DCA-CoA acyl transferase activity	2/6233	28/42456	0.931821	1	GH_A11G0931/GH_D11G0958	2	2	0	PB_vs_PA
Molecular function	GO:0004866	endopeptidase inhibitor activity	3/6233	38/42456	0.932112	1	novel.308/GH_A10G2376/novel.4256	3	1	2	PB_vs_PA
Molecular function	GO:0005527	macrolide binding	3/6233	38/42456	0.932112	1	GH_A04G1222/GH_D11G1504/GH_D04G1557	3	1	2	PB_vs_PA
Molecular function	GO:0005528	FK506 binding	3/6233	38/42456	0.932112	1	GH_A04G1222/GH_D11G1504/GH_D04G1557	3	1	2	PB_vs_PA
Molecular function	GO:0030414	peptidase inhibitor activity	3/6233	38/42456	0.932112	1	novel.308/GH_A10G2376/novel.4256	3	1	2	PB_vs_PA
Molecular function	GO:0035250	UDP-galactosyltransferase activity	3/6233	38/42456	0.932112	1	GH_A05G0135/GH_D05G0139/GH_A07G0381	3	2	1	PB_vs_PA
Molecular function	GO:0004549	tRNA-specific ribonuclease activity	1/6233	17/42456	0.932775	1	novel.2989	1	0	1	PB_vs_PA
Molecular function	GO:0005049	nuclear export signal receptor activity	1/6233	17/42456	0.932775	1	GH_A13G1261	1	0	1	PB_vs_PA
Molecular function	GO:0015136	sialic acid transmembrane transporter activity	1/6233	17/42456	0.932775	1	GH_A04G1342	1	1	0	PB_vs_PA
Molecular function	GO:0015924	mannosyl-oligosaccharide mannosidase activity	1/6233	17/42456	0.932775	1	GH_A07G2459	1	1	0	PB_vs_PA
Molecular function	GO:0016426	tRNA (adenine) methyltransferase activity	1/6233	17/42456	0.932775	1	GH_A10G2685	1	0	1	PB_vs_PA
Molecular function	GO:0016429	tRNA (adenine-N1-)-methyltransferase activity	1/6233	17/42456	0.932775	1	GH_A10G2685	1	0	1	PB_vs_PA
Molecular function	GO:0019789	SUMO transferase activity	1/6233	17/42456	0.932775	1	GH_D05G2087	1	0	1	PB_vs_PA
Molecular function	GO:0031177	phosphopantetheine binding	1/6233	17/42456	0.932775	1	GH_D09G2475	1	0	1	PB_vs_PA
Molecular function	GO:0046964	3'-phosphoadenosine 5'-phosphosulfate transmembrane transporter activity	1/6233	17/42456	0.932775	1	GH_D12G1204	1	0	1	PB_vs_PA
Molecular function	GO:0070137	ubiquitin-like protein-specific endopeptidase activity	1/6233	17/42456	0.932775	1	novel.7205	1	0	1	PB_vs_PA
Molecular function	GO:0070139	SUMO-specific endopeptidase activity	1/6233	17/42456	0.932775	1	novel.7205	1	0	1	PB_vs_PA
Molecular function	GO:0140142	nucleocytoplasmic carrier activity	1/6233	17/42456	0.932775	1	GH_A13G1261	1	0	1	PB_vs_PA
Molecular function	GO:0015288	porin activity	6/6233	66/42456	0.93578	1	GH_D08G0931/GH_D13G0459/novel.2494/GH_A11G0149/GH_A01G0145/GH_A10G1574	6	1	5	PB_vs_PA
Molecular function	GO:0022829	wide pore channel activity	6/6233	66/42456	0.93578	1	GH_D08G0931/GH_D13G0459/novel.2494/GH_A11G0149/GH_A01G0145/GH_A10G1574	6	1	5	PB_vs_PA
Molecular function	GO:1902936	phosphatidylinositol bisphosphate binding	2/6233	29/42456	0.940115	1	GH_A08G2034/GH_D04G0902	2	1	1	PB_vs_PA
Molecular function	GO:0005546	phosphatidylinositol-4,5-bisphosphate binding	1/6233	18/42456	0.942648	1	GH_A08G2034	1	0	1	PB_vs_PA
Molecular function	GO:0016530	metallochaperone activity	1/6233	18/42456	0.942648	1	GH_D02G2017	1	0	1	PB_vs_PA
Molecular function	GO:0034513	box H/ACA snoRNA binding	1/6233	18/42456	0.942648	1	GH_A07G0647	1	0	1	PB_vs_PA
Molecular function	GO:0043015	gamma-tubulin binding	1/6233	18/42456	0.942648	1	GH_D11G1221	1	1	0	PB_vs_PA
Molecular function	GO:0050265	RNA uridylyltransferase activity	1/6233	18/42456	0.942648	1	GH_A05G1802	1	1	0	PB_vs_PA
Molecular function	GO:0051538	3 iron, 4 sulfur cluster binding	1/6233	18/42456	0.942648	1	GH_D02G2211	1	0	1	PB_vs_PA
Molecular function	GO:0043021	ribonucleoprotein complex binding	8/6233	85/42456	0.944075	1	GH_A13G0102/GH_A07G0531/novel.4932/GH_A07G0438/GH_D13G0105/novel.7000/novel.6960/GH_D13G0106	8	3	5	PB_vs_PA
Molecular function	GO:0051536	iron-sulfur cluster binding	44/6233	369/42456	0.945805	1	GH_A13G0398/GH_D13G0395/GH_A05G3156/GH_A05G0219/GH_D05G0222/GH_A12G1398/GH_A12G0585/GH_A09G0012/GH_D12G1756/GH_D05G3167/GH_A04G0138/GH_A07G1151/GH_A12G0078/GH_D01G1377/GH_D10G1385/GH_A03G2172/GH_D12G1414/GH_A04G0141/novel.6981/GH_A12G1760/GH_A06G1804/GH_A07G0600/novel.4932/GH_A01G1303/GH_A11G0405/GH_A10G1507/GH_A05G1718/GH_D04G0081/GH_A03G1917/GH_A03G2171/novel.7000/novel.6960/GH_D02G2017/novel.3…	44	17	27	PB_vs_PA
Molecular function	GO:0051540	metal cluster binding	44/6233	369/42456	0.945805	1	GH_A13G0398/GH_D13G0395/GH_A05G3156/GH_A05G0219/GH_D05G0222/GH_A12G1398/GH_A12G0585/GH_A09G0012/GH_D12G1756/GH_D05G3167/GH_A04G0138/GH_A07G1151/GH_A12G0078/GH_D01G1377/GH_D10G1385/GH_A03G2172/GH_D12G1414/GH_A04G0141/novel.6981/GH_A12G1760/GH_A06G1804/GH_A07G0600/novel.4932/GH_A01G1303/GH_A11G0405/GH_A10G1507/GH_A05G1718/GH_D04G0081/GH_A03G1917/GH_A03G2171/novel.7000/novel.6960/GH_D02G2017/novel.3…	44	17	27	PB_vs_PA
Molecular function	GO:0008353	RNA polymerase II CTD heptapeptide repeat kinase activity	3/6233	40/42456	0.94602	1	novel.3366/GH_D11G0276/GH_D05G0252	3	3	0	PB_vs_PA
Molecular function	GO:0061135	endopeptidase regulator activity	3/6233	40/42456	0.94602	1	novel.308/GH_A10G2376/novel.4256	3	1	2	PB_vs_PA
Molecular function	GO:0008237	metallopeptidase activity	31/6233	270/42456	0.946397	1	GH_A04G1339/GH_D04G1681/GH_A10G0946/GH_D10G1013/GH_A06G0764/GH_D06G0744/GH_D13G2104/GH_D05G1397/GH_A13G2123/GH_D08G2776/novel.6763/GH_D11G0776/GH_D06G1076/novel.1512/GH_A11G0253/GH_A11G2922/GH_A06G1226/GH_D12G0674/GH_A03G1606/GH_D13G0590/GH_D06G0099/GH_A06G1057/GH_A05G3914/novel.4120/GH_A04G1447/GH_D08G2770/GH_D04G0702/GH_D06G2214/GH_D03G1188/GH_A03G0751/GH_A06G2180	31	5	26	PB_vs_PA
Molecular function	GO:0000175	3'-5'-exoribonuclease activity	6/6233	68/42456	0.946467	1	GH_A07G0312/GH_D07G0369/GH_A09G1280/GH_D04G0058/GH_D09G0331/GH_D11G2590	6	3	3	PB_vs_PA
Molecular function	GO:0004003	ATP-dependent DNA helicase activity	6/6233	68/42456	0.946467	1	GH_A09G2703/GH_D11G1825/GH_D11G0381/GH_D09G2624/GH_D11G1303/GH_A05G0814	6	5	1	PB_vs_PA
Molecular function	GO:0016208	AMP binding	2/6233	30/42456	0.947444	1	GH_D03G1376/GH_A05G4256	2	2	0	PB_vs_PA
Molecular function	GO:0051748	UTP-monosaccharide-1-phosphate uridylyltransferase activity	2/6233	30/42456	0.947444	1	GH_D08G0444/GH_A08G0422	2	0	2	PB_vs_PA
Molecular function	GO:0050145	nucleoside monophosphate kinase activity	4/6233	50/42456	0.948117	1	GH_D12G2211/GH_D11G3584/GH_A11G2971/GH_A06G0528	4	2	2	PB_vs_PA
Molecular function	GO:0022840	leak channel activity	1/6233	19/42456	0.951072	1	GH_A01G0868	1	0	1	PB_vs_PA
Molecular function	GO:0022841	potassium ion leak channel activity	1/6233	19/42456	0.951072	1	GH_A01G0868	1	0	1	PB_vs_PA
Molecular function	GO:0022842	narrow pore channel activity	1/6233	19/42456	0.951072	1	GH_A01G0868	1	0	1	PB_vs_PA
Molecular function	GO:0030371	translation repressor activity	1/6233	19/42456	0.951072	1	GH_D10G0616	1	0	1	PB_vs_PA
Molecular function	GO:0045182	translation regulator activity	1/6233	19/42456	0.951072	1	GH_D10G0616	1	0	1	PB_vs_PA
Molecular function	GO:0047501	(+)-neomenthol dehydrogenase activity	1/6233	19/42456	0.951072	1	GH_A11G0895	1	1	0	PB_vs_PA
Molecular function	GO:0008138	protein tyrosine/serine/threonine phosphatase activity	5/6233	60/42456	0.951592	1	GH_A05G4143/GH_A07G2141/GH_D11G2102/GH_D07G2079/GH_A04G0900	5	4	1	PB_vs_PA
Molecular function	GO:0036442	proton-exporting ATPase activity	8/6233	87/42456	0.952658	1	GH_D10G0526/GH_A05G0658/novel.2562/GH_D05G0656/GH_D09G1164/GH_A08G0116/GH_A11G0656/GH_A02G1509	8	6	2	PB_vs_PA
Molecular function	GO:1990538	xylan O-acetyltransferase activity	2/6233	31/42456	0.953912	1	GH_A04G1115/GH_A05G3457	2	0	2	PB_vs_PA
Molecular function	GO:0004656	procollagen-proline 4-dioxygenase activity	3/6233	42/42456	0.957237	1	GH_A09G0267/GH_A11G1795/GH_D04G1120	3	3	0	PB_vs_PA
Molecular function	GO:0019798	procollagen-proline dioxygenase activity	3/6233	42/42456	0.957237	1	GH_A09G0267/GH_A11G1795/GH_D04G1120	3	3	0	PB_vs_PA
Molecular function	GO:0031543	peptidyl-proline dioxygenase activity	3/6233	42/42456	0.957237	1	GH_A09G0267/GH_A11G1795/GH_D04G1120	3	3	0	PB_vs_PA
Molecular function	GO:0031545	peptidyl-proline 4-dioxygenase activity	3/6233	42/42456	0.957237	1	GH_A09G0267/GH_A11G1795/GH_D04G1120	3	3	0	PB_vs_PA
Molecular function	GO:0061134	peptidase regulator activity	3/6233	42/42456	0.957237	1	novel.308/GH_A10G2376/novel.4256	3	1	2	PB_vs_PA
Molecular function	GO:0004402	histone acetyltransferase activity	9/6233	97/42456	0.957611	1	GH_A10G1717/GH_D05G1828/GH_A05G1794/GH_A07G0600/GH_A02G0994/GH_D11G1345/GH_D10G1183/GH_A05G1793/GH_D05G1827	9	8	1	PB_vs_PA
Molecular function	GO:0061733	peptide-lysine-N-acetyltransferase activity	9/6233	97/42456	0.957611	1	GH_A10G1717/GH_D05G1828/GH_A05G1794/GH_A07G0600/GH_A02G0994/GH_D11G1345/GH_D10G1183/GH_A05G1793/GH_D05G1827	9	8	1	PB_vs_PA
Molecular function	GO:0046961	proton-transporting ATPase activity, rotational mechanism	4/6233	52/42456	0.958078	1	novel.2562/GH_D09G1164/GH_A08G0116/GH_A02G1509	4	4	0	PB_vs_PA
Molecular function	GO:0052866	phosphatidylinositol phosphate phosphatase activity	4/6233	52/42456	0.958078	1	GH_D08G1868/GH_D12G2325/GH_A06G1243/GH_D11G2102	4	2	2	PB_vs_PA
Molecular function	GO:0016929	SUMO-specific protease activity	1/6233	20/42456	0.958258	1	novel.7205	1	0	1	PB_vs_PA
Molecular function	GO:0016859	cis-trans isomerase activity	17/6233	164/42456	0.958326	1	novel.5974/GH_D03G0969/GH_A02G1090/GH_A01G1763/GH_A03G0699/GH_A04G1222/GH_D11G1504/GH_D01G1877/GH_D01G1424/GH_D04G1557/GH_A11G0773/GH_D01G0920/GH_D03G1247/GH_D13G1170/GH_D01G2368/GH_D04G1813/GH_A02G1922	17	9	8	PB_vs_PA
Molecular function	GO:0000095	S-adenosyl-L-methionine transmembrane transporter activity	2/6233	32/42456	0.959614	1	GH_D06G1968/GH_A09G2078	2	1	1	PB_vs_PA
Molecular function	GO:0016886	ligase activity, forming phosphoric ester bonds	2/6233	32/42456	0.959614	1	GH_D08G2289/novel.3673	2	1	1	PB_vs_PA
Molecular function	GO:0004864	protein phosphatase inhibitor activity	5/6233	62/42456	0.960335	1	GH_A09G1990/GH_D09G1937/novel.1659/GH_D11G0294/GH_D06G0695	5	1	4	PB_vs_PA
Molecular function	GO:0019212	phosphatase inhibitor activity	5/6233	62/42456	0.960335	1	GH_A09G1990/GH_D09G1937/novel.1659/GH_D11G0294/GH_D06G0695	5	1	4	PB_vs_PA
Molecular function	GO:0031072	heat shock protein binding	5/6233	62/42456	0.960335	1	GH_A06G0498/GH_D09G1142/GH_D06G0469/GH_A06G0514/GH_D06G0331	5	1	4	PB_vs_PA
Molecular function	GO:0035064	methylated histone binding	3/6233	43/42456	0.961988	1	GH_D05G0046/GH_A08G2086/GH_A01G0044	3	1	2	PB_vs_PA
Molecular function	GO:0140034	methylation-dependent protein binding	3/6233	43/42456	0.961988	1	GH_D05G0046/GH_A08G2086/GH_A01G0044	3	1	2	PB_vs_PA
Molecular function	GO:0004568	chitinase activity	4/6233	53/42456	0.962366	1	GH_D12G1334/GH_A12G1313/GH_D07G0308/GH_A09G2294	4	3	1	PB_vs_PA
Molecular function	GO:0004532	exoribonuclease activity	7/6233	81/42456	0.962992	1	GH_A07G0312/GH_D07G0369/GH_A09G1280/GH_D04G0058/GH_D09G0331/GH_D11G2590/novel.5977	7	4	3	PB_vs_PA
Molecular function	GO:0016896	exoribonuclease activity, producing 5'-phosphomonoesters	7/6233	81/42456	0.962992	1	GH_A07G0312/GH_D07G0369/GH_A09G1280/GH_D04G0058/GH_D09G0331/GH_D11G2590/novel.5977	7	4	3	PB_vs_PA
Molecular function	GO:0044769	ATPase activity, coupled to transmembrane movement of ions, rotational mechanism	11/6233	116/42456	0.963379	1	GH_A06G1150/novel.2562/GH_D09G1164/GH_A08G0116/GH_A08G0625/GH_A02G1509/novel.3183/GH_D08G1683/novel.5571/novel.7232/novel.4547	11	8	3	PB_vs_PA
Molecular function	GO:0004576	oligosaccharyl transferase activity	1/6233	21/42456	0.964389	1	GH_A10G2064	1	1	0	PB_vs_PA
Molecular function	GO:0004579	dolichyl-diphosphooligosaccharide-protein glycotransferase activity	1/6233	21/42456	0.964389	1	GH_A10G2064	1	1	0	PB_vs_PA
Molecular function	GO:0019902	phosphatase binding	1/6233	21/42456	0.964389	1	GH_D10G0132	1	0	1	PB_vs_PA
Molecular function	GO:0019903	protein phosphatase binding	1/6233	21/42456	0.964389	1	GH_D10G0132	1	0	1	PB_vs_PA
Molecular function	GO:0043295	glutathione binding	1/6233	21/42456	0.964389	1	GH_A05G3712	1	0	1	PB_vs_PA
Molecular function	GO:0046923	ER retention sequence binding	1/6233	21/42456	0.964389	1	GH_A10G1360	1	0	1	PB_vs_PA
Molecular function	GO:1900750	oligopeptide binding	1/6233	21/42456	0.964389	1	GH_A05G3712	1	0	1	PB_vs_PA
Molecular function	GO:0003697	single-stranded DNA binding	15/6233	151/42456	0.966881	1	novel.6415/GH_D07G0285/GH_D01G0310/GH_D10G0718/GH_A13G0762/GH_A07G0273/GH_A10G0670/GH_D07G0755/GH_D12G0612/GH_A07G2360/GH_A07G0759/GH_A08G1552/GH_D05G0923/GH_D02G0232/GH_A08G2347	15	7	8	PB_vs_PA
Molecular function	GO:0004630	phospholipase D activity	2/6233	34/42456	0.969053	1	GH_D03G0050/GH_A08G2034	2	0	2	PB_vs_PA
Molecular function	GO:0036402	proteasome-activating ATPase activity	2/6233	34/42456	0.969053	1	novel.1061/GH_A06G1763	2	2	0	PB_vs_PA
Molecular function	GO:0070290	N-acylphosphatidylethanolamine-specific phospholipase D activity	2/6233	34/42456	0.969053	1	GH_D03G0050/GH_A08G2034	2	0	2	PB_vs_PA
Molecular function	GO:0016407	acetyltransferase activity	37/6233	328/42456	0.969529	1	GH_D08G2788/GH_A09G0927/GH_D02G0346/GH_D06G1870/GH_A01G1933/GH_A13G1774/GH_A03G1637/GH_D01G2030/GH_A10G1717/GH_D13G2215/GH_A06G2281/GH_D05G1828/GH_A02G0319/GH_A05G1794/GH_A07G0600/GH_A02G0994/GH_A10G1995/GH_D05G3013/GH_D11G1345/novel.4487/GH_D10G1183/GH_A05G1793/GH_D03G1597/GH_A13G0556/GH_A04G1115/GH_A05G3457/GH_D12G1289/GH_A02G0352/GH_D09G1460/GH_D05G1827/GH_A12G1273/GH_A13G2202/GH_D05G2535/GH_A…	37	20	17	PB_vs_PA
Molecular function	GO:0000210	NAD+ diphosphatase activity	1/6233	22/42456	0.96962	1	GH_D06G2407	1	0	1	PB_vs_PA
Molecular function	GO:0005326	neurotransmitter transporter activity	1/6233	22/42456	0.96962	1	GH_A01G0629	1	0	1	PB_vs_PA
Molecular function	GO:0070181	small ribosomal subunit rRNA binding	1/6233	22/42456	0.96962	1	GH_A12G2575	1	1	0	PB_vs_PA
Molecular function	GO:0042162	telomeric DNA binding	4/6233	55/42456	0.969746	1	GH_D03G1414/GH_A10G2442/GH_D10G2549/GH_A05G0954	4	2	2	PB_vs_PA
Molecular function	GO:0046915	transition metal ion transmembrane transporter activity	10/6233	110/42456	0.970214	1	GH_D01G1566/GH_A11G2345/GH_D11G1660/GH_D01G1001/GH_A02G0022/GH_A06G0843/GH_A06G1819/GH_D08G2295/GH_D03G1373/GH_A13G0273	10	4	6	PB_vs_PA
Molecular function	GO:1901981	phosphatidylinositol phosphate binding	5/6233	65/42456	0.970761	1	GH_D05G3381/GH_A05G3384/GH_A08G2034/GH_A07G1136/GH_D04G0902	5	2	3	PB_vs_PA
Molecular function	GO:0003678	DNA helicase activity	7/6233	84/42456	0.971867	1	GH_A09G2703/GH_A11G1148/GH_D11G1825/GH_D11G0381/GH_D09G2624/GH_D11G1303/GH_A05G0814	7	5	2	PB_vs_PA
Molecular function	GO:0017016	Ras GTPase binding	16/6233	162/42456	0.972506	1	GH_A05G1309/GH_D12G1925/GH_A12G1925/GH_A08G0419/GH_D05G2230/GH_D08G1760/GH_D01G1953/GH_A07G0058/GH_D12G1264/GH_A13G0785/GH_A10G2501/GH_D05G1855/GH_D08G2632/GH_D02G0868/GH_A08G2636/GH_A05G2205	16	11	5	PB_vs_PA
Molecular function	GO:0031267	small GTPase binding	16/6233	162/42456	0.972506	1	GH_A05G1309/GH_D12G1925/GH_A12G1925/GH_A08G0419/GH_D05G2230/GH_D08G1760/GH_D01G1953/GH_A07G0058/GH_D12G1264/GH_A13G0785/GH_A10G2501/GH_D05G1855/GH_D08G2632/GH_D02G0868/GH_A08G2636/GH_A05G2205	16	11	5	PB_vs_PA
Molecular function	GO:0030983	mismatched DNA binding	2/6233	35/42456	0.972937	1	GH_A06G1102/novel.2705	2	2	0	PB_vs_PA
Molecular function	GO:0010385	double-stranded methylated DNA binding	3/6233	46/42456	0.973429	1	GH_A12G2885/GH_A10G1717/GH_D10G1183	3	3	0	PB_vs_PA
Molecular function	GO:0003995	acyl-CoA dehydrogenase activity	1/6233	23/42456	0.974082	1	GH_D11G2339	1	0	1	PB_vs_PA
Molecular function	GO:0003997	acyl-CoA oxidase activity	1/6233	23/42456	0.974082	1	GH_D11G2339	1	0	1	PB_vs_PA
Molecular function	GO:0005384	manganese ion transmembrane transporter activity	1/6233	23/42456	0.974082	1	GH_A13G0273	1	1	0	PB_vs_PA
Molecular function	GO:0016796	exonuclease activity, active with either ribo- or deoxyribonucleic acids and producing 5'-phosphomonoesters	9/6233	103/42456	0.974334	1	GH_A07G0312/GH_D10G0356/GH_D07G0369/GH_A09G1280/GH_D10G0355/GH_D04G0058/GH_D09G0331/GH_D11G2590/novel.5977	9	4	5	PB_vs_PA
Molecular function	GO:0017025	TBP-class protein binding	4/6233	57/42456	0.975754	1	GH_D11G1966/novel.1061/GH_A11G1720/GH_A06G1763	4	2	2	PB_vs_PA
Molecular function	GO:0019887	protein kinase regulator activity	13/6233	139/42456	0.976715	1	GH_D12G2082/GH_A12G2080/GH_D02G0519/GH_D04G1341/GH_D08G1678/GH_A12G2913/GH_D11G0408/GH_D02G2312/GH_A03G1576/GH_D13G0383/GH_D01G0065/GH_D02G1747/GH_D07G1061	13	6	7	PB_vs_PA
Molecular function	GO:0008312	7S RNA binding	1/6233	24/42456	0.977889	1	GH_A07G0531	1	1	0	PB_vs_PA
Molecular function	GO:0019207	kinase regulator activity	13/6233	140/42456	0.978423	1	GH_D12G2082/GH_A12G2080/GH_D02G0519/GH_D04G1341/GH_D08G1678/GH_A12G2913/GH_D11G0408/GH_D02G2312/GH_A03G1576/GH_D13G0383/GH_D01G0065/GH_D02G1747/GH_D07G1061	13	6	7	PB_vs_PA
Molecular function	GO:0003746	translation elongation factor activity	13/6233	141/42456	0.980016	1	GH_A02G0894/GH_D07G1261/GH_A03G0583/GH_A12G0886/novel.6808/GH_A11G3320/GH_A02G1311/GH_A12G0055/GH_A11G0799/GH_A03G0698/GH_D10G1232/GH_D04G0436/novel.132	13	3	10	PB_vs_PA
Molecular function	GO:0016655	oxidoreductase activity, acting on NAD(P)H, quinone or similar compound as acceptor	10/6233	115/42456	0.980328	1	GH_A10G0182/GH_A11G1948/GH_D10G0189/GH_A05G2842/GH_A02G1903/GH_A05G4204/GH_A05G4203/GH_D12G2531/novel.3695/novel.391	10	5	5	PB_vs_PA
Molecular function	GO:0000404	heteroduplex DNA loop binding	1/6233	25/42456	0.981137	1	GH_A06G1102	1	1	0	PB_vs_PA
Molecular function	GO:0003916	DNA topoisomerase activity	1/6233	25/42456	0.981137	1	GH_D03G0861	1	1	0	PB_vs_PA
Molecular function	GO:0017112	Rab guanyl-nucleotide exchange factor activity	1/6233	25/42456	0.981137	1	GH_A13G0785	1	0	1	PB_vs_PA
Molecular function	GO:0032135	DNA insertion or deletion binding	1/6233	25/42456	0.981137	1	GH_A06G1102	1	1	0	PB_vs_PA
Molecular function	GO:0019888	protein phosphatase regulator activity	12/6233	134/42456	0.98247	1	GH_A09G1990/GH_A06G0651/GH_A12G2938/GH_D09G1937/GH_D12G2961/GH_D09G1564/novel.1659/GH_D11G0294/GH_D01G2378/GH_A11G3693/GH_A05G0438/GH_D06G0695	12	5	7	PB_vs_PA
Molecular function	GO:0005048	signal sequence binding	15/6233	160/42456	0.982644	1	GH_D08G1250/novel.3424/GH_A08G0419/GH_A07G0531/GH_D02G1131/novel.6411/GH_A12G0002/GH_A08G2874/GH_D13G1021/GH_A07G2645/GH_A10G1360/novel.1728/GH_A06G2400/GH_A02G0005/GH_A06G2399	15	10	5	PB_vs_PA
Molecular function	GO:0017069	snRNA binding	1/6233	26/42456	0.983908	1	GH_A02G1193	1	1	0	PB_vs_PA
Molecular function	GO:0070403	NAD+ binding	1/6233	26/42456	0.983908	1	GH_A13G1558	1	0	1	PB_vs_PA
Molecular function	GO:0070567	cytidylyltransferase activity	1/6233	26/42456	0.983908	1	GH_A04G0309	1	0	1	PB_vs_PA
Molecular function	GO:0016538	cyclin-dependent protein serine/threonine kinase regulator activity	3/6233	51/42456	0.985579	1	GH_D02G2312/GH_D13G0383/GH_D01G0065	3	2	1	PB_vs_PA
Molecular function	GO:0034212	peptide N-acetyltransferase activity	9/6233	110/42456	0.986118	1	GH_A10G1717/GH_D05G1828/GH_A05G1794/GH_A07G0600/GH_A02G0994/GH_D11G1345/GH_D10G1183/GH_A05G1793/GH_D05G1827	9	8	1	PB_vs_PA
Molecular function	GO:0000150	recombinase activity	1/6233	27/42456	0.986272	1	GH_D01G0310	1	0	1	PB_vs_PA
Molecular function	GO:0003909	DNA ligase activity	1/6233	27/42456	0.986272	1	GH_D08G2289	1	0	1	PB_vs_PA
Molecular function	GO:0003910	DNA ligase (ATP) activity	1/6233	27/42456	0.986272	1	GH_D08G2289	1	0	1	PB_vs_PA
Molecular function	GO:0047631	ADP-ribose diphosphatase activity	1/6233	27/42456	0.986272	1	GH_D06G2407	1	0	1	PB_vs_PA
Molecular function	GO:0016894	endonuclease activity, active with either ribo- or deoxyribonucleic acids and producing 3'-phosphomonoesters	2/6233	40/42456	0.986274	1	GH_D10G0891/GH_A08G1552	2	1	1	PB_vs_PA
Molecular function	GO:0003682	chromatin binding	42/6233	383/42456	0.986279	1	GH_A06G2174/novel.5974/GH_A05G1046/GH_D08G1650/GH_A10G0669/GH_D10G0717/GH_A09G0068/GH_A12G2885/GH_A05G0825/GH_A08G1638/novel.2802/GH_D05G1037/GH_A05G0477/GH_A03G0431/GH_A12G2341/GH_D05G2602/GH_D03G1545/GH_D10G1177/GH_D06G2208/GH_D08G2249/GH_D07G1337/GH_D05G3018/GH_A02G0554/GH_D06G0957/GH_D11G1734/GH_A08G2086/GH_A11G1694/GH_D05G0476/GH_D08G1797/GH_A08G2131/GH_A05G2578/GH_A05G1226/GH_D09G2067/GH_A0…	42	30	12	PB_vs_PA
Molecular function	GO:0046910	pectinesterase inhibitor activity	6/6233	82/42456	0.986291	1	GH_A12G2693/GH_A11G1185/GH_A05G0374/GH_D02G1557/GH_A07G0182/GH_A07G1368	6	1	5	PB_vs_PA
Molecular function	GO:0008234	cysteine-type peptidase activity	30/6233	289/42456	0.987453	1	GH_A10G2138/GH_A05G0341/GH_A06G0837/GH_D02G2393/novel.7205/GH_D12G0127/GH_D01G1259/GH_D03G1173/GH_A12G2382/GH_A02G1327/GH_D12G2395/GH_D06G1551/novel.3209/GH_D06G2051/GH_A12G0118/GH_A11G1078/GH_D13G2053/GH_D13G2179/GH_A13G2198/GH_D08G1991/GH_A03G1986/GH_A05G3937/GH_D11G1105/GH_A10G2137/GH_A05G1893/GH_D07G0273/GH_A07G0264/GH_D08G1927/GH_D05G0766/GH_D01G2004	30	4	26	PB_vs_PA
Molecular function	GO:0003712	transcription coregulator activity	19/6233	199/42456	0.98797	1	GH_A01G1593/GH_A10G0570/GH_A03G1742/GH_A05G0349/GH_D11G2286/GH_D10G0454/GH_A09G2280/GH_D10G1946/GH_D05G0354/GH_D05G1420/GH_A07G2255/GH_D07G2195/GH_A05G1226/GH_D05G1510/GH_A01G2445/GH_D01G1685/novel.6862/GH_D06G0917/GH_A05G1487	19	6	13	PB_vs_PA
Molecular function	GO:0004535	poly(A)-specific ribonuclease activity	2/6233	41/42456	0.988035	1	GH_A07G0312/GH_D07G0369	2	1	1	PB_vs_PA
Molecular function	GO:0004857	enzyme inhibitor activity	38/6233	354/42456	0.988056	1	GH_A09G1990/GH_A12G2693/GH_A01G1579/GH_A03G0704/GH_D07G0194/GH_A03G0700/GH_A10G1902/GH_D05G1446/GH_A11G1185/GH_D01G1700/GH_D03G1243/GH_D09G1937/GH_D03G1807/GH_A05G1431/novel.308/GH_A09G2143/GH_A01G0305/GH_D05G1445/novel.1659/GH_A10G2376/GH_D04G1341/GH_D11G0294/novel.4256/GH_A03G0156/GH_D06G1685/GH_D07G0183/GH_D01G0289/GH_D02G2312/GH_D06G0695/GH_A05G0374/GH_D02G1557/GH_A07G0182/GH_A03G1576/GH_A07G…	38	17	21	PB_vs_PA
Molecular function	GO:0003730	mRNA 3'-UTR binding	1/6233	28/42456	0.988289	1	GH_A12G2279	1	0	1	PB_vs_PA
Molecular function	GO:0019208	phosphatase regulator activity	12/6233	139/42456	0.988333	1	GH_A09G1990/GH_A06G0651/GH_A12G2938/GH_D09G1937/GH_D12G2961/GH_D09G1564/novel.1659/GH_D11G0294/GH_D01G2378/GH_A11G3693/GH_A05G0438/GH_D06G0695	12	5	7	PB_vs_PA
Molecular function	GO:0003755	peptidyl-prolyl cis-trans isomerase activity	13/6233	148/42456	0.988489	1	novel.5974/GH_A01G1763/GH_A03G0699/GH_A04G1222/GH_D11G1504/GH_D01G1877/GH_D04G1557/GH_A11G0773/GH_D01G0920/GH_D03G1247/GH_D13G1170/GH_D01G2368/GH_D04G1813	13	7	6	PB_vs_PA
Molecular function	GO:0008565	protein transporter activity	24/6233	243/42456	0.989643	1	GH_A13G2434/GH_D08G1587/GH_D13G2425/GH_D01G1119/GH_A08G2079/novel.2050/GH_D02G1794/GH_A11G0665/GH_D11G0696/GH_A08G0419/GH_A03G1628/GH_A11G2610/GH_D06G1235/GH_A07G2591/GH_D12G2090/GH_D08G2089/GH_D13G1021/GH_A01G0145/GH_D12G2639/GH_D07G2478/GH_A07G1294/GH_D03G1369/GH_A03G2424/GH_D08G1741	24	14	10	PB_vs_PA
Molecular function	GO:0003684	damaged DNA binding	6/6233	85/42456	0.989939	1	novel.6415/GH_D10G0891/novel.4033/GH_A06G1102/GH_A05G2455/GH_D06G1061	6	4	2	PB_vs_PA
Molecular function	GO:0008080	N-acetyltransferase activity	16/6233	177/42456	0.990775	1	GH_D08G2788/GH_A10G1717/GH_D05G1828/GH_A05G1794/GH_A07G0600/GH_A02G0994/GH_D05G3013/GH_D11G1345/novel.4487/GH_D10G1183/GH_A05G1793/GH_D03G1597/GH_A02G0352/GH_D05G1827/GH_A13G2202/GH_A12G0982	16	9	7	PB_vs_PA
Molecular function	GO:0004551	nucleotide diphosphatase activity	2/6233	43/42456	0.990921	1	GH_D06G2407/GH_A09G2186	2	0	2	PB_vs_PA
Molecular function	GO:0003680	AT DNA binding	3/6233	55/42456	0.991253	1	GH_D02G0874/GH_D05G2228/GH_A05G2202	3	3	0	PB_vs_PA
Molecular function	GO:0003756	protein disulfide isomerase activity	4/6233	66/42456	0.991348	1	GH_D01G0710/GH_A05G2360/GH_D05G1715/GH_A13G1656	4	1	3	PB_vs_PA
Molecular function	GO:0016864	intramolecular oxidoreductase activity, transposing S-S bonds	4/6233	66/42456	0.991348	1	GH_D01G0710/GH_A05G2360/GH_D05G1715/GH_A13G1656	4	1	3	PB_vs_PA
Molecular function	GO:0016881	acid-amino acid ligase activity	4/6233	66/42456	0.991348	1	GH_A12G1494/GH_D04G0279/GH_D01G0694/GH_D02G1916	4	1	3	PB_vs_PA
Molecular function	GO:0070569	uridylyltransferase activity	3/6233	56/42456	0.992292	1	GH_D08G0444/GH_A08G0422/GH_A05G1802	3	1	2	PB_vs_PA
Molecular function	GO:0015662	ATPase activity, coupled to transmembrane movement of ions, phosphorylative mechanism	8/6233	107/42456	0.992306	1	GH_D10G0526/GH_A05G0658/GH_A06G0238/GH_D05G0656/GH_A11G2345/GH_A11G0656/GH_D05G0699/GH_A09G2417	8	4	4	PB_vs_PA
Molecular function	GO:0004843	thiol-dependent ubiquitin-specific protease activity	4/6233	67/42456	0.992308	1	GH_A10G2138/GH_D13G2053/GH_A10G2137/GH_D08G1927	4	1	3	PB_vs_PA
Molecular function	GO:0009931	calcium-dependent protein serine/threonine kinase activity	10/6233	126/42456	0.992492	1	GH_D03G0092/GH_A13G1956/GH_D04G1019/GH_A12G2521/GH_A10G0985/GH_D13G0029/GH_A10G1708/GH_D13G0376/GH_D10G0132/GH_A05G1832	10	4	6	PB_vs_PA
Molecular function	GO:0010857	calcium-dependent protein kinase activity	10/6233	126/42456	0.992492	1	GH_D03G0092/GH_A13G1956/GH_D04G1019/GH_A12G2521/GH_A10G0985/GH_D13G0029/GH_A10G1708/GH_D13G0376/GH_D10G0132/GH_A05G1832	10	4	6	PB_vs_PA
Molecular function	GO:0005484	SNAP receptor activity	15/6233	171/42456	0.992533	1	GH_A09G0925/GH_A09G1494/GH_D12G1994/GH_A08G2463/GH_D08G2472/GH_D06G0551/GH_D11G3066/GH_D09G2101/GH_D11G0859/GH_D07G0319/GH_D08G1893/GH_D05G0144/GH_A04G0585/GH_A11G0820/GH_A08G2415	15	9	6	PB_vs_PA
Molecular function	GO:0017137	Rab GTPase binding	1/6233	31/42456	0.992729	1	GH_A13G0785	1	0	1	PB_vs_PA
Molecular function	GO:0019213	deacetylase activity	1/6233	31/42456	0.992729	1	GH_A01G1613	1	1	0	PB_vs_PA
Molecular function	GO:0008408	3'-5' exonuclease activity	9/6233	118/42456	0.993355	1	GH_A07G0312/GH_D07G0369/GH_A09G1280/GH_D04G0058/GH_D09G0331/GH_D11G2590/GH_D12G1402/GH_A04G1736/GH_D04G2086	9	6	3	PB_vs_PA
Molecular function	GO:0016833	oxo-acid-lyase activity	2/6233	46/42456	0.994018	1	GH_A13G1089/GH_D03G1702	2	1	1	PB_vs_PA
Molecular function	GO:0042054	histone methyltransferase activity	12/6233	147/42456	0.994075	1	GH_D03G1828/GH_A05G4179/GH_D06G0745/GH_A06G0765/GH_A03G0132/GH_A13G0656/GH_A10G0917/GH_A01G0158/GH_D05G2875/GH_D03G0181/GH_D05G2897/GH_D13G0610	12	4	8	PB_vs_PA
Molecular function	GO:0005388	calcium-transporting ATPase activity	3/6233	59/42456	0.994741	1	GH_A06G0238/GH_D05G0699/GH_A09G2417	3	2	1	PB_vs_PA
Molecular function	GO:0051015	actin filament binding	8/6233	111/42456	0.9948	1	GH_A02G1566/GH_A01G0821/GH_A02G2061/GH_D07G1768/GH_D11G1546/GH_D12G2994/GH_A04G1418/GH_D04G1762	8	4	4	PB_vs_PA
Molecular function	GO:0005543	phospholipid binding	34/6233	337/42456	0.995025	1	GH_A12G0559/GH_A05G2824/GH_D05G3381/GH_A06G0088/GH_D06G1412/GH_A04G0589/GH_D05G2841/GH_A11G1229/GH_A05G3384/GH_D11G1259/GH_A01G1052/GH_D05G2842/GH_A04G1712/GH_D10G0718/GH_A03G0686/GH_D03G0753/GH_A05G0551/GH_A10G0874/GH_A05G2494/GH_A13G0785/GH_A08G2034/GH_A10G0670/GH_D05G1703/GH_D06G2410/GH_A11G1102/GH_D11G2102/GH_D01G1092/GH_A11G1461/GH_D04G2061/GH_D05G2508/GH_D12G0580/GH_A07G1136/GH_D04G0902/GH_…	34	10	24	PB_vs_PA
Molecular function	GO:0070300	phosphatidic acid binding	3/6233	60/42456	0.995374	1	GH_D06G1412/GH_A13G0785/GH_D11G2102	3	1	2	PB_vs_PA
Molecular function	GO:0003954	NADH dehydrogenase activity	5/6233	83/42456	0.995875	1	GH_D06G1443/GH_A06G1464/GH_D08G1816/novel.3695/novel.391	5	1	4	PB_vs_PA
Molecular function	GO:0140104	molecular carrier activity	2/6233	49/42456	0.996071	1	GH_D02G2017/GH_A13G1261	2	0	2	PB_vs_PA
Molecular function	GO:0000400	four-way junction DNA binding	1/6233	35/42456	0.996149	1	GH_D01G0310	1	0	1	PB_vs_PA
Molecular function	GO:0044183	protein binding involved in protein folding	3/6233	62/42456	0.996427	1	GH_A06G1756/GH_D09G1867/GH_D05G0707	3	2	1	PB_vs_PA
Molecular function	GO:0016410	N-acyltransferase activity	17/6233	198/42456	0.996449	1	GH_D08G2788/GH_A10G1717/GH_D05G1828/GH_A05G1794/GH_A07G0600/GH_A02G0994/GH_D13G0938/GH_D05G3013/GH_D11G1345/novel.4487/GH_D10G1183/GH_A05G1793/GH_D03G1597/GH_A02G0352/GH_D05G1827/GH_A13G2202/GH_A12G0982	17	10	7	PB_vs_PA
Molecular function	GO:0004089	carbonate dehydratase activity	1/6233	36/42456	0.996715	1	GH_A05G2200	1	0	1	PB_vs_PA
Molecular function	GO:0008757	S-adenosylmethionine-dependent methyltransferase activity	47/6233	452/42456	0.997133	1	GH_D03G1828/GH_A04G1441/GH_A06G1577/GH_A03G1075/GH_D03G1016/GH_A12G2227/GH_D12G2328/novel.4216/GH_A08G0610/GH_A12G2315/GH_A09G0315/GH_A10G1256/GH_D10G2571/GH_A05G4179/GH_D02G1331/GH_D05G2700/GH_D12G0365/GH_D04G2126/GH_D12G2245/GH_D02G0455/GH_A05G2398/GH_D08G1797/GH_D05G0408/GH_D06G0745/GH_A06G1159/GH_A05G2556/GH_A02G0754/novel.7125/GH_A02G0755/GH_A06G0765/GH_A08G1777/GH_D11G0409/GH_A03G0132/GH_D0…	47	19	28	PB_vs_PA
Molecular function	GO:0051082	unfolded protein binding	24/6233	263/42456	0.997382	1	GH_A12G2751/novel.690/GH_D13G1481/GH_A06G0498/GH_D01G0919/GH_D09G1142/GH_A01G0900/GH_D09G1867/GH_A11G2213/GH_D13G2518/GH_A13G1536/GH_D06G0469/GH_A06G0859/GH_D12G2779/GH_D10G0436/GH_A01G0809/GH_D09G2246/GH_A09G2308/GH_A13G1331/GH_A03G1255/GH_A06G0514/GH_D06G0331/GH_D03G1673/GH_A11G3116	24	6	18	PB_vs_PA
Molecular function	GO:0004176	ATP-dependent peptidase activity	3/6233	65/42456	0.997582	1	GH_D11G0286/novel.4120/GH_D06G0585	3	2	1	PB_vs_PA
Molecular function	GO:0008175	tRNA methyltransferase activity	1/6233	38/42456	0.99761	1	GH_A10G2685	1	0	1	PB_vs_PA
Molecular function	GO:0031491	nucleosome binding	1/6233	38/42456	0.99761	1	GH_D07G1502	1	1	0	PB_vs_PA
Molecular function	GO:0000149	SNARE binding	12/6233	159/42456	0.99797	1	GH_A09G0925/GH_A09G1494/GH_A08G2463/GH_D08G2472/GH_D06G0551/GH_D11G3066/GH_D09G2101/GH_D07G0319/GH_D08G1893/GH_D05G0144/GH_A04G0585/GH_A08G2415	12	7	5	PB_vs_PA
Molecular function	GO:0019829	cation-transporting ATPase activity	19/6233	224/42456	0.99816	1	GH_D10G0526/GH_A05G0658/GH_A06G0238/GH_A06G1150/novel.2562/GH_D05G0656/GH_A11G2345/GH_D09G1164/GH_A08G0116/GH_A11G0656/GH_D05G0699/GH_A08G0625/GH_A02G1509/novel.3183/GH_D08G1683/novel.5571/novel.7232/novel.4547/GH_A09G2417	19	12	7	PB_vs_PA
Molecular function	GO:0022853	active ion transmembrane transporter activity	19/6233	224/42456	0.99816	1	GH_D10G0526/GH_A05G0658/GH_A06G0238/GH_A06G1150/novel.2562/GH_D05G0656/GH_A11G2345/GH_D09G1164/GH_A08G0116/GH_A11G0656/GH_D05G0699/GH_A08G0625/GH_A02G1509/novel.3183/GH_D08G1683/novel.5571/novel.7232/novel.4547/GH_A09G2417	19	12	7	PB_vs_PA
Molecular function	GO:0042625	ATPase coupled ion transmembrane transporter activity	19/6233	224/42456	0.99816	1	GH_D10G0526/GH_A05G0658/GH_A06G0238/GH_A06G1150/novel.2562/GH_D05G0656/GH_A11G2345/GH_D09G1164/GH_A08G0116/GH_A11G0656/GH_D05G0699/GH_A08G0625/GH_A02G1509/novel.3183/GH_D08G1683/novel.5571/novel.7232/novel.4547/GH_A09G2417	19	12	7	PB_vs_PA
Molecular function	GO:0004527	exonuclease activity	14/6233	180/42456	0.998354	1	GH_A10G2071/GH_A07G0312/GH_D10G0356/GH_D07G0369/GH_A09G1280/GH_D10G0355/GH_D04G0058/novel.6252/GH_D09G0331/GH_D11G2590/GH_D12G1402/GH_A04G1736/novel.5977/GH_D04G2086	14	7	7	PB_vs_PA
Molecular function	GO:0003713	transcription coactivator activity	5/6233	91/42456	0.998368	1	GH_D10G1946/GH_A07G2255/GH_D07G2195/GH_A05G1226/GH_A01G2445	5	1	4	PB_vs_PA
Molecular function	GO:0003727	single-stranded RNA binding	14/6233	181/42456	0.998493	1	GH_D12G0243/GH_D07G2268/GH_D13G0378/GH_A12G0236/GH_A06G0158/GH_D09G0356/GH_A13G0384/GH_D05G2044/novel.6058/GH_A10G0917/GH_D04G0953/GH_D05G0923/GH_A05G2009/GH_D11G2234	14	9	5	PB_vs_PA
Molecular function	GO:0016634	oxidoreductase activity, acting on the CH-CH group of donors, oxygen as acceptor	1/6233	41/42456	0.998516	1	GH_D11G2339	1	0	1	PB_vs_PA
Molecular function	GO:0030515	snoRNA binding	1/6233	41/42456	0.998516	1	GH_A07G0647	1	0	1	PB_vs_PA
Molecular function	GO:0035091	phosphatidylinositol binding	17/6233	209/42456	0.998554	1	GH_D05G3381/GH_A06G0088/GH_A11G1229/GH_A05G3384/GH_D11G1259/GH_A04G1712/GH_D03G0753/GH_A05G0551/GH_A05G2494/GH_A13G0785/GH_A08G2034/GH_D05G1703/GH_D04G2061/GH_D05G2508/GH_A07G1136/GH_D04G0902/GH_D05G2622	17	4	13	PB_vs_PA
Molecular function	GO:0051537	2 iron, 2 sulfur cluster binding	11/6233	154/42456	0.998673	1	GH_A07G1151/GH_A12G0078/GH_A03G2172/novel.6981/GH_D04G0081/GH_A03G2171/GH_D02G2017/GH_A05G2534/GH_A01G2243/GH_A09G2616/GH_A08G0148	11	4	7	PB_vs_PA
Molecular function	GO:0032182	ubiquitin-like protein binding	5/6233	94/42456	0.998855	1	GH_D12G0068/GH_D08G2877/GH_D05G3600/GH_A11G1363/GH_A04G0463	5	3	2	PB_vs_PA
Molecular function	GO:0043130	ubiquitin binding	5/6233	94/42456	0.998855	1	GH_D12G0068/GH_D08G2877/GH_D05G3600/GH_A11G1363/GH_A04G0463	5	3	2	PB_vs_PA
Molecular function	GO:0008170	N-methyltransferase activity	16/6233	203/42456	0.998892	1	GH_D03G1828/GH_A03G1075/GH_A05G4179/GH_D02G1331/GH_D06G0745/novel.7125/GH_A06G0765/GH_A03G0132/GH_A13G0656/GH_A10G0917/GH_D03G0114/GH_A01G0158/GH_D05G2875/GH_D03G0181/GH_D05G2897/GH_D13G0610	16	5	11	PB_vs_PA
Molecular function	GO:0000217	DNA secondary structure binding	2/6233	58/42456	0.998906	1	GH_D01G0310/GH_A06G1102	2	1	1	PB_vs_PA
Molecular function	GO:0043022	ribosome binding	1/6233	44/42456	0.999079	1	GH_A07G0438	1	0	1	PB_vs_PA
Molecular function	GO:0008276	protein methyltransferase activity	14/6233	187/42456	0.999121	1	GH_D03G1828/GH_A05G0773/GH_A05G4179/GH_D06G0745/novel.7125/GH_A06G0765/GH_A03G0132/GH_A13G0656/GH_A10G0917/GH_A01G0158/GH_D05G2875/GH_D03G0181/GH_D05G2897/GH_D13G0610	14	6	8	PB_vs_PA
Molecular function	GO:0031369	translation initiation factor binding	1/6233	46/42456	0.99933	1	GH_D05G0923	1	0	1	PB_vs_PA
Molecular function	GO:0008139	nuclear localization sequence binding	3/6233	76/42456	0.999439	1	GH_D08G1250/GH_A08G0419/GH_D13G1021	3	2	1	PB_vs_PA
Molecular function	GO:0018024	histone-lysine N-methyltransferase activity	5/6233	100/42456	0.999443	1	GH_A05G4179/GH_A10G0917/GH_A01G0158/GH_D03G0181/GH_D05G2897	5	2	3	PB_vs_PA
Molecular function	GO:0004222	metalloendopeptidase activity	10/6233	154/42456	0.9995	1	GH_D08G2776/GH_D11G0776/novel.1512/GH_A11G0253/GH_A11G2922/GH_D06G0099/GH_A05G3914/novel.4120/GH_D06G2214/GH_A06G2180	10	3	7	PB_vs_PA
Molecular function	GO:0140030	modification-dependent protein binding	3/6233	79/42456	0.999626	1	GH_D05G0046/GH_A08G2086/GH_A01G0044	3	1	2	PB_vs_PA
Molecular function	GO:0034062	5'-3' RNA polymerase activity	24/6233	293/42456	0.999737	1	novel.85/novel.2040/novel.4205/novel.2193/GH_A08G1166/novel.1845/novel.1839/GH_D07G1620/GH_A12G0211/novel.5402/novel.3418/novel.6224/novel.2261/GH_A12G1777/GH_A05G1320/novel.2431/novel.4018/novel.3168/GH_D05G0923/novel.4432/GH_D13G0264/novel.6984/novel.2011/novel.2972	24	8	16	PB_vs_PA
Molecular function	GO:0097747	RNA polymerase activity	24/6233	293/42456	0.999737	1	novel.85/novel.2040/novel.4205/novel.2193/GH_A08G1166/novel.1845/novel.1839/GH_D07G1620/GH_A12G0211/novel.5402/novel.3418/novel.6224/novel.2261/GH_A12G1777/GH_A05G1320/novel.2431/novel.4018/novel.3168/GH_D05G0923/novel.4432/GH_D13G0264/novel.6984/novel.2011/novel.2972	24	8	16	PB_vs_PA
Molecular function	GO:0008061	chitin binding	2/6233	69/42456	0.999777	1	GH_D07G0308/GH_A09G2294	2	1	1	PB_vs_PA
Molecular function	GO:0008137	NADH dehydrogenase (ubiquinone) activity	2/6233	69/42456	0.999777	1	novel.3695/novel.391	2	0	2	PB_vs_PA
Molecular function	GO:0050136	NADH dehydrogenase (quinone) activity	2/6233	69/42456	0.999777	1	novel.3695/novel.391	2	0	2	PB_vs_PA
Molecular function	GO:0008094	DNA-dependent ATPase activity	9/6233	152/42456	0.999791	1	GH_D01G0310/GH_A09G2703/GH_A06G1102/GH_D11G1825/GH_D11G0381/GH_D09G2624/GH_D11G1303/GH_D03G0861/GH_A05G0814	9	7	2	PB_vs_PA
Molecular function	GO:0008173	RNA methyltransferase activity	4/6233	98/42456	0.999839	1	GH_A12G2334/GH_A03G2198/GH_D03G0114/GH_A10G2685	4	0	4	PB_vs_PA
Molecular function	GO:0016278	lysine N-methyltransferase activity	6/6233	124/42456	0.999878	1	GH_A05G4179/novel.7125/GH_A10G0917/GH_A01G0158/GH_D03G0181/GH_D05G2897	6	3	3	PB_vs_PA
Molecular function	GO:0016279	protein-lysine N-methyltransferase activity	6/6233	124/42456	0.999878	1	GH_A05G4179/novel.7125/GH_A10G0917/GH_A01G0158/GH_D03G0181/GH_D05G2897	6	3	3	PB_vs_PA
Molecular function	GO:0004812	aminoacyl-tRNA ligase activity	9/6233	161/42456	0.999922	1	GH_A12G1522/GH_D08G0193/novel.5620/GH_A10G2117/GH_A10G2118/GH_D09G1802/GH_A08G0335/GH_D08G0355/GH_A09G1848	9	7	2	PB_vs_PA
Molecular function	GO:0016875	ligase activity, forming carbon-oxygen bonds	9/6233	161/42456	0.999922	1	GH_A12G1522/GH_D08G0193/novel.5620/GH_A10G2117/GH_A10G2118/GH_D09G1802/GH_A08G0335/GH_D08G0355/GH_A09G1848	9	7	2	PB_vs_PA
Molecular function	GO:0044877	protein-containing complex binding	22/6233	293/42456	0.999944	1	GH_A02G1566/GH_A01G0821/GH_A13G0102/GH_A02G2061/GH_D07G1768/GH_A07G0531/novel.4932/GH_D11G1546/GH_A07G0438/novel.3500/GH_D13G0105/GH_D12G2271/novel.7000/GH_A12G0169/novel.6960/GH_A12G2254/GH_D12G2994/GH_A04G1418/novel.3024/GH_D13G0106/GH_D04G1762/GH_D07G1502	22	11	11	PB_vs_PA
Molecular function	GO:0042393	histone binding	19/6233	265/42456	0.999946	1	novel.5974/GH_A13G1704/GH_A12G2885/GH_A10G1717/GH_D11G1060/GH_D05G0046/GH_A12G2676/GH_D10G1183/GH_D12G2702/GH_A08G2086/GH_D13G1659/GH_D13G0972/GH_A01G0043/GH_D10G1155/GH_A11G1029/GH_A03G0636/GH_D04G1828/GH_D06G0917/GH_A01G0044	19	13	6	PB_vs_PA
Molecular function	GO:0003899	DNA-directed 5'-3' RNA polymerase activity	8/6233	166/42456	0.999988	1	GH_A08G1166/novel.1839/GH_D07G1620/GH_A12G0211/GH_A12G1777/GH_A05G1320/GH_D05G0923/novel.4432	8	2	6	PB_vs_PA
Molecular function	GO:0008536	Ran GTPase binding	1/6233	76/42456	0.999994	1	GH_A08G0419	1	0	1	PB_vs_PA
Molecular function	GO:0101005	ubiquitinyl hydrolase activity	5/6233	149/42456	0.999999	1	GH_A10G2138/GH_A06G1226/GH_D13G2053/GH_A10G2137/GH_D08G1927	5	2	3	PB_vs_PA
Molecular function	GO:0036459	thiol-dependent ubiquitinyl hydrolase activity	4/6233	141/42456	1	1	GH_A10G2138/GH_D13G2053/GH_A10G2137/GH_D08G1927	4	1	3	PB_vs_PA
Molecular function	GO:0019783	ubiquitin-like protein-specific protease activity	6/6233	169/42456	1	1	GH_A10G2138/novel.7205/GH_D13G2053/GH_A10G2137/GH_D08G1927/GH_D05G0766	6	1	5	PB_vs_PA
Molecular function	GO:0004004	ATP-dependent RNA helicase activity	10/6233	218/42456	1	1	GH_D12G1488/GH_D05G1891/GH_A12G1478/GH_D08G2070/GH_D04G0369/GH_D06G1284/GH_A01G1856/GH_D12G0128/GH_D10G2288/GH_A05G1854	10	2	8	PB_vs_PA
Molecular function	GO:0008186	RNA-dependent ATPase activity	10/6233	218/42456	1	1	GH_D12G1488/GH_D05G1891/GH_A12G1478/GH_D08G2070/GH_D04G0369/GH_D06G1284/GH_A01G1856/GH_D12G0128/GH_D10G2288/GH_A05G1854	10	2	8	PB_vs_PA
Molecular function	GO:0008026	ATP-dependent helicase activity	16/6233	285/42456	1	1	GH_D12G1488/GH_D05G1891/GH_A12G1478/GH_A09G2703/GH_D08G2070/GH_D11G1825/GH_D11G0381/GH_D09G2624/GH_D04G0369/GH_D11G1303/GH_D06G1284/GH_A01G1856/GH_D12G0128/GH_D10G2288/GH_A05G0814/GH_A05G1854	16	7	9	PB_vs_PA
Molecular function	GO:0070035	purine NTP-dependent helicase activity	16/6233	285/42456	1	1	GH_D12G1488/GH_D05G1891/GH_A12G1478/GH_A09G2703/GH_D08G2070/GH_D11G1825/GH_D11G0381/GH_D09G2624/GH_D04G0369/GH_D11G1303/GH_D06G1284/GH_A01G1856/GH_D12G0128/GH_D10G2288/GH_A05G0814/GH_A05G1854	16	7	9	PB_vs_PA
Molecular function	GO:0008135	translation factor activity, RNA binding	28/6233	406/42456	1	1	GH_D05G0211/GH_D08G2581/GH_A06G1417/GH_A02G0894/GH_A08G2588/GH_D03G1065/GH_D07G1261/GH_A02G0909/GH_A03G0801/GH_A03G0583/GH_A09G1756/GH_A12G0886/novel.6808/GH_A07G0438/GH_A13G1619/GH_A11G3320/GH_A02G1311/GH_A12G0055/GH_A11G0799/GH_A03G0698/GH_A05G0207/GH_D10G1232/GH_D13G1575/GH_A05G0414/GH_D04G0436/GH_D08G1419/novel.132/GH_A05G2582	28	11	17	PB_vs_PA
Molecular function	GO:0140101	catalytic activity, acting on a tRNA	16/6233	288/42456	1	1	GH_A12G1522/GH_D08G0193/GH_A03G1249/novel.5620/GH_D08G1716/novel.2989/GH_A08G1704/GH_A10G2117/GH_A10G2118/GH_D09G1802/GH_A08G0335/GH_D08G0355/GH_A10G2685/GH_D05G2192/GH_A09G1848/GH_A10G0312	16	10	6	PB_vs_PA
Molecular function	GO:0003724	RNA helicase activity	10/6233	224/42456	1	1	GH_D12G1488/GH_D05G1891/GH_A12G1478/GH_D08G2070/GH_D04G0369/GH_D06G1284/GH_A01G1856/GH_D12G0128/GH_D10G2288/GH_A05G1854	10	2	8	PB_vs_PA
Molecular function	GO:0003743	translation initiation factor activity	12/6233	254/42456	1	1	GH_D05G0211/GH_D08G2581/GH_A06G1417/GH_A08G2588/GH_A02G0909/GH_A09G1756/GH_A07G0438/GH_A13G1619/GH_A05G0207/GH_D13G1575/GH_A05G0414/GH_A05G2582	12	7	5	PB_vs_PA
Molecular function	GO:0019843	rRNA binding	19/6233	402/42456	1	1	GH_A08G1694/GH_D01G1694/novel.4913/novel.1953/GH_D10G0387/GH_D11G3108/GH_D10G2022/GH_D07G2267/GH_A02G1432/GH_A05G1311/GH_A11G3080/GH_D04G0953/GH_A01G2261/GH_A12G2575/GH_A05G3034/GH_D11G2222/GH_A05G0988/GH_D06G1284/GH_D05G3042	19	11	8	PB_vs_PA
Biological process	GO:0042335	cuticle development	45/5749	121/39824	4.90903e-10	1.40693e-06	GH_A10G2418/GH_A11G2732/GH_A10G1686/GH_D13G2350/GH_D12G1216/GH_A05G0212/GH_A11G1150/GH_A13G2356/GH_D11G0918/GH_A11G0883/GH_D05G0216/GH_D10G2517/GH_A08G1040/GH_A06G0645/GH_D04G0483/GH_A12G1422/GH_D12G1437/GH_A01G1670/GH_D11G1179/GH_D06G0615/GH_A08G2190/GH_D10G1214/GH_A01G2323/GH_A05G3884/GH_A09G0100/GH_A03G1185/GH_D06G2151/GH_D01G1764/GH_D08G1173/GH_A05G0693/GH_A12G1208/GH_A11G0179/GH_D11G0179/GH_…	45	31	14	PB_vs_PA
Biological process	GO:0009699	phenylpropanoid biosynthetic process	94/5749	363/39824	6.63972e-09	9.51471e-06	GH_A01G2316/GH_D01G2395/GH_D10G0149/GH_D07G1174/GH_A11G1150/GH_D10G0526/GH_D01G1745/GH_A09G2422/GH_A04G1441/GH_A11G3712/GH_D10G1602/GH_D09G2362/GH_D05G1208/GH_A13G2661/GH_A05G1172/GH_A05G4329/novel.6825/GH_A13G0625/GH_A12G1422/GH_D12G1437/GH_D10G0983/GH_A09G1893/GH_A06G0995/GH_D04G1638/GH_D06G1010/GH_D11G1179/GH_D11G0478/GH_A13G0011/GH_A01G1651/GH_D12G2680/GH_A08G1814/GH_D09G1239/GH_A01G1126/GH_A…	94	43	51	PB_vs_PA
Biological process	GO:0044036	cell wall macromolecule metabolic process	103/5749	413/39824	1.11358e-08	1.06384e-05	GH_D02G2124/GH_D03G0319/GH_D13G0690/GH_A02G1746/GH_A08G2227/GH_D05G1958/GH_A13G0571/novel.3208/novel.5665/GH_A13G0572/GH_A12G0871/GH_A11G1708/GH_D12G0771/GH_D11G2095/GH_D03G1581/GH_A03G0394/GH_D04G2036/GH_A08G0931/GH_A03G1637/GH_A03G1794/GH_D12G1371/GH_A06G1705/GH_A10G0047/GH_D02G2233/GH_A02G0509/GH_A06G1155/GH_A10G1868/GH_D11G1136/GH_D11G0546/GH_D02G1953/GH_A03G2115/GH_D11G0086/GH_D02G1635/GH_A0…	103	34	69	PB_vs_PA
Biological process	GO:0005982	starch metabolic process	61/5749	212/39824	5.25652e-08	2.99602e-05	GH_A02G0701/GH_A09G2029/GH_D09G1976/GH_D02G2372/GH_D06G1240/GH_D11G1564/GH_D02G0715/GH_A08G0676/GH_A03G2201/GH_A05G1920/GH_D11G2506/GH_D13G0322/GH_D04G0013/GH_D05G1957/GH_A10G1737/GH_D06G0320/GH_D02G1301/GH_D01G1381/GH_A13G0328/GH_D09G1756/GH_A09G1805/GH_D09G1897/GH_D07G0850/GH_A09G1891/GH_A08G1286/GH_D05G1743/GH_A05G4143/GH_D12G2846/GH_A11G0017/GH_A05G1711/GH_A09G1943/GH_A01G1300/GH_D01G1607/GH_…	61	9	52	PB_vs_PA
Biological process	GO:0033692	cellular polysaccharide biosynthetic process	114/5749	484/39824	5.55024e-08	2.99602e-05	GH_A11G2080/novel.3208/GH_A09G2029/GH_D09G1976/GH_D02G2372/GH_A07G2317/GH_D11G1564/GH_D11G2095/GH_A08G0676/GH_D05G2460/GH_D04G2036/GH_A03G2201/GH_A09G2195/GH_A05G1920/GH_D13G0322/GH_D04G0013/GH_D05G1957/GH_D08G2534/GH_A10G0047/GH_D11G2354/GH_A06G1155/GH_D10G0063/GH_A13G0328/GH_A03G2115/GH_D11G0086/GH_D02G1635/GH_A09G1403/GH_A08G2527/GH_D05G1143/GH_D09G1897/GH_D07G0850/GH_D10G0049/GH_D05G2389/GH_D…	114	35	79	PB_vs_PA
Biological process	GO:0006633	fatty acid biosynthetic process	111/5749	469/39824	6.31409e-08	2.99602e-05	GH_A07G1046/GH_A12G1320/GH_A13G2177/GH_A10G2418/GH_A03G1679/GH_A01G0007/GH_A12G0282/GH_D02G1157/GH_D13G2158/GH_D12G1341/GH_A01G2026/GH_D02G1843/GH_D02G1695/GH_A09G2422/GH_A09G1076/GH_D10G2517/GH_D01G2189/GH_D10G1602/GH_A02G0927/GH_D07G2269/GH_D09G2362/GH_D05G0980/GH_D07G1033/GH_D08G1919/GH_D04G1454/GH_A08G0676/GH_A13G0625/GH_A01G2012/GH_D01G2106/GH_D04G1638/GH_D10G2411/GH_A07G1457/GH_A01G0048/GH_…	111	68	43	PB_vs_PA
Biological process	GO:0010143	cutin biosynthetic process	39/5749	113/39824	7.31758e-08	2.99602e-05	GH_D10G2271/GH_A10G1686/GH_A11G0931/GH_A11G1150/GH_D09G1751/GH_D10G1477/GH_A09G1801/GH_A11G0105/GH_D04G0483/GH_A12G1422/GH_D12G1437/GH_D11G1179/GH_A10G2169/GH_D10G1214/GH_A01G2323/GH_A05G3884/GH_A06G1717/GH_D05G1182/GH_D11G0958/GH_A09G0100/GH_A03G1185/GH_A08G1222/GH_D06G1740/GH_A11G0179/GH_D01G2065/GH_D11G0179/GH_D10G2683/novel.3828/GH_A05G1181/GH_D10G0148/GH_D08G1149/GH_D12G1017/GH_D11G0107/GH_A…	39	26	13	PB_vs_PA
Biological process	GO:0009698	phenylpropanoid metabolic process	111/5749	478/39824	1.78232e-07	6.38517e-05	GH_A10G0499/GH_A01G2316/GH_D01G2395/GH_D10G0149/GH_D07G1174/GH_D03G0525/GH_A11G1150/GH_D10G0526/GH_D01G1745/GH_A02G1654/GH_A09G2422/GH_A04G1441/GH_A11G3712/GH_D10G1602/GH_D09G2362/GH_D05G1208/GH_D10G0525/GH_A13G2661/GH_A05G1172/GH_A05G4329/novel.6825/GH_A13G0625/GH_A12G1422/GH_D12G1437/GH_D10G0983/GH_A09G1893/GH_A06G0995/GH_D04G1638/GH_D06G1010/GH_D11G1179/GH_D11G0478/GH_A13G0011/GH_A01G1651/GH_D…	111	54	57	PB_vs_PA
Biological process	GO:0010383	cell wall polysaccharide metabolic process	82/5749	330/39824	3.85995e-07	0.000122918	GH_D02G2124/GH_D03G0319/GH_A02G1746/GH_A08G2227/novel.3208/novel.5665/GH_A12G0871/GH_D12G0771/GH_D11G2095/GH_D03G1581/GH_A03G0394/GH_D04G2036/GH_A03G1637/GH_A06G1705/GH_D02G2233/GH_A02G0509/GH_A06G1155/GH_D11G0546/GH_A03G2115/GH_D11G0086/GH_D02G1635/GH_A09G1403/GH_D06G1728/GH_D05G1143/GH_D01G1898/GH_A11G2238/GH_A10G0144/GH_D05G2389/GH_D06G1355/GH_A12G1687/GH_A05G0781/GH_A10G0707/GH_A05G1965/GH_A0…	82	27	55	PB_vs_PA
Biological process	GO:0006855	drug transmembrane transport	46/5749	152/39824	4.50132e-07	0.000129008	GH_A05G0212/GH_D02G1745/GH_A08G2485/GH_A05G1163/GH_D08G2494/GH_D11G1229/GH_D05G0216/GH_D01G1216/GH_D06G0334/GH_D11G2556/GH_A06G0645/GH_A02G0518/GH_A06G0349/GH_A11G1199/GH_D13G1676/GH_D13G1115/GH_D06G0615/GH_A01G1155/GH_A06G0150/GH_A13G1722/GH_D02G1744/GH_A03G1572/novel.482/GH_A05G3054/GH_D05G3062/GH_A07G1178/GH_D09G1521/GH_D05G1163/GH_A11G2487/GH_D11G2273/GH_D01G2374/GH_A03G0177/GH_A07G0092/novel…	46	27	19	PB_vs_PA
Biological process	GO:0010412	mannan metabolic process	13/5749	21/39824	7.56484e-07	0.000197099	GH_D13G0690/GH_D05G1958/GH_A13G0571/GH_A13G0572/GH_A03G1794/GH_D12G1371/GH_A06G1155/GH_D11G1136/GH_D02G1953/GH_D05G1143/GH_D06G1355/GH_A05G1143/GH_D06G1815	13	2	11	PB_vs_PA
Biological process	GO:0010214	seed coat development	36/5749	110/39824	9.94398e-07	0.000237495	GH_D08G0076/GH_A08G0073/GH_D10G0526/novel.3208/GH_D10G1961/GH_A04G0959/GH_A11G3480/GH_A11G2581/GH_D03G1435/GH_A08G0931/GH_D08G2087/GH_D05G2121/GH_D12G1315/GH_A05G2439/GH_D04G1292/GH_A05G2091/GH_A07G1434/GH_D12G1376/GH_A06G1506/GH_D03G1028/novel.3591/GH_D09G1056/GH_A11G2313/GH_A09G2563/GH_D06G1547/GH_A12G0898/GH_D09G1328/GH_A12G1358/GH_D02G2095/GH_A05G4025/GH_A04G1169/GH_D07G1426/GH_D07G1063/GH_A0…	36	17	19	PB_vs_PA
Biological process	GO:0010410	hemicellulose metabolic process	67/5749	261/39824	1.26462e-06	0.000278799	GH_D02G2124/GH_D03G0319/GH_A02G1746/GH_A08G2227/novel.3208/novel.5665/GH_A12G0871/GH_D12G0771/GH_D11G2095/GH_D03G1581/GH_A03G0394/GH_D04G2036/GH_A03G1637/GH_A06G1705/GH_D02G2233/GH_A02G0509/GH_D11G0546/GH_A03G2115/GH_D11G0086/GH_D02G1635/GH_A09G1403/GH_D06G1728/GH_D01G1898/GH_A11G2238/GH_A10G0144/GH_A12G1687/GH_A05G0781/GH_A05G1965/GH_A02G0194/GH_A11G1393/GH_A05G1511/GH_D05G3276/GH_A03G0650/GH_A1…	67	19	48	PB_vs_PA
Biological process	GO:0009813	flavonoid biosynthetic process	74/5749	298/39824	1.41974e-06	0.000290642	novel.905/GH_D10G1568/GH_D12G0616/GH_D12G2010/GH_D08G2138/GH_A10G2687/GH_A03G0193/GH_D05G1416/novel.2846/GH_D11G1073/GH_A11G1273/GH_D09G0520/GH_D13G0214/GH_D08G1343/GH_A05G1172/GH_D09G1469/GH_A09G0001/GH_A12G0596/novel.4718/GH_D05G2004/GH_D07G1302/GH_A02G1650/GH_D02G0359/GH_D05G1662/GH_A08G2671/GH_A07G0814/GH_A09G1517/GH_D08G2039/GH_A05G1401/GH_D07G0816/GH_A05G2439/GH_A13G2284/GH_A05G1631/GH_A01G…	74	59	15	PB_vs_PA
Biological process	GO:0009664	plant-type cell wall organization	86/5749	362/39824	1.53283e-06	0.000292874	GH_A04G1018/GH_D12G1216/GH_A12G1312/GH_D04G0423/GH_A11G2080/GH_D01G2015/GH_D11G0918/GH_A01G1762/GH_A05G1837/GH_A02G0199/GH_A11G0883/GH_A04G1648/GH_D11G1072/GH_D05G1874/GH_D01G1876/GH_A12G2029/GH_D09G1670/GH_D12G1333/GH_D10G1215/GH_D02G0712/GH_A09G1722/GH_D05G1740/GH_D11G2354/GH_A06G1155/GH_D04G1997/GH_A03G1196/GH_A09G2631/GH_A10G1685/GH_D10G2061/GH_D03G1417/GH_D05G1143/GH_D13G0780/GH_D08G1173/GH_…	86	57	29	PB_vs_PA
Biological process	GO:0055088	lipid homeostasis	28/5749	78/39824	1.99328e-06	0.000357046	GH_A02G1947/GH_A10G2603/GH_D10G2713/GH_D13G0700/GH_D03G0115/GH_A05G0193/GH_D07G1076/GH_D03G1359/GH_D05G0196/GH_A05G0917/GH_D12G0753/GH_D06G1916/GH_D11G1957/GH_A11G2365/GH_A13G0397/GH_D03G1406/GH_D12G2230/GH_D13G0394/GH_D04G1377/GH_D02G1246/GH_D05G0909/GH_A03G0601/GH_A03G0560/GH_A12G2213/GH_D06G1855/GH_D05G1993/GH_D12G2821/GH_A05G1364	28	15	13	PB_vs_PA
Biological process	GO:0010025	wax biosynthetic process	41/5749	137/39824	2.5306e-06	0.000426629	GH_A12G1320/GH_D04G0747/GH_A10G2418/GH_A03G1679/GH_D13G2350/GH_D07G1174/GH_D07G1492/GH_D12G1341/GH_A11G1150/GH_A13G2356/GH_D02G1843/GH_A03G2120/GH_D10G2517/GH_A08G1040/GH_A06G1828/GH_A12G1422/GH_D12G1437/GH_D09G0336/GH_A01G2012/GH_D01G2106/GH_D11G1179/GH_A07G1457/GH_D04G0205/GH_A01G2323/GH_D13G1861/GH_D10G1130/GH_A03G1185/GH_A13G0413/GH_A05G3496/GH_D04G0204/GH_D06G1860/GH_D04G1575/GH_D13G0408/GH_…	41	31	10	PB_vs_PA
Biological process	GO:0045962	positive regulation of development, heterochronic	11/5749	17/39824	2.98389e-06	0.000452228	GH_A09G0092/GH_D05G3657/GH_D04G0444/GH_A01G0546/GH_D01G0540/GH_A04G0407/GH_D12G2026/GH_A13G1748/GH_A12G2026/GH_A05G3929/GH_D13G1705	11	11	0	PB_vs_PA
Biological process	GO:0006081	cellular aldehyde metabolic process	58/5749	221/39824	2.99802e-06	0.000452228	GH_D03G0110/GH_A02G1952/GH_D08G0045/GH_A13G1089/GH_A05G3156/GH_D01G1749/GH_D03G1813/GH_A12G2667/GH_A12G0585/GH_D12G1756/GH_A02G0557/GH_D05G3167/GH_D12G2693/GH_D09G0783/GH_A12G1975/GH_A01G1655/GH_A06G1733/GH_D10G2529/GH_A03G0150/GH_D07G1097/GH_A06G0497/GH_D06G1759/GH_A09G0427/GH_A07G1977/GH_A04G0141/GH_A05G3654/GH_D03G0882/GH_D04G1556/GH_A03G1445/GH_A12G1760/GH_A02G1738/GH_A11G0010/GH_D02G0576/GH_…	58	18	40	PB_vs_PA
Biological process	GO:0009809	lignin biosynthetic process	53/5749	197/39824	3.56479e-06	0.000487122	GH_D10G0149/GH_A04G1441/GH_D05G1208/GH_A13G2661/GH_A05G1172/GH_A05G4329/novel.6825/GH_D10G0983/GH_A09G1893/GH_A06G0995/GH_D06G1010/GH_D11G0478/GH_A13G0011/GH_D12G2680/GH_A08G1814/GH_D09G1239/GH_A03G1699/GH_A05G1206/GH_D13G2276/GH_D08G1834/GH_D07G0806/GH_D06G1957/GH_A05G1174/GH_A13G2660/GH_D05G1877/GH_A10G0974/GH_A08G1322/GH_D06G1737/GH_D02G0885/GH_A11G1870/GH_D08G1219/GH_D05G2185/GH_D09G1845/GH_D…	53	20	33	PB_vs_PA
Biological process	GO:0015893	drug transport	54/5749	202/39824	3.56928e-06	0.000487122	GH_A05G0212/GH_D02G1745/GH_A08G2485/GH_A05G1163/GH_D08G2494/GH_D11G1229/GH_D05G0216/GH_D01G1216/GH_D06G0334/GH_D11G2556/GH_A06G0645/GH_A06G2148/GH_A02G0518/GH_A06G0349/GH_A11G1199/GH_D13G1676/GH_D13G1115/GH_D06G0615/GH_A01G1155/GH_A06G0150/GH_A13G1722/GH_D02G1744/GH_A08G0887/GH_A03G1572/novel.482/GH_A05G3054/GH_D05G3062/GH_A07G1178/GH_D09G1259/GH_D09G1521/GH_D05G1163/GH_A09G1303/GH_A11G2487/GH_D1…	54	29	25	PB_vs_PA
Biological process	GO:1901568	fatty acid derivative metabolic process	45/5749	160/39824	5.3542e-06	0.000697507	GH_A12G1320/GH_D04G0747/GH_A10G2418/GH_A03G1679/GH_D13G2350/GH_D07G1174/GH_D07G1492/GH_D12G1341/GH_A11G1150/GH_A13G2356/GH_A12G2491/GH_D02G1843/GH_A03G2120/GH_D10G2517/GH_A08G1040/GH_A06G1828/GH_D12G2504/GH_A12G1422/GH_D12G1437/GH_D09G0336/GH_A01G2012/GH_D01G2106/GH_D11G1179/GH_A07G1457/GH_D04G0205/GH_A01G2323/novel.6763/GH_D13G1861/GH_D10G1130/GH_A03G1185/GH_A13G0413/GH_A05G3496/GH_D04G0204/GH_D…	45	34	11	PB_vs_PA
Biological process	GO:0010166	wax metabolic process	41/5749	141/39824	5.60912e-06	0.000698946	GH_A12G1320/GH_D04G0747/GH_A10G2418/GH_A03G1679/GH_D13G2350/GH_D07G1174/GH_D07G1492/GH_D12G1341/GH_A11G1150/GH_A13G2356/GH_D02G1843/GH_A03G2120/GH_D10G2517/GH_A08G1040/GH_A06G1828/GH_A12G1422/GH_D12G1437/GH_D09G0336/GH_A01G2012/GH_D01G2106/GH_D11G1179/GH_A07G1457/GH_D04G0205/GH_A01G2323/GH_D13G1861/GH_D10G1130/GH_A03G1185/GH_A13G0413/GH_A05G3496/GH_D04G0204/GH_D06G1860/GH_D04G1575/GH_D13G0408/GH_…	41	31	10	PB_vs_PA
Biological process	GO:0019252	starch biosynthetic process	34/5749	109/39824	6.50125e-06	0.000776357	GH_A09G2029/GH_D09G1976/GH_D02G2372/GH_D11G1564/GH_A08G0676/GH_A03G2201/GH_A05G1920/GH_D13G0322/GH_D04G0013/GH_D05G1957/GH_A13G0328/GH_D09G1897/GH_D07G0850/GH_A08G1286/GH_D05G1743/GH_D12G2846/GH_A05G1711/GH_A09G1943/GH_A07G0847/GH_D12G2847/GH_D09G1945/GH_A02G1732/GH_D03G0332/GH_D08G1263/GH_D10G1393/GH_A12G2822/GH_D01G2332/GH_A05G2914/GH_A11G1260/GH_D05G2835/GH_D02G1035/GH_D05G2936/GH_A04G0817/GH_…	34	6	28	PB_vs_PA
Biological process	GO:1901570	fatty acid derivative biosynthetic process	42/5749	147/39824	7.05555e-06	0.000808849	GH_A12G1320/GH_D04G0747/GH_A10G2418/GH_A03G1679/GH_D13G2350/GH_D07G1174/GH_D07G1492/GH_D12G1341/GH_A11G1150/GH_A13G2356/GH_D02G1843/GH_A03G2120/GH_D10G2517/GH_A08G1040/GH_A06G1828/GH_A12G1422/GH_D12G1437/GH_D09G0336/GH_A01G2012/GH_D01G2106/GH_D11G1179/GH_A07G1457/GH_D04G0205/GH_A01G2323/novel.6763/GH_D13G1861/GH_D10G1130/GH_A03G1185/GH_A13G0413/GH_A05G3496/GH_D04G0204/GH_D06G1860/GH_D04G1575/GH_D…	42	31	11	PB_vs_PA
Biological process	GO:0042761	very long-chain fatty acid biosynthetic process	18/5749	42/39824	7.74729e-06	0.000853989	GH_A10G2418/GH_A01G0007/GH_D02G1695/GH_D10G2517/GH_D07G2269/GH_D08G1919/GH_A13G0625/GH_D04G1638/GH_A03G0544/GH_D03G1424/GH_D03G1431/GH_A05G3316/GH_D13G0938/GH_D13G0635/GH_A03G0536/GH_A06G0117/GH_D03G1482/GH_A08G1907	18	15	3	PB_vs_PA
Biological process	GO:0009812	flavonoid metabolic process	80/5749	346/39824	1.01476e-05	0.00107715	novel.905/GH_D10G1568/GH_D12G0616/GH_D12G2010/GH_D08G2138/GH_A10G2687/novel.5881/GH_A03G0193/GH_D05G1416/novel.2846/GH_D11G1073/GH_A11G1273/GH_D09G0520/GH_D13G0214/GH_D08G1343/GH_A05G1172/GH_D09G1469/GH_A09G0001/GH_A12G0596/novel.4718/GH_D05G2004/GH_D07G1302/GH_A02G1650/GH_D02G0359/GH_D05G1662/GH_A08G2671/GH_A07G0814/GH_A09G1517/GH_D08G2039/novel.4686/GH_A05G1401/GH_D06G2007/GH_D07G0816/GH_A05G24…	80	63	17	PB_vs_PA
Biological process	GO:0009250	glucan biosynthetic process	73/5749	309/39824	1.10917e-05	0.00113531	GH_A11G2080/GH_A09G2029/GH_D09G1976/GH_D02G2372/GH_A07G2317/GH_D11G1564/GH_A08G0676/GH_D05G2460/GH_A03G2201/GH_A09G2195/GH_A05G1920/GH_D13G0322/GH_D04G0013/GH_D05G1957/GH_D08G2534/GH_A10G0047/GH_D11G2354/GH_A13G0328/GH_D11G0086/GH_A08G2527/GH_D09G1897/GH_D07G0850/GH_D10G0049/GH_D05G2389/GH_A08G1286/GH_D05G1743/GH_A11G1393/GH_A11G2594/GH_D12G2846/GH_D03G0526/GH_A10G1995/GH_A05G2368/GH_D05G1655/GH_…	73	24	49	PB_vs_PA
Biological process	GO:1901617	organic hydroxy compound biosynthetic process	103/5749	475/39824	1.21561e-05	0.00120136	GH_D05G2692/GH_A02G1947/GH_D10G0526/GH_D01G1745/GH_D03G0582/GH_A10G2603/GH_D10G2713/GH_D02G1914/GH_D12G2431/GH_A02G1572/GH_D03G0115/GH_A09G1075/GH_A10G0430/GH_A12G2037/GH_D07G1076/GH_D13G2608/GH_D03G1359/GH_A02G1650/GH_A08G2671/GH_A07G0814/GH_A01G1651/GH_A11G0317/GH_A11G2014/GH_D10G0453/GH_D07G0816/GH_A05G2439/GH_A05G3846/GH_D06G1916/GH_A08G1771/GH_D07G0722/GH_D02G0129/GH_A10G0078/GH_A07G0732/GH_…	103	57	46	PB_vs_PA
Biological process	GO:0010268	brassinosteroid homeostasis	21/5749	58/39824	3.17062e-05	0.00302899	GH_A02G1947/GH_A10G2603/GH_D10G2713/GH_D03G0115/GH_A05G0193/GH_D07G1076/GH_D03G1359/GH_D05G0196/GH_D06G1916/GH_D11G1957/GH_A11G2365/GH_A13G0397/GH_D03G1406/GH_D12G2230/GH_D13G0394/GH_A03G0560/GH_A12G2213/GH_D06G1855/GH_D05G1993/GH_D12G2821/GH_A05G1364	21	13	8	PB_vs_PA
Biological process	GO:0010345	suberin biosynthetic process	28/5749	90/39824	4.31505e-05	0.00398934	GH_D07G1174/GH_A11G1150/GH_A09G2422/GH_A11G3712/GH_D10G1602/GH_D09G2362/GH_A13G0625/GH_A12G1422/GH_D12G1437/GH_D04G1638/GH_D11G1179/GH_A01G2323/GH_A09G0100/GH_A03G1185/GH_A10G0707/GH_A11G0179/GH_D11G0179/GH_D13G0635/GH_D10G0875/GH_D09G0698/GH_D11G0354/GH_D05G0197/GH_A07G1194/GH_D09G1410/GH_D10G1833/GH_A10G1273/GH_A05G1031/GH_A01G0875	28	15	13	PB_vs_PA
Biological process	GO:0010411	xyloglucan metabolic process	33/5749	114/39824	4.84317e-05	0.00433767	GH_D03G0319/GH_A02G1746/GH_A08G2227/novel.5665/GH_A12G0871/GH_D12G0771/GH_D03G1581/GH_A03G0394/GH_A03G1637/GH_A06G1705/GH_A02G0509/GH_D11G0546/GH_D11G0086/GH_D06G1728/GH_A11G2238/GH_A10G0144/GH_A02G0194/GH_A11G1393/GH_D05G3276/GH_A11G0524/GH_A03G1313/GH_D02G0206/GH_A12G2834/GH_D13G0655/GH_A08G0268/GH_D10G0154/GH_A08G0267/GH_A08G0273/GH_D02G1023/GH_D08G0287/GH_A01G1419/GH_A02G0984/GH_A05G3249	33	11	22	PB_vs_PA
Biological process	GO:0015977	carbon fixation	26/5749	82/39824	5.57087e-05	0.00477071	GH_D12G1910/GH_A12G1909/GH_A10G2047/GH_A01G0515/GH_A12G1975/GH_D01G0532/GH_A13G1756/GH_A07G1591/GH_A05G2847/GH_A11G1704/GH_D10G2151/GH_A01G0945/GH_D07G0710/GH_A07G1399/GH_D05G2869/GH_A11G1702/GH_D12G1176/GH_A03G0010/GH_A07G1943/GH_A11G3741/GH_A03G0320/GH_D07G1935/GH_A12G1175/GH_A10G0699/GH_D11G1742/GH_D07G1598	26	0	26	PB_vs_PA
Biological process	GO:0009637	response to blue light	49/5749	195/39824	5.6596e-05	0.00477071	GH_D07G2376/GH_A07G2429/GH_D03G1511/GH_A05G4136/GH_D02G0687/GH_D13G0518/GH_A06G0109/GH_D05G1995/GH_A05G0353/GH_D04G0244/GH_A02G0676/GH_D12G0117/GH_A13G0750/GH_A06G0108/GH_A07G0715/GH_A10G2477/GH_D07G0701/GH_A08G2313/GH_D13G0763/GH_D10G1104/GH_A12G0110/GH_A10G0777/GH_A01G2305/GH_D04G1377/GH_D05G2485/GH_D09G2342/GH_D02G2171/GH_D10G0950/GH_A10G1009/GH_D07G0719/GH_A03G1675/GH_A04G0239/GH_A13G0331/GH_…	49	24	25	PB_vs_PA
Biological process	GO:0009606	tropism	62/5749	265/39824	6.56614e-05	0.00537673	GH_D07G2376/GH_A11G2294/GH_A07G2429/GH_D03G1511/GH_A05G2543/GH_A05G4136/GH_D13G0518/GH_A01G1162/GH_D12G1925/GH_A05G2003/GH_A05G0353/GH_A04G0589/GH_A09G1881/GH_D04G0244/GH_A12G1925/GH_D12G0117/GH_A13G0750/GH_A07G0715/GH_D02G1301/GH_D12G1055/GH_D11G2152/GH_D07G0701/GH_A08G2313/GH_D13G0763/GH_D05G1823/GH_A09G1891/GH_D02G1013/GH_A12G0110/GH_A11G0017/GH_A10G0777/GH_A01G2305/GH_D04G1297/GH_D01G1227/GH_…	62	30	32	PB_vs_PA
Biological process	GO:0042126	nitrate metabolic process	31/5749	108/39824	9.60768e-05	0.00744206	GH_A04G1174/GH_D01G2177/GH_A13G0398/GH_D13G0395/GH_A03G0140/GH_D13G0700/GH_D04G1513/GH_D03G1822/GH_D12G2693/GH_A07G0410/GH_D12G2082/GH_A07G1816/GH_A05G1030/GH_A08G1255/GH_A12G2080/GH_D05G2030/GH_D02G1246/GH_D09G0427/GH_D09G1989/GH_D07G2457/GH_A07G2514/GH_A09G0460/GH_D11G0759/GH_D12G1937/GH_A08G2247/GH_D11G0408/GH_D03G0999/GH_D07G0415/GH_A05G2534/GH_D03G1906/GH_A02G0811	31	8	23	PB_vs_PA
Biological process	GO:0042128	nitrate assimilation	31/5749	108/39824	9.60768e-05	0.00744206	GH_A04G1174/GH_D01G2177/GH_A13G0398/GH_D13G0395/GH_A03G0140/GH_D13G0700/GH_D04G1513/GH_D03G1822/GH_D12G2693/GH_A07G0410/GH_D12G2082/GH_A07G1816/GH_A05G1030/GH_A08G1255/GH_A12G2080/GH_D05G2030/GH_D02G1246/GH_D09G0427/GH_D09G1989/GH_D07G2457/GH_A07G2514/GH_A09G0460/GH_D11G0759/GH_D12G1937/GH_A08G2247/GH_D11G0408/GH_D03G0999/GH_D07G0415/GH_A05G2534/GH_D03G1906/GH_A02G0811	31	8	23	PB_vs_PA
Biological process	GO:0032352	positive regulation of hormone metabolic process	19/5749	54/39824	0.000116211	0.00876473	GH_D06G0044/GH_A05G1889/GH_A12G2646/GH_D11G0438/GH_D02G1301/GH_A09G1891/GH_A11G0017/GH_A05G3449/GH_A06G0058/GH_D01G1607/GH_D09G1843/novel.6133/GH_D07G1477/GH_A05G0889/GH_A03G0679/GH_D11G2715/GH_A11G2692/GH_D05G0879/GH_A01G1520	19	6	13	PB_vs_PA
Biological process	GO:0006751	glutathione catabolic process	8/5749	13/39824	0.000122095	0.00897244	GH_D03G0460/GH_D06G1201/GH_D06G0724/GH_A06G1295/GH_A06G0471/GH_A06G0747/GH_A03G1909/GH_D06G0449	8	0	8	PB_vs_PA
Biological process	GO:0009965	leaf morphogenesis	66/5749	293/39824	0.000130044	0.00931764	GH_D03G0175/GH_D07G0667/GH_D03G1006/GH_A09G0092/novel.5974/GH_A03G1056/GH_A07G0674/GH_A02G1947/GH_D05G3657/GH_D04G0444/GH_D03G0115/GH_A03G1142/GH_A01G0546/GH_A11G1065/GH_D02G2158/GH_D01G0540/GH_A04G0407/GH_D12G2026/GH_D02G1301/GH_A08G1293/GH_D11G1092/GH_A12G1342/GH_D11G1957/GH_A09G1891/GH_A07G0600/GH_D07G1442/GH_A13G1748/GH_A11G0017/GH_A13G0779/GH_D10G0950/GH_D08G1257/GH_D05G3127/GH_D07G1107/GH_A…	66	42	24	PB_vs_PA
Biological process	GO:0090696	post-embryonic plant organ development	101/5749	492/39824	0.000138952	0.00971305	GH_D01G0311/novel.5974/GH_D07G2376/GH_A03G2038/GH_D03G0006/GH_A07G2429/GH_A01G0326/GH_D08G2409/GH_A10G2603/GH_D10G2713/GH_A08G0792/GH_D12G1890/GH_A09G1407/GH_A03G1075/GH_A13G2009/GH_D08G2192/GH_D09G1356/GH_A05G2902/GH_A05G0353/GH_D08G0784/GH_A09G1881/GH_D11G2410/GH_A12G0065/GH_D05G2217/GH_D02G2016/GH_D02G0752/GH_D12G0712/GH_D06G1916/GH_D02G1301/GH_A08G1389/GH_D11G1338/GH_D09G0468/GH_A05G2405/GH_A…	101	41	60	PB_vs_PA
Biological process	GO:0071941	nitrogen cycle metabolic process	35/5749	131/39824	0.000172486	0.0116178	GH_A04G1174/GH_D01G2177/GH_A13G0398/GH_D13G0395/GH_A03G0140/GH_D13G0700/GH_D04G1513/GH_D03G1822/GH_D12G2693/GH_A07G0410/GH_D12G2082/GH_A07G1816/GH_A05G1030/GH_A08G1255/GH_D11G2445/GH_A11G2384/GH_A12G2080/GH_D05G2030/GH_D02G1246/GH_D09G0427/GH_D09G1989/GH_D07G2457/GH_A07G2514/GH_A09G0460/GH_D09G2107/GH_D11G0759/GH_A09G2173/GH_D12G1937/GH_A08G2247/GH_D11G0408/GH_D03G0999/GH_D07G0415/GH_A05G2534/GH_…	35	10	25	PB_vs_PA
Biological process	GO:0010876	lipid localization	68/5749	307/39824	0.000175614	0.0116178	GH_D07G0667/GH_A03G1056/GH_A07G0674/GH_D10G2349/GH_D07G1446/novel.5979/GH_A05G0015/GH_A10G0328/GH_A13G2235/GH_A04G0589/GH_A01G1670/GH_D06G1225/GH_D12G1434/GH_D02G2158/GH_D09G2267/GH_A12G0644/GH_A06G0573/GH_D01G0386/novel.5422/GH_D11G3380/GH_D10G1384/GH_A09G2118/GH_D01G0385/GH_A06G2098/GH_A10G1630/GH_D03G0331/GH_D01G1764/GH_A03G0141/GH_D01G2031/GH_A01G1934/GH_A09G1322/GH_D06G0540/novel.4887/GH_D05…	68	35	33	PB_vs_PA
Biological process	GO:0009638	phototropism	17/5749	47/39824	0.000178362	0.0116178	GH_D03G1511/GH_A05G4136/GH_D13G0518/GH_A05G0353/GH_D04G0244/GH_D12G0117/GH_A13G0750/GH_A07G0715/GH_D07G0701/GH_A08G2313/GH_D13G0763/GH_A12G0110/GH_A10G0777/GH_D02G2171/GH_A03G0465/GH_A13G1363/GH_D05G0218	17	9	8	PB_vs_PA
Biological process	GO:0048439	flower morphogenesis	13/5749	31/39824	0.000185402	0.0118081	GH_A08G1797/GH_A03G0027/GH_D03G1936/GH_D09G1306/GH_D08G1820/GH_D09G0468/GH_D10G1400/GH_A09G1355/GH_D01G2194/GH_A04G1050/GH_A01G2100/GH_A01G1413/GH_D01G2203	13	6	7	PB_vs_PA
Biological process	GO:0046355	mannan catabolic process	9/5749	17/39824	0.000217995	0.013582	GH_D13G0690/GH_D05G1958/GH_A13G0571/GH_A13G0572/GH_A03G1794/GH_D12G1371/GH_D11G1136/GH_D02G1953/GH_D06G1815	9	2	7	PB_vs_PA
Biological process	GO:1905393	plant organ formation	70/5749	321/39824	0.00023173	0.0141306	novel.5974/GH_A03G2038/GH_D03G0006/GH_A10G2603/GH_D10G2713/GH_A08G0792/GH_D03G0969/GH_A02G1090/GH_A09G1407/GH_D03G0092/GH_D09G1356/GH_A05G0353/GH_D08G0784/GH_D06G1057/GH_A08G2190/GH_D09G1306/GH_D12G0552/GH_D02G0752/GH_D12G0712/GH_D06G1916/GH_A08G1389/GH_D09G0468/GH_A05G2405/GH_A11G0819/GH_D08G1168/GH_A11G2365/GH_D10G1400/GH_A09G1355/GH_A06G1042/GH_A02G1814/GH_A12G0537/GH_A01G2345/GH_D01G2194/GH_A…	70	32	38	PB_vs_PA
Biological process	GO:0019253	reductive pentose-phosphate cycle	21/5749	66/39824	0.000264589	0.0154758	GH_A10G2047/GH_A12G1975/GH_A07G1591/GH_A05G2847/GH_A11G1704/GH_D10G2151/GH_A01G0945/GH_D07G0710/GH_A07G1399/GH_D05G2869/GH_A11G1702/GH_D12G1176/GH_A03G0010/GH_A07G1943/GH_A11G3741/GH_A03G0320/GH_D07G1935/GH_A12G1175/GH_A10G0699/GH_D11G1742/GH_D07G1598	21	0	21	PB_vs_PA
Biological process	GO:0019685	photosynthesis, dark reaction	21/5749	66/39824	0.000264589	0.0154758	GH_A10G2047/GH_A12G1975/GH_A07G1591/GH_A05G2847/GH_A11G1704/GH_D10G2151/GH_A01G0945/GH_D07G0710/GH_A07G1399/GH_D05G2869/GH_A11G1702/GH_D12G1176/GH_A03G0010/GH_A07G1943/GH_A11G3741/GH_A03G0320/GH_D07G1935/GH_A12G1175/GH_A10G0699/GH_D11G1742/GH_D07G1598	21	0	21	PB_vs_PA
Biological process	GO:2001057	reactive nitrogen species metabolic process	34/5749	129/39824	0.000279724	0.0157845	GH_A04G1174/GH_D01G2177/GH_A13G0398/GH_D13G0395/GH_A03G0140/GH_D13G0700/GH_D04G1513/GH_D03G1822/GH_D03G1257/GH_D12G2693/GH_A07G0410/GH_D12G2082/GH_A07G1816/GH_A05G1030/GH_A08G1255/GH_A12G2080/GH_D05G2030/GH_D02G1246/GH_D09G0427/GH_D09G1989/GH_D07G2457/GH_A07G2514/GH_A09G0460/GH_D11G0759/GH_D12G1937/GH_A08G2247/GH_D11G0408/GH_D03G0999/GH_D07G0415/GH_A05G2534/GH_D03G1906/GH_D08G2006/GH_A02G0811/GH_…	34	10	24	PB_vs_PA
Biological process	GO:0044247	cellular polysaccharide catabolic process	33/5749	124/39824	0.000281406	0.0157845	GH_D13G0690/GH_A02G0701/GH_D05G1958/GH_A13G0571/GH_A13G0572/GH_D06G1240/GH_D02G0715/GH_D11G2506/GH_A01G1582/GH_A03G1794/GH_D12G1371/GH_D11G1136/GH_D02G1953/GH_D09G1756/GH_A09G1805/GH_D11G3478/GH_A05G1600/GH_A11G3472/GH_A12G2327/GH_D03G0934/GH_A05G2235/GH_D01G1697/GH_A10G1087/GH_D05G2260/GH_D03G0664/GH_A05G2914/GH_A11G1260/GH_D06G1815/GH_D08G2514/GH_D05G2936/GH_A11G2462/GH_D08G1332/GH_D04G0086	33	10	23	PB_vs_PA
Biological process	GO:0006869	lipid transport	61/5749	273/39824	0.000286391	0.0157845	GH_D07G0667/GH_A03G1056/GH_A07G0674/GH_D10G2349/novel.5979/GH_A05G0015/GH_A13G2235/GH_A04G0589/GH_A01G1670/GH_D06G1225/GH_D12G1434/GH_D02G2158/GH_D09G2267/GH_A06G0573/GH_D01G0386/novel.5422/GH_D11G3380/GH_D10G1384/GH_A09G2118/GH_D01G0385/GH_A06G2098/GH_A10G1630/GH_D03G0331/GH_D01G1764/GH_A03G0141/GH_D01G2031/GH_A01G1934/GH_A09G1322/GH_D06G0540/novel.4887/GH_D05G0009/GH_D02G2132/GH_D05G2343/GH_D02…	61	34	27	PB_vs_PA
Biological process	GO:0007265	Ras protein signal transduction	14/5749	37/39824	0.000382701	0.0196693	GH_D08G1616/GH_D02G2104/GH_A07G0188/GH_D05G2230/GH_D04G1677/GH_A08G1601/GH_A04G1337/GH_D08G0377/novel.3957/GH_D04G2106/GH_D02G0868/GH_A11G2878/GH_D11G2905/GH_A05G2205	14	13	1	PB_vs_PA
Biological process	GO:0046578	regulation of Ras protein signal transduction	14/5749	37/39824	0.000382701	0.0196693	GH_D08G1616/GH_D02G2104/GH_A07G0188/GH_D05G2230/GH_D04G1677/GH_A08G1601/GH_A04G1337/GH_D08G0377/novel.3957/GH_D04G2106/GH_D02G0868/GH_A11G2878/GH_D11G2905/GH_A05G2205	14	13	1	PB_vs_PA
Biological process	GO:0051056	regulation of small GTPase mediated signal transduction	14/5749	37/39824	0.000382701	0.0196693	GH_D08G1616/GH_D02G2104/GH_A07G0188/GH_D05G2230/GH_D04G1677/GH_A08G1601/GH_A04G1337/GH_D08G0377/novel.3957/GH_D04G2106/GH_D02G0868/GH_A11G2878/GH_D11G2905/GH_A05G2205	14	13	1	PB_vs_PA
Biological process	GO:0016131	brassinosteroid metabolic process	23/5749	77/39824	0.000389241	0.0196693	GH_A02G1947/GH_A10G2603/GH_D10G2713/GH_D03G0115/GH_A05G0193/GH_D07G1076/GH_D03G1359/GH_D05G0196/GH_D06G1916/GH_D11G1957/GH_A13G0397/GH_D03G1406/GH_D12G2230/GH_D13G0394/GH_D01G0478/GH_A03G0560/GH_A12G2213/GH_D11G2610/GH_D06G1855/GH_D05G1993/GH_D12G2821/GH_A05G1364/GH_A04G0874	23	13	10	PB_vs_PA
Biological process	GO:0044092	negative regulation of molecular function	31/5749	116/39824	0.00039119	0.0196693	GH_D03G1511/GH_A07G0136/GH_D06G1493/GH_A10G1902/GH_D12G0117/GH_D04G0671/GH_D08G2786/GH_A12G2359/GH_A12G0110/GH_D12G2374/GH_A05G1617/novel.308/GH_A01G0305/GH_A11G3684/GH_D07G0143/GH_A03G0465/novel.4256/GH_A11G1103/GH_A05G3862/GH_A07G2141/novel.6058/GH_A10G0917/GH_D01G0289/GH_D02G2312/GH_D05G3729/GH_D07G2079/GH_D11G3713/GH_D13G0383/GH_A08G2793/GH_A04G0900/GH_D01G0065	31	18	13	PB_vs_PA
Biological process	GO:0009808	lignin metabolic process	60/5749	271/39824	0.000410697	0.0202941	GH_D10G0149/GH_A04G1441/GH_D05G1208/GH_A13G2661/GH_A05G1172/GH_A05G4329/novel.6825/GH_D10G0983/GH_A09G1893/GH_A06G0995/GH_D06G1010/GH_D11G0478/GH_A13G0011/GH_D12G2680/GH_A08G1814/GH_A05G2501/GH_D09G1239/GH_A05G2496/GH_A03G1699/GH_A05G1206/GH_D13G2276/GH_D08G1834/GH_A02G0671/GH_D07G0806/GH_D06G1957/GH_A05G1174/GH_A13G2660/GH_D05G1877/GH_A10G0974/GH_A08G1322/GH_D06G1737/GH_D02G0885/GH_A11G1870/GH_D…	60	25	35	PB_vs_PA
Biological process	GO:0007018	microtubule-based movement	48/5749	206/39824	0.000450974	0.0219067	GH_A05G2194/GH_D08G0903/GH_A08G0892/GH_D01G0040/GH_A04G1485/GH_A01G0040/GH_D04G1824/GH_D02G2408/novel.5025/GH_D06G0312/GH_A08G1414/GH_A02G2061/GH_A10G1796/GH_scaffold648-3_objG0002/GH_D07G1363/GH_D09G2039/GH_D13G1239/GH_D06G0311/GH_A11G1861/GH_D09G2519/GH_D08G0378/GH_D11G0052/GH_D01G1264/GH_D06G0039/GH_D03G0756/GH_A12G2484/GH_D04G0062/GH_D05G0990/GH_A10G0802/GH_D08G2741/GH_D10G0749/GH_A11G0048/GH…	48	29	19	PB_vs_PA
Biological process	GO:0006469	negative regulation of protein kinase activity	10/5749	22/39824	0.000474182	0.0220399	GH_A07G0136/GH_D08G2786/GH_D07G0143/GH_A07G2141/GH_D02G2312/GH_D07G2079/GH_D13G0383/GH_A08G2793/GH_A04G0900/GH_D01G0065	10	7	3	PB_vs_PA
Biological process	GO:0033673	negative regulation of kinase activity	10/5749	22/39824	0.000474182	0.0220399	GH_A07G0136/GH_D08G2786/GH_D07G0143/GH_A07G2141/GH_D02G2312/GH_D07G2079/GH_D13G0383/GH_A08G2793/GH_A04G0900/GH_D01G0065	10	7	3	PB_vs_PA
Biological process	GO:0060918	auxin transport	59/5749	267/39824	0.000480353	0.0220399	GH_A10G1361/GH_D07G2376/GH_D06G0044/GH_A07G2429/GH_A05G0398/novel.232/GH_D10G1530/GH_D02G2493/GH_D13G2112/GH_A05G1889/GH_A12G2646/GH_A05G0538/GH_D07G1169/GH_A08G2671/GH_D05G1397/GH_A05G0609/GH_D02G1301/GH_D06G1067/GH_D11G1338/GH_A11G0028/GH_D08G1481/GH_D02G2484/GH_D07G0118/GH_A08G1455/GH_A04G0493/GH_A09G1891/GH_D02G1431/GH_D11G3313/GH_D02G2480/GH_D06G2413/GH_A08G2670/GH_A11G0017/GH_A13G2130/GH_A0…	59	31	28	PB_vs_PA
Biological process	GO:0046164	alcohol catabolic process	18/5749	55/39824	0.000484477	0.0220399	GH_D08G0045/GH_D07G1076/GH_D08G1868/GH_D06G0727/GH_A08G1771/GH_A10G0641/GH_A10G0078/GH_A13G0397/GH_D03G1406/GH_D12G2230/GH_A05G1343/GH_D13G0394/GH_D12G2325/GH_D08G1791/GH_A05G4317/GH_A03G0560/GH_A12G2213/GH_A05G1463	18	8	10	PB_vs_PA
Biological process	GO:0090355	positive regulation of auxin metabolic process	14/5749	38/39824	0.000526008	0.0234394	GH_D06G0044/GH_A05G1889/GH_A12G2646/GH_D02G1301/GH_A09G1891/GH_A11G0017/GH_A05G3449/GH_A06G0058/GH_D01G1607/GH_D09G1843/novel.6133/GH_A05G0889/GH_D05G0879/GH_A01G1520	14	5	9	PB_vs_PA
Biological process	GO:0090697	post-embryonic plant organ morphogenesis	67/5749	313/39824	0.000531598	0.0234394	novel.5974/GH_A03G2038/GH_D03G0006/GH_D08G2409/GH_A10G2603/GH_D10G2713/GH_A08G0792/GH_A09G1407/GH_A13G2009/GH_D09G1356/GH_A05G0353/GH_D08G0784/GH_A12G0065/GH_D02G2016/GH_D02G0752/GH_D12G0712/GH_D06G1916/GH_D02G1301/GH_A08G1389/GH_D09G0468/GH_A05G2405/GH_A11G0819/GH_D12G0066/GH_D08G1168/GH_A11G2365/GH_A09G1891/GH_D10G1400/GH_A12G2359/GH_A02G1814/GH_A01G2345/GH_D12G2374/GH_D02G0478/GH_A10G0916/GH_D…	67	25	42	PB_vs_PA
Biological process	GO:0048530	fruit morphogenesis	9/5749	19/39824	0.00062993	0.0273542	GH_D08G2409/GH_A13G2009/GH_A12G0065/GH_D12G0066/GH_A11G1242/GH_A13G2010/GH_D13G1968/GH_A10G2389/GH_D10G2479	9	0	9	PB_vs_PA
Biological process	GO:0048826	cotyledon morphogenesis	21/5749	70/39824	0.000642171	0.0273771	GH_D07G0667/GH_A03G1056/GH_A07G0674/GH_D05G3657/GH_A03G1142/GH_A01G0546/GH_D02G2158/GH_D01G0540/GH_A04G0407/GH_A13G1748/GH_A13G0779/GH_D05G3127/GH_D07G1107/GH_A12G2896/GH_D12G2236/GH_D05G3798/GH_D13G1705/GH_D11G0034/GH_D02G1306/GH_D02G1233/GH_A07G1125	21	15	6	PB_vs_PA
Biological process	GO:0007155	cell adhesion	15/5749	43/39824	0.000659114	0.0273771	GH_D03G1435/GH_D01G1723/GH_D05G2230/GH_D12G1698/GH_A07G1729/GH_D05G2700/GH_D06G0099/GH_D02G1567/GH_D04G2106/GH_A03G1417/GH_D07G1063/GH_D02G0868/GH_A06G0912/GH_D06G0901/GH_A05G2205	15	11	4	PB_vs_PA
Biological process	GO:0022610	biological adhesion	15/5749	43/39824	0.000659114	0.0273771	GH_D03G1435/GH_D01G1723/GH_D05G2230/GH_D12G1698/GH_A07G1729/GH_D05G2700/GH_D06G0099/GH_D02G1567/GH_D04G2106/GH_A03G1417/GH_D07G1063/GH_D02G0868/GH_A06G0912/GH_D06G0901/GH_A05G2205	15	11	4	PB_vs_PA
Biological process	GO:0008643	carbohydrate transport	71/5749	339/39824	0.000704698	0.0288524	GH_A03G2038/GH_A01G0997/GH_A06G1468/GH_D01G1026/GH_A03G0714/GH_D12G0060/GH_D03G1971/GH_D05G2749/GH_A05G1048/GH_D13G0583/GH_A11G2940/GH_D02G2111/GH_A13G1636/GH_A13G1033/GH_A05G2730/GH_A05G1666/GH_A02G1060/GH_A06G1064/GH_A05G0166/GH_D04G1542/GH_A11G3012/GH_D12G2467/GH_D05G1696/GH_A04G1209/GH_D01G0742/GH_A03G0922/GH_A07G0396/GH_D07G0478/GH_A06G0709/GH_D12G2192/GH_D13G1594/GH_D06G0076/GH_A03G1807/GH_…	71	31	40	PB_vs_PA
Biological process	GO:0001933	negative regulation of protein phosphorylation	10/5749	23/39824	0.000730834	0.0290912	GH_A07G0136/GH_D08G2786/GH_D07G0143/GH_A07G2141/GH_D02G2312/GH_D07G2079/GH_D13G0383/GH_A08G2793/GH_A04G0900/GH_D01G0065	10	7	3	PB_vs_PA
Biological process	GO:0042326	negative regulation of phosphorylation	10/5749	23/39824	0.000730834	0.0290912	GH_A07G0136/GH_D08G2786/GH_D07G0143/GH_A07G2141/GH_D02G2312/GH_D07G2079/GH_D13G0383/GH_A08G2793/GH_A04G0900/GH_D01G0065	10	7	3	PB_vs_PA
Biological process	GO:0042547	cell wall modification involved in multidimensional cell growth	13/5749	35/39824	0.000755422	0.0294229	GH_A04G1648/GH_A01G1582/GH_D04G1997/GH_A09G2631/GH_A06G1962/GH_D06G1996/GH_D13G2031/GH_D05G2974/GH_D04G0739/GH_A03G1597/GH_D09G2553/GH_D01G1697/GH_A01G1419	13	12	1	PB_vs_PA
Biological process	GO:0015698	inorganic anion transport	56/5749	255/39824	0.000768004	0.0294229	GH_A04G1174/GH_A08G1847/GH_D11G0126/GH_D08G2831/GH_A03G0140/GH_D08G1864/GH_D04G1513/GH_D03G1822/GH_A06G2148/GH_D05G0507/GH_A13G0128/GH_D09G0141/novel.482/GH_A13G0287/GH_A08G1619/GH_D12G1913/GH_A01G0998/GH_A11G0778/GH_D07G2348/GH_A05G3138/GH_A05G3554/GH_A05G2523/GH_D11G0746/GH_D13G0128/GH_D01G1027/GH_D02G0885/GH_D04G0803/GH_A01G1308/GH_D11G0813/GH_D05G2185/GH_A12G1914/GH_A11G0713/GH_A03G2429/GH_D0…	56	17	39	PB_vs_PA
Biological process	GO:0006863	purine nucleobase transport	12/5749	31/39824	0.00078023	0.0294229	GH_A12G1423/GH_A06G0150/novel.3088/GH_A07G1178/GH_D04G1725/GH_D04G0148/GH_D07G1157/GH_A04G1379/GH_A05G4227/GH_D05G2033/GH_D05G2246/GH_A01G1269	12	5	7	PB_vs_PA
Biological process	GO:1901141	regulation of lignin biosynthetic process	12/5749	31/39824	0.00078023	0.0294229	GH_A13G2661/novel.6825/GH_D13G2276/GH_A13G2660/GH_D02G0885/GH_D05G2185/GH_D03G0481/GH_A02G0863/GH_A10G0660/GH_D11G2395/novel.1445/GH_D13G0054	12	4	8	PB_vs_PA
Biological process	GO:0006928	movement of cell or subcellular component	57/5749	261/39824	0.000798976	0.0297385	GH_A05G2194/GH_D08G0903/GH_A08G0892/GH_D01G0040/GH_A04G1485/GH_A01G0040/GH_D04G1824/GH_D02G2408/novel.5025/GH_D06G0312/GH_A08G1414/GH_A02G2061/GH_A10G1796/GH_scaffold648-3_objG0002/GH_D05G3821/GH_D07G1363/GH_D09G2039/GH_D13G1239/GH_D06G0311/GH_A11G1861/GH_D09G2519/GH_D08G0378/GH_D02G1328/GH_D04G1377/GH_D11G0052/GH_D01G1264/GH_D06G0039/GH_D03G0756/GH_A12G2484/GH_D04G0062/GH_D05G0990/GH_D10G0609/GH…	57	34	23	PB_vs_PA
Biological process	GO:0051513	regulation of monopolar cell growth	8/5749	16/39824	0.000813225	0.0298808	GH_A07G0755/GH_A07G2350/GH_D09G2574/GH_A09G2652/GH_A11G1309/GH_D11G1341/GH_D11G0666/GH_A11G0638	8	5	3	PB_vs_PA
Biological process	GO:0008202	steroid metabolic process	51/5749	228/39824	0.000832675	0.0299663	GH_A12G0282/GH_A02G1947/GH_A10G2603/GH_D10G2713/GH_D02G1914/GH_D12G2431/GH_D03G1005/GH_D03G0115/GH_A05G0193/GH_D07G1076/GH_D03G1359/GH_D05G0196/GH_A12G2002/GH_A08G1814/GH_A11G1614/GH_A09G0831/GH_A05G2439/GH_D06G1916/GH_D02G0129/GH_D08G1834/GH_A07G0558/GH_A02G0123/GH_A08G0610/GH_D11G1957/GH_D07G0806/GH_D01G1023/GH_A13G0397/GH_D03G1406/GH_D12G2230/GH_A05G1501/GH_D13G0394/GH_D12G1998/GH_D01G0478/GH_…	51	27	24	PB_vs_PA
Biological process	GO:0006714	sesquiterpenoid metabolic process	30/5749	116/39824	0.000865817	0.0299663	GH_D06G0627/GH_D03G0969/GH_A02G1090/GH_A09G1075/GH_A10G0430/GH_D07G1076/GH_A11G2014/GH_D10G0453/GH_A09G0100/GH_A13G0397/GH_D03G1406/GH_D11G2054/GH_D12G2230/GH_D13G0394/GH_A13G1789/GH_A11G0179/GH_D11G0179/GH_A05G0217/novel.1185/GH_A06G0659/GH_A03G0560/GH_A12G2213/GH_A12G0169/GH_A01G0365/GH_D01G1818/GH_D05G2777/GH_D09G1027/GH_A05G1490/GH_A04G1311/GH_D01G0347	30	14	16	PB_vs_PA
Biological process	GO:0010928	regulation of auxin mediated signaling pathway	30/5749	116/39824	0.000865817	0.0299663	GH_D06G0044/GH_A05G0398/GH_D12G1925/GH_A05G1889/GH_A12G2646/GH_A12G1925/GH_A08G2671/GH_A04G0493/GH_D02G1013/GH_D02G1431/GH_D11G3313/GH_A07G0600/GH_A08G2670/novel.3673/GH_A01G2305/GH_D05G1408/GH_A06G0058/GH_A02G0973/GH_D06G0915/GH_D01G0084/GH_A12G0169/GH_D05G1885/GH_A05G1848/GH_A11G1461/GH_A10G2389/GH_D05G0401/GH_A05G2070/GH_D10G2479/GH_D09G0088/GH_D04G0390	30	20	10	PB_vs_PA
Biological process	GO:0010189	vitamin E biosynthetic process	15/5749	44/39824	0.00086783	0.0299663	GH_D03G0582/GH_D13G2608/GH_A05G3846/GH_D13G1801/GH_D04G0513/GH_A13G1736/GH_A10G1256/GH_D13G2393/GH_A08G0699/GH_D03G1071/GH_A13G1847/GH_A13G2396/GH_D08G0693/GH_A07G0270/GH_A05G2930	15	6	9	PB_vs_PA
Biological process	GO:0042360	vitamin E metabolic process	15/5749	44/39824	0.00086783	0.0299663	GH_D03G0582/GH_D13G2608/GH_A05G3846/GH_D13G1801/GH_D04G0513/GH_A13G1736/GH_A10G1256/GH_D13G2393/GH_A08G0699/GH_D03G1071/GH_A13G1847/GH_A13G2396/GH_D08G0693/GH_A07G0270/GH_A05G2930	15	6	9	PB_vs_PA
Biological process	GO:0009411	response to UV	60/5749	279/39824	0.000888192	0.0303043	GH_D07G2376/GH_D12G1216/GH_A07G2429/GH_D11G0918/GH_D01G1745/GH_A10G2603/GH_A11G0883/GH_D10G2713/GH_D03G1786/GH_D13G0214/GH_A09G0068/GH_D05G2004/GH_A12G2037/GH_D10G0983/GH_D06G1385/GH_D11G0478/GH_A01G1651/GH_A03G1868/GH_A03G1853/GH_D06G1916/GH_A13G2284/GH_D02G2035/GH_A13G1829/novel.634/novel.4033/GH_A11G1576/GH_A11G2365/novel.6566/GH_D13G2273/GH_D08G1173/GH_D05G2602/GH_D07G1377/GH_A10G0974/GH_D02G…	60	37	23	PB_vs_PA
Biological process	GO:0043086	negative regulation of catalytic activity	21/5749	72/39824	0.000964662	0.0321752	GH_A07G0136/GH_A10G1902/GH_D08G2786/GH_A12G2359/GH_D12G2374/novel.308/GH_A01G0305/GH_A11G3684/GH_D07G0143/novel.4256/GH_A11G1103/GH_A07G2141/novel.6058/GH_D01G0289/GH_D02G2312/GH_D07G2079/GH_D11G3713/GH_D13G0383/GH_A08G2793/GH_A04G0900/GH_D01G0065	21	13	8	PB_vs_PA
Biological process	GO:0009939	positive regulation of gibberellic acid mediated signaling pathway	9/5749	20/39824	0.00099916	0.0321752	GH_A05G0933/GH_D08G2409/GH_A13G2009/GH_D05G0924/GH_A12G0065/GH_D12G0066/GH_A11G1242/GH_A13G2010/GH_D13G1968	9	2	7	PB_vs_PA
Biological process	GO:0048497	maintenance of floral organ identity	9/5749	20/39824	0.00099916	0.0321752	GH_D13G0915/GH_A03G1278/GH_A13G1090/GH_D02G1464/GH_D03G1934/GH_D03G1933/GH_A03G0028/GH_A12G1753/GH_A03G0029	9	9	0	PB_vs_PA
Biological process	GO:0090700	maintenance of plant organ identity	9/5749	20/39824	0.00099916	0.0321752	GH_D13G0915/GH_A03G1278/GH_A13G1090/GH_D02G1464/GH_D03G1934/GH_D03G1933/GH_A03G0028/GH_A12G1753/GH_A03G0029	9	9	0	PB_vs_PA
Biological process	GO:1990778	protein localization to cell periphery	9/5749	20/39824	0.00099916	0.0321752	GH_D08G1616/GH_A11G2080/GH_A09G1494/GH_D11G2354/GH_A08G1601/GH_D05G2389/GH_A05G2368/GH_D08G0377/GH_A04G0585	9	7	2	PB_vs_PA
Biological process	GO:0015851	nucleobase transport	13/5749	36/39824	0.00102748	0.0327195	GH_A12G1423/GH_A06G0150/novel.3088/GH_A07G1178/GH_D04G1725/GH_A13G0882/GH_D04G0148/GH_D07G1157/GH_A04G1379/GH_A05G4227/GH_D05G2033/GH_D05G2246/GH_A01G1269	13	5	8	PB_vs_PA
Biological process	GO:0009590	detection of gravity	10/5749	24/39824	0.00109168	0.0336425	GH_A05G2543/GH_D02G1301/GH_A09G1891/GH_A11G0017/GH_D01G1607/GH_D12G2847/GH_D09G1843/GH_A12G2822/novel.6133/GH_A01G1520	10	3	7	PB_vs_PA
Biological process	GO:0042814	monopolar cell growth	10/5749	24/39824	0.00109168	0.0336425	GH_A02G1947/GH_D03G0115/GH_A07G0755/GH_A07G2350/GH_D09G2574/GH_A09G2652/GH_A11G1309/GH_D11G1341/GH_D11G0666/GH_A11G0638	10	7	3	PB_vs_PA
Biological process	GO:1901957	regulation of cutin biosynthetic process	10/5749	24/39824	0.00109168	0.0336425	GH_A10G1686/GH_D04G0483/GH_D10G1214/GH_A05G3884/GH_D05G1182/GH_A09G0100/GH_A11G0179/GH_D11G0179/novel.3828/GH_A05G1181	10	6	4	PB_vs_PA
Biological process	GO:0044106	cellular amine metabolic process	40/5749	171/39824	0.00118202	0.0359412	GH_D06G0044/GH_D05G2446/GH_D01G2237/GH_A09G1407/GH_A03G1075/GH_D10G0188/GH_D10G2229/GH_D09G1356/GH_D13G0484/GH_A05G1889/GH_A12G2646/GH_A09G1138/GH_A11G3064/GH_A08G0417/GH_D02G1453/GH_A10G2113/GH_D11G2890/GH_A10G0181/GH_A11G2862/GH_A08G1697/GH_D13G0419/GH_D02G1331/GH_A01G2146/GH_D02G2411/GH_D05G0083/GH_A13G0488/GH_D01G0081/GH_A06G1322/GH_A06G0058/GH_D10G2690/GH_A10G2115/GH_D03G1702/GH_A13G0424/GH_…	40	9	31	PB_vs_PA
Biological process	GO:0044038	cell wall macromolecule biosynthetic process	42/5749	182/39824	0.00120389	0.0359412	novel.3208/GH_A11G1708/GH_D11G2095/GH_D04G2036/GH_A06G1155/GH_A03G2115/GH_D02G1635/GH_A09G1403/GH_D05G1143/GH_D05G2389/GH_D06G1355/GH_A12G1687/GH_A10G0707/GH_A05G1965/GH_A05G1143/GH_A05G1511/GH_A12G2214/GH_A03G0650/GH_A05G2368/GH_A07G1729/GH_D05G2700/GH_D02G0880/GH_D11G0524/GH_D12G1684/GH_D11G0772/GH_D12G0983/GH_D10G0875/GH_A04G1115/GH_A05G3457/GH_A12G0762/GH_D08G1768/GH_A13G1665/GH_D11G0409/GH_D…	42	12	30	PB_vs_PA
Biological process	GO:0070589	cellular component macromolecule biosynthetic process	42/5749	182/39824	0.00120389	0.0359412	novel.3208/GH_A11G1708/GH_D11G2095/GH_D04G2036/GH_A06G1155/GH_A03G2115/GH_D02G1635/GH_A09G1403/GH_D05G1143/GH_D05G2389/GH_D06G1355/GH_A12G1687/GH_A10G0707/GH_A05G1965/GH_A05G1143/GH_A05G1511/GH_A12G2214/GH_A03G0650/GH_A05G2368/GH_A07G1729/GH_D05G2700/GH_D02G0880/GH_D11G0524/GH_D12G1684/GH_D11G0772/GH_D12G0983/GH_D10G0875/GH_A04G1115/GH_A05G3457/GH_A12G0762/GH_D08G1768/GH_A13G1665/GH_D11G0409/GH_D…	42	12	30	PB_vs_PA
Biological process	GO:0010167	response to nitrate	23/5749	83/39824	0.00123006	0.0363439	GH_A08G1847/GH_A03G0140/GH_D08G1864/GH_D03G1822/GH_D05G0507/GH_A10G0047/GH_A13G0128/GH_A08G1619/GH_D10G0049/GH_A11G0778/GH_A08G1255/GH_D13G0128/GH_D11G0813/GH_A03G2429/GH_D09G1989/GH_D05G2381/GH_D07G2457/GH_A07G2514/GH_D02G2504/GH_D03G0999/GH_A06G1027/GH_D05G1841/GH_D03G0366	23	9	14	PB_vs_PA
Biological process	GO:0009914	hormone transport	60/5749	283/39824	0.00127639	0.037328	GH_A10G1361/GH_D07G2376/GH_D06G0044/GH_A07G2429/GH_A05G0398/novel.232/GH_D10G1530/GH_D02G2493/GH_A05G1484/GH_D13G2112/GH_A05G1889/GH_A12G2646/GH_A05G0538/GH_D07G1169/GH_A08G2671/GH_D05G1397/GH_A05G0609/GH_D02G1301/GH_D06G1067/GH_D11G1338/GH_A11G0028/GH_D08G1481/GH_D02G2484/GH_D07G0118/GH_A08G1455/GH_A04G0493/GH_A09G1891/GH_D02G1431/GH_D11G3313/GH_D02G2480/GH_D06G2413/GH_A08G2670/GH_A11G0017/GH_A1…	60	32	28	PB_vs_PA
Biological process	GO:0000038	very long-chain fatty acid metabolic process	20/5749	69/39824	0.00137152	0.0393483	GH_A10G2418/GH_A01G0007/GH_D02G1695/GH_D10G2517/GH_D07G2269/GH_D08G1919/GH_A13G0625/GH_D04G1638/GH_A03G0544/GH_D03G1424/GH_D03G1431/GH_A05G3316/GH_D13G0938/GH_A06G2092/GH_D13G0635/GH_A03G0536/GH_A06G0117/GH_D02G1118/GH_D03G1482/GH_A08G1907	20	16	4	PB_vs_PA
Biological process	GO:0015706	nitrate transport	29/5749	114/39824	0.00138032	0.0393483	GH_A04G1174/GH_A08G1847/GH_D08G2831/GH_A03G0140/GH_D08G1864/GH_D04G1513/GH_D03G1822/GH_D05G0507/GH_A13G0128/GH_A08G1619/GH_A11G0778/GH_A05G2523/GH_D13G0128/GH_D02G0885/GH_D11G0813/GH_D05G2185/GH_A03G2429/GH_D05G2381/GH_D07G2457/GH_A08G2837/GH_A07G2514/GH_D02G2504/GH_D05G2763/GH_A02G0863/novel.1445/GH_A06G1027/GH_D05G1841/GH_A05G2485/GH_D03G0366	29	11	18	PB_vs_PA
Biological process	GO:0090354	regulation of auxin metabolic process	17/5749	55/39824	0.00141496	0.0393483	GH_D06G0044/GH_A07G2298/GH_A05G1889/GH_A12G2646/GH_D11G1437/GH_D02G1301/GH_A09G1891/GH_A11G0017/GH_A05G3449/GH_A06G0058/GH_D01G1607/GH_D09G1843/novel.6133/GH_A05G0889/GH_D09G0088/GH_D05G0879/GH_A01G1520	17	6	11	PB_vs_PA
Biological process	GO:0044275	cellular carbohydrate catabolic process	41/5749	178/39824	0.00141845	0.0393483	GH_D13G0690/GH_A02G0701/GH_D08G0045/GH_D05G1958/GH_A13G0571/GH_A13G0572/GH_D06G1240/GH_D02G0715/GH_D11G2506/GH_A01G1582/GH_A03G1794/GH_D12G1371/GH_D06G0727/GH_D11G1136/GH_A10G0641/GH_D02G1953/GH_D01G1381/GH_D09G1756/GH_A09G1805/GH_D11G3478/GH_A05G1343/GH_A05G1600/GH_A05G4317/GH_A11G3472/GH_A01G1300/novel.2948/GH_A12G2327/GH_D03G0934/GH_A05G2235/GH_D01G1697/GH_A10G1087/GH_D05G2260/GH_D03G0664/GH_A…	41	13	28	PB_vs_PA
Biological process	GO:0070592	cell wall polysaccharide biosynthetic process	41/5749	178/39824	0.00141845	0.0393483	novel.3208/GH_D11G2095/GH_D04G2036/GH_A06G1155/GH_A03G2115/GH_D02G1635/GH_A09G1403/GH_D05G1143/GH_D05G2389/GH_D06G1355/GH_A12G1687/GH_A10G0707/GH_A05G1965/GH_A05G1143/GH_A05G1511/GH_A12G2214/GH_A03G0650/GH_A05G2368/GH_A07G1729/GH_D05G2700/GH_D02G0880/GH_D11G0524/GH_D12G1684/GH_D11G0772/GH_D12G0983/GH_D10G0875/GH_A04G1115/GH_A05G3457/GH_A12G0762/GH_D08G1768/GH_A13G1665/GH_D11G0409/GH_D08G2832/GH_D…	41	12	29	PB_vs_PA
Biological process	GO:0006775	fat-soluble vitamin metabolic process	15/5749	46/39824	0.00145531	0.0393483	GH_D03G0582/GH_D13G2608/GH_A05G3846/GH_D13G1801/GH_D04G0513/GH_A13G1736/GH_A10G1256/GH_D13G2393/GH_A08G0699/GH_D03G1071/GH_A13G1847/GH_A13G2396/GH_D08G0693/GH_A07G0270/GH_A05G2930	15	6	9	PB_vs_PA
Biological process	GO:0042362	fat-soluble vitamin biosynthetic process	15/5749	46/39824	0.00145531	0.0393483	GH_D03G0582/GH_D13G2608/GH_A05G3846/GH_D13G1801/GH_D04G0513/GH_A13G1736/GH_A10G1256/GH_D13G2393/GH_A08G0699/GH_D03G1071/GH_A13G1847/GH_A13G2396/GH_D08G0693/GH_A07G0270/GH_A05G2930	15	6	9	PB_vs_PA
Biological process	GO:0046886	positive regulation of hormone biosynthetic process	15/5749	46/39824	0.00145531	0.0393483	GH_D11G0438/GH_D02G1301/GH_A09G1891/GH_A11G0017/GH_A05G3449/GH_D01G1607/GH_D09G1843/novel.6133/GH_D07G1477/GH_A05G0889/GH_A03G0679/GH_D11G2715/GH_A11G2692/GH_D05G0879/GH_A01G1520	15	4	11	PB_vs_PA
Biological process	GO:2000762	regulation of phenylpropanoid metabolic process	18/5749	60/39824	0.00152045	0.0407253	GH_D01G1745/GH_A13G2661/novel.6825/GH_A01G1651/GH_D13G2276/GH_A02G0312/GH_A09G1889/GH_A13G2660/GH_D02G0885/GH_D05G2185/GH_D03G0481/GH_A09G1462/GH_D04G1035/GH_A02G0863/GH_A10G0660/GH_D11G2395/novel.1445/GH_D13G0054	18	8	10	PB_vs_PA
Biological process	GO:0051348	negative regulation of transferase activity	11/5749	29/39824	0.00156132	0.0414328	GH_A07G0136/GH_D08G2786/GH_D07G0143/GH_A11G1103/GH_A07G2141/GH_D02G2312/GH_D07G2079/GH_D13G0383/GH_A08G2793/GH_A04G0900/GH_D01G0065	11	8	3	PB_vs_PA
Biological process	GO:0035265	organ growth	23/5749	85/39824	0.00173918	0.0454971	novel.232/GH_D02G2493/GH_A11G0300/GH_D08G0179/novel.3839/GH_D02G2484/GH_A08G0171/GH_D02G2480/GH_A07G0600/GH_A03G2311/novel.6699/GH_D02G2481/GH_D11G0313/GH_A07G0092/GH_D07G0099/GH_A07G2141/GH_A03G2310/GH_D07G2079/GH_A10G2389/GH_A01G1413/GH_D10G2479/GH_D02G2482/GH_A04G0900	23	15	8	PB_vs_PA
Biological process	GO:0016098	monoterpenoid metabolic process	17/5749	56/39824	0.0017621	0.0454971	GH_A08G2018/GH_A11G0317/GH_D07G0722/GH_D07G1097/GH_A07G0732/GH_A05G3654/GH_D07G1091/GH_D11G0330/GH_A07G1106/GH_A04G0039/GH_A10G2507/GH_A12G2847/novel.7158/GH_D08G2032/GH_D04G0688/novel.6121/GH_A09G2097	17	13	4	PB_vs_PA
Biological process	GO:0016099	monoterpenoid biosynthetic process	17/5749	56/39824	0.0017621	0.0454971	GH_A08G2018/GH_A11G0317/GH_D07G0722/GH_D07G1097/GH_A07G0732/GH_A05G3654/GH_D07G1091/GH_D11G0330/GH_A07G1106/GH_A04G0039/GH_A10G2507/GH_A12G2847/novel.7158/GH_D08G2032/GH_D04G0688/novel.6121/GH_A09G2097	17	13	4	PB_vs_PA
Biological process	GO:0009832	plant-type cell wall biogenesis	89/5749	458/39824	0.00194706	0.0490302	GH_D06G0044/GH_D05G1172/GH_A11G2080/GH_D05G3563/novel.3208/GH_A02G0199/GH_A07G2317/GH_A12G2029/GH_D11G2095/GH_D05G2460/GH_A05G1889/GH_A12G2646/GH_D03G0587/GH_D11G2354/GH_A12G1713/GH_A06G1155/GH_A09G1224/GH_A09G2032/GH_D10G0063/GH_A05G1171/GH_D11G0020/GH_A03G2115/GH_A10G1796/GH_A09G1403/GH_D05G1143/GH_A11G0257/GH_A09G1030/GH_D05G2389/GH_D06G1355/GH_A10G0707/GH_D07G1998/GH_D09G1182/GH_D09G2519/GH_A…	89	34	55	PB_vs_PA
Biological process	GO:0006098	pentose-phosphate shunt	19/5749	66/39824	0.00195026	0.0490302	GH_D08G0045/GH_D01G1749/GH_D03G1813/GH_A12G2667/GH_D12G2693/GH_A12G1975/GH_A01G1655/GH_D10G2529/GH_A03G0150/GH_A09G0427/GH_A07G1977/GH_D04G1556/GH_A03G1445/GH_A08G0581/GH_D06G1365/GH_D09G0396/GH_D07G0710/GH_A09G2116/GH_A06G2052	19	1	18	PB_vs_PA
Biological process	GO:0051156	glucose 6-phosphate metabolic process	19/5749	66/39824	0.00195026	0.0490302	GH_D08G0045/GH_D01G1749/GH_D03G1813/GH_A12G2667/GH_D12G2693/GH_A12G1975/GH_A01G1655/GH_D10G2529/GH_A03G0150/GH_A09G0427/GH_A07G1977/GH_D04G1556/GH_A03G1445/GH_A08G0581/GH_D06G1365/GH_D09G0396/GH_D07G0710/GH_A09G2116/GH_A06G2052	19	1	18	PB_vs_PA
Biological process	GO:0045596	negative regulation of cell differentiation	12/5749	34/39824	0.00199536	0.0497278	GH_D13G0915/GH_A03G1278/GH_A13G1090/GH_D02G1464/GH_D03G1934/GH_D03G1933/GH_A03G0028/GH_D05G0209/GH_A12G1753/GH_A03G0029/GH_A06G0641/GH_A05G0205	12	11	1	PB_vs_PA
[truncated: 2,751 more rows]

## Sheet: WB_vs_WA
Table S4 GO enrichment analysis of DEGs in WB_vs_WA comparison group
Ontology	ID	Description	GeneRatio	BgRatio	pvalue	p.adjust	geneID	Count	up	down
[truncated: 4,348 more rows]

## Sheet: WA_vs_PA
Table S4 GO enrichment analysis of DEGs in WA_vs_PA comparison group
Ontology	ID	Description	GeneRatio	BgRatio	pvalue	p.adjust	geneID	Count	up	down
[truncated: 2,733 more rows]

## Sheet: WB_vs_PB
Table S4 GO enrichment analysis of DEGs in WB_vs_PB comparison group
[truncated: 2,586 more rows]
