# Supplementary material for: Comparative Metabolome and Transcriptome Analysis of Anthocyanin Biosynthesis in White and Pink Petals of Cotton (Gossypium hirsutum L.)
Source: Int J Mol Sci. 2022 Sep 4;23(17):10137. doi: 10.3390/ijms231710137 (PMC9456042; doi:10.3390/ijms231710137)
Supplement: Supplementary file 1 [file ijms-23-10137-s001.zip › Table S5.xlsx]

## Sheet: PB_vs_PA
Table S5 KEGG enrichment analysis of DEGs in PB_vs_PA comparison group
#Kegg_pathway	ko_id	Cluter_frequency	Genome_frequency	P-value	Corrected_P-value	GeneID	KEGG Orthology	hyperlink
Fatty acid elongation	ko00062	35 out of 2726 1.28393250183419%	76 out of 23195 0.327656822591076%	1.25455e-13	1.65601e-11	GH_A08G1650;GH_A03G0536;GH_A03G0544;GH_A03G1517;GH_D02G1695;GH_D03G1424;GH_D03G1431;GH_A10G2418;GH_D10G2517;GH_A11G2175;GH_D03G1482;GH_D11G2259;GH_A01G0048;GH_A01G2012;GH_A03G0921;GH_A03G1679;GH_A05G0993;GH_A07G1046;GH_A07G1457;GH_A09G2422;GH_A10G1273;GH_A12G1320;GH_A13G2177;GH_D01G2106;GH_D02G1843;GH_D05G0980;GH_D06G0876;GH_D07G1033;GH_D09G0698;GH_D09G2362;GH_D10G1602;GH_D10G2411;GH_D10G2445;GH_…	K01074+K10251+K10251+K10251+K10251+K10251+K10251+K10258+K10258+K10703+K10703+K10703+K15397+K15397+K15397+K15397+K15397+K15397+K15397+K15397+K15397+K15397+K15397+K15397+K15397+K15397+K15397+K15397+K15397+K15397+K15397+K15397+K15397+K15397+K15397	https:\\www.genome.jp\dbget-bin\www_bget?map00062
Biosynthesis of secondary metabolites	ko01110	773 out of 2726 28.3565663976522%	4996 out of 23195 21.5391248113818%	5.1921e-11	6.85358e-09	GH_A08G1283;GH_A10G1687;GH_A03G1290;GH_A04G1040;GH_A04G1041;GH_A09G1702;GH_D04G1378;GH_D11G3761;GH_A05G3733;GH_A09G1376;GH_D09G1326;GH_A13G1488;GH_D13G1434;GH_A04G1336;GH_D02G2619;GH_A10G1151;GH_A02G1738;GH_D11G0356;GH_A12G0578;GH_D12G0597;GH_A13G0102;GH_D13G0105;GH_D13G0106;GH_D13G1452;GH_A07G1977;GH_A08G0581;GH_A09G0427;GH_D09G0396;GH_D10G0850;GH_A06G1505;GH_A03G1492;GH_D12G1675;GH_A05G1840;GH_…	K00001+K00001+K00002+K00002+K00002+K00002+K00002+K00002+K00006+K00006+K00006+K00013+K00013+K00021+K00021+K00025+K00026+K00026+K00030+K00030+K00031+K00031+K00031+K00031+K00033+K00033+K00036+K00036+K00052+K00053+K00059+K00059+K00083+K00083+K00083+K00083+K00083+K00099+K00111+K00121+K00128+K00128+K00128+K00128+K00128+K00128+K00128+K00128+K00133+K00134+K00134+K00145+K00161+K00161+K00162+K00162+K00166+…	https:\\www.genome.jp\dbget-bin\www_bget?map01110
Metabolic pathways	ko01100	1245 out of 2726 45.6713132795304%	9429 out of 23195 40.6510023712007%	8.85202e-09	1.16847e-06	GH_A08G1283;GH_A10G1687;GH_A03G1290;GH_A04G1040;GH_A04G1041;GH_A09G1702;GH_D04G1378;GH_D11G3761;GH_A07G0770;GH_A13G0896;GH_D13G0834;GH_A13G1488;GH_D13G1434;GH_D13G0340;GH_A04G1336;GH_D02G2619;GH_A10G1151;GH_A02G1738;GH_D11G0356;GH_A07G1558;GH_D03G1248;GH_D07G1563;GH_D08G1243;GH_A05G0467;GH_A06G0991;GH_D07G0096;GH_A12G0578;GH_D12G0597;GH_A13G0102;GH_D13G0105;GH_D13G0106;GH_D13G1452;GH_A07G1977;GH_…	K00001+K00001+K00002+K00002+K00002+K00002+K00002+K00002+K00012+K00012+K00012+K00013+K00013+K00020+K00021+K00021+K00025+K00026+K00026+K00028+K00028+K00028+K00028+K00029+K00029+K00029+K00030+K00030+K00031+K00031+K00031+K00031+K00033+K00033+K00036+K00036+K00052+K00053+K00059+K00059+K00083+K00083+K00083+K00083+K00083+K00099+K00101+K00101+K00103+K00108+K00108+K00108+K00108+K00121+K00122+K00122+K00128+…	https:\\www.genome.jp\dbget-bin\www_bget?map01100
Carbon metabolism	ko01200	160 out of 2726 5.86940572267058%	880 out of 23195 3.79392110368614%	9.06134e-09	1.1961e-06	GH_A10G1151;GH_A02G1738;GH_D11G0356;GH_A07G1558;GH_D03G1248;GH_D07G1563;GH_D08G1243;GH_A05G0467;GH_A06G0991;GH_D07G0096;GH_A12G0578;GH_D12G0597;GH_A13G0102;GH_D13G0105;GH_D13G0106;GH_D13G1452;GH_A07G1977;GH_A08G0581;GH_A09G0427;GH_D09G0396;GH_A07G1669;GH_A07G2486;GH_D07G2432;GH_A05G0535;GH_A07G0314;GH_D07G0323;GH_A11G0383;GH_D11G3341;GH_A03G1658;GH_A12G1858;GH_D01G0217;GH_D12G1601;GH_D11G2339;GH_…	K00025+K00026+K00026+K00028+K00028+K00028+K00028+K00029+K00029+K00029+K00030+K00030+K00031+K00031+K00031+K00031+K00033+K00033+K00036+K00036+K00121+K00122+K00122+K00131+K00131+K00131+K00134+K00134+K00161+K00161+K00162+K00162+K00232+K00234+K00261+K00261+K00261+K00382+K00382+K00382+K00600+K00600+K00600+K00600+K00605+K00615+K00615+K00615+K00615+K00616+K00616+K00616+K00616+K00627+K00627+K00627+K00640+…	https:\\www.genome.jp\dbget-bin\www_bget?map01200
Cutin, suberine and wax biosynthesis	ko00073	50 out of 2726 1.83418928833456%	188 out of 23195 0.810519508514766%	1.74425e-08	2.30241e-06	GH_A07G1194;GH_D07G1174;GH_D09G1075;GH_D09G1410;GH_A11G0933;GH_A12G2491;GH_D11G0960;GH_D12G2504;GH_A08G1907;GH_A10G0707;GH_D08G1919;GH_D10G0875;GH_D10G2753;GH_A01G0875;GH_A13G0625;GH_D04G0204;GH_D04G0205;GH_D04G1638;GH_D09G0336;GH_D10G1130;GH_D13G0635;GH_A05G1375;GH_D05G1382;GH_A05G3496;GH_A06G1828;GH_A08G1040;GH_A13G2356;GH_D04G0747;GH_D06G1860;GH_D08G0973;GH_D13G2350;GH_A01G1600;GH_A04G1715;GH_…	K13356+K13356+K13356+K13356+K15398+K15398+K15398+K15398+K15400+K15400+K15400+K15400+K15400+K15401+K15402+K15402+K15402+K15402+K15402+K15402+K15402+K15403+K15403+K15404+K15404+K15404+K15404+K15404+K15404+K15404+K15404+K17991+K17991+K17991+K17991+K17991+K17991+K20495+K20495+K20495+K20769+K20769+K21995+K21995+K21995+K21995+K21995+K21995+K21995+K21995	https:\\www.genome.jp\dbget-bin\www_bget?map00073
Carbon fixation in photosynthetic organisms	ko00710	52 out of 2726 1.90755685986794%	222 out of 23195 0.957102823884458%	7.48064e-07	9.87445e-05	GH_A10G1151;GH_A02G1738;GH_D11G0356;GH_A07G1558;GH_D03G1248;GH_D07G1563;GH_D08G1243;GH_A05G0467;GH_A06G0991;GH_D07G0096;GH_A11G0383;GH_D11G3341;GH_A07G1591;GH_A12G1175;GH_D07G1598;GH_D12G1176;GH_A10G0511;GH_D13G0636;GH_A03G0010;GH_A01G0945;GH_A01G0515;GH_A12G1909;GH_A13G1756;GH_D01G0532;GH_D12G1910;GH_A03G0320;GH_A07G1943;GH_A11G1702;GH_A11G1704;GH_D07G1935;GH_D11G1742;GH_A02G1730;GH_D12G0883;GH_…	K00025+K00026+K00026+K00028+K00028+K00028+K00028+K00029+K00029+K00029+K00134+K00134+K00615+K00615+K00615+K00615+K00814+K00814+K00855+K00927+K01595+K01595+K01595+K01595+K01595+K01602+K01602+K01602+K01602+K01602+K01602+K01610+K01610+K01623+K01623+K01623+K01623+K01783+K01783+K01803+K01803+K01807+K01807+K01807+K01807+K03841+K03841+K03841+K03841+K05298+K14454+K14455	https:\\www.genome.jp\dbget-bin\www_bget?map00710
Pentose phosphate pathway	ko00030	42 out of 2726 1.54071900220103%	167 out of 23195 0.719982754904074%	1.19066e-06	0.000157168	GH_A07G1977;GH_A08G0581;GH_A09G0427;GH_D09G0396;GH_A05G0535;GH_A07G0314;GH_D07G0323;GH_A07G1591;GH_A12G1175;GH_D07G1598;GH_D12G1176;GH_A03G0150;GH_A09G2116;GH_D03G1813;GH_D04G1556;GH_A05G0276;GH_A06G0746;GH_D06G0723;GH_A04G1653;GH_D04G0380;GH_D12G2320;GH_A12G2667;GH_D12G2693;GH_A02G1957;GH_A05G3421;GH_D05G3338;GH_D12G0630;GH_A12G1975;GH_D07G0710;GH_A01G1655;GH_A03G1445;GH_D01G1749;GH_D06G1365;GH_…	K00033+K00033+K00036+K00036+K00131+K00131+K00131+K00615+K00615+K00615+K00615+K00616+K00616+K00616+K00616+K00850+K00850+K00850+K00948+K00948+K00948+K01057+K01057+K01623+K01623+K01623+K01623+K01783+K01783+K01807+K01807+K01807+K01807+K01810+K01810+K01810+K01835+K01835+K03841+K03841+K03841+K03841	https:\\www.genome.jp\dbget-bin\www_bget?map00030
Plant hormone signal transduction	ko04075	341 out of 2726 12.5091709464417%	2331 out of 23195 10.0495796507868%	5.60706e-06	0.000740132	GH_A05G0693;GH_A05G2212;GH_A09G2658;GH_A11G0047;GH_A11G1096;GH_A11G1316;GH_A11G2028;GH_A12G0750;GH_D05G2080;GH_D09G1366;GH_D11G1348;GH_A03G1065;GH_A03G1291;GH_A05G0347;GH_A06G2094;GH_A07G1957;GH_A07G2450;GH_A11G2365;GH_D01G0578;GH_D02G1317;GH_D02G1477;GH_D03G0483;GH_D03G0915;GH_D05G2479;GH_D06G1072;GH_D06G2192;GH_D08G1168;GH_D11G0430;GH_D12G1986;GH_D12G2751;GH_A01G2328;GH_A01G2467;GH_A03G0321;GH_…	K12126+K12126+K12126+K12126+K12126+K12126+K12126+K12126+K12126+K12126+K12126+K13415+K13415+K13415+K13415+K13415+K13415+K13415+K13415+K13415+K13415+K13415+K13415+K13415+K13415+K13415+K13415+K13415+K13415+K13415+K13416+K13416+K13416+K13416+K13416+K13416+K13416+K13416+K13416+K13416+K13416+K13416+K13416+K13416+K13416+K13416+K13416+K13416+K13416+K13416+K13416+K13416+K13416+K13416+K13416+K13416+K13416+…	https:\\www.genome.jp\dbget-bin\www_bget?map04075
Starch and sucrose metabolism	ko00500	133 out of 2726 4.87894350696992%	786 out of 23195 3.38866134942876%	8.44687e-06	0.00111499	GH_A05G1600;GH_A09G0109;GH_A13G2530;GH_D09G0111;GH_D13G2525;GH_A05G0363;GH_A08G1412;GH_A13G2184;GH_D06G0856;GH_D08G1434;GH_D11G0452;GH_D13G2166;GH_A08G2865;GH_D06G1107;GH_D08G2857;GH_D13G2289;GH_A04G0817;GH_D01G2332;GH_D02G1035;GH_A02G1732;GH_A05G1711;GH_D03G0332;GH_D04G0013;GH_D05G1743;GH_D05G2835;GH_D09G1945;GH_D06G1240;GH_A06G0039;GH_D06G0026;GH_A07G0847;GH_A08G0676;GH_A09G1943;GH_D07G0850;GH_…	K00688+K00688+K00688+K00688+K00688+K00695+K00695+K00695+K00695+K00695+K00695+K00695+K00696+K00696+K00696+K00696+K00700+K00700+K00700+K00703+K00703+K00703+K00703+K00703+K00703+K00703+K00705+K00844+K00844+K00847+K00847+K00847+K00847+K00847+K00847+K00847+K00963+K00963+K00975+K00975+K00975+K00975+K00975+K00975+K00975+K01087+K01087+K01087+K01087+K01087+K01087+K01087+K01176+K01177+K01177+K01177+K01177+…	https:\\www.genome.jp\dbget-bin\www_bget?map00500
Ubiquinone and other terpenoid-quinone biosynthesis	ko00130	35 out of 2726 1.28393250183419%	139 out of 23195 0.599267083423151%	8.66549e-06	0.00114384	GH_A13G1736;GH_A02G1654;GH_A10G0499;GH_D03G0525;GH_D03G1571;GH_D09G2598;GH_D10G0525;GH_D11G0403;GH_A02G1903;GH_A10G0182;GH_A11G1948;GH_D10G0189;GH_A13G1847;GH_D03G0582;GH_D13G1801;GH_A12G1521;GH_A08G0226;GH_D08G0239;GH_A07G0270;GH_A13G2396;GH_D09G1419;GH_D13G2393;GH_A08G0699;GH_A10G1256;GH_D08G0693;GH_A02G1475;GH_A10G1809;GH_A13G2475;GH_D02G1446;GH_D12G0753;GH_D13G2464;GH_D13G2465;GH_D13G2467;GH_…	K00815+K01904+K01904+K01904+K01904+K01904+K01904+K01904+K03809+K03809+K03809+K03809+K05928+K05928+K05928+K06125+K06127+K06127+K09834+K12501+K12501+K12501+K12502+K12502+K12502+K14759+K14759+K14759+K14759+K14759+K14759+K14759+K14759+K19222+K19222	https:\\www.genome.jp\dbget-bin\www_bget?map00130
ABC transporters	ko02010	56 out of 2726 2.0542920029347%	279 out of 23195 1.20284544082776%	4.04752e-05	0.00534273	GH_A02G1470;GH_A05G0212;GH_A05G1252;GH_A09G1255;GH_A10G0660;GH_D05G0216;GH_D05G1163;GH_D09G1282;GH_D10G0793;GH_D11G0335;GH_D12G1911;GH_D12G2236;GH_D09G1521;GH_A01G1350;GH_A01G2171;GH_A01G2305;GH_A03G0038;GH_A03G0407;GH_A03G1056;GH_A05G0714;GH_A05G2772;GH_A05G4015;GH_A06G0021;GH_A06G0645;GH_A06G0725;GH_A07G0674;GH_A07G2429;GH_A08G1455;GH_A09G1284;GH_A09G1322;GH_A12G2277;GH_D01G1747;GH_D02G1306;GH_…	K05643+K05643+K05643+K05643+K05643+K05643+K05643+K05643+K05643+K05643+K05643+K05643+K05657+K05658+K05658+K05658+K05658+K05658+K05658+K05658+K05658+K05658+K05658+K05658+K05658+K05658+K05658+K05658+K05658+K05658+K05658+K05658+K05658+K05658+K05658+K05658+K05658+K05658+K05658+K05658+K05658+K05658+K05658+K05658+K05658+K05666+K05666+K05666+K05666+K05666+K05666+K05666+K05666+K05666+K05666+K05666	https:\\www.genome.jp\dbget-bin\www_bget?map02010
Pyruvate metabolism	ko00620	63 out of 2726 2.31107850330154%	326 out of 23195 1.40547531795646%	4.61867e-05	0.00609664	GH_A10G1151;GH_A02G1738;GH_D11G0356;GH_A07G1558;GH_D03G1248;GH_D07G1563;GH_D08G1243;GH_A05G0467;GH_A06G0991;GH_D07G0096;GH_A12G0143;GH_D04G1719;GH_A02G1952;GH_A06G0497;GH_A07G2483;GH_A12G2939;GH_D03G0110;GH_D06G0468;GH_D07G2428;GH_D12G2962;GH_A03G1658;GH_A12G1858;GH_D01G0217;GH_D12G1601;GH_A02G0598;GH_A09G2562;GH_D09G2494;GH_A05G2513;GH_A13G0556;GH_D05G2535;GH_A03G1918;GH_A04G0851;GH_D02G2087;GH_…	K00025+K00026+K00026+K00028+K00028+K00028+K00028+K00029+K00029+K00029+K00101+K00101+K00128+K00128+K00128+K00128+K00128+K00128+K00128+K00128+K00161+K00161+K00162+K00162+K00382+K00382+K00382+K00627+K00627+K00627+K00873+K00873+K00873+K00873+K00873+K00873+K01595+K01595+K01595+K01595+K01595+K01610+K01610+K01649+K01759+K01759+K01759+K01759+K01759+K01759+K01895+K01913+K01913+K01913+K01961+K01962+K02160+…	https:\\www.genome.jp\dbget-bin\www_bget?map00620
Glycolysis / Gluconeogenesis	ko00010	77 out of 2726 2.82465150403522%	422 out of 23195 1.81935762017676%	5.58116e-05	0.00736713	GH_A08G1283;GH_A10G1687;GH_A03G1290;GH_A04G1040;GH_A04G1041;GH_A09G1702;GH_D04G1378;GH_D11G3761;GH_A07G1669;GH_A02G1952;GH_A06G0497;GH_A07G2483;GH_A12G2939;GH_D03G0110;GH_D06G0468;GH_D07G2428;GH_D12G2962;GH_A05G0535;GH_A07G0314;GH_D07G0323;GH_A11G0383;GH_D11G3341;GH_A03G1658;GH_A12G1858;GH_D01G0217;GH_D12G1601;GH_A02G0598;GH_A09G2562;GH_D09G2494;GH_A05G2513;GH_A13G0556;GH_D05G2535;GH_A06G0039;GH_…	K00001+K00001+K00002+K00002+K00002+K00002+K00002+K00002+K00121+K00128+K00128+K00128+K00128+K00128+K00128+K00128+K00128+K00131+K00131+K00131+K00134+K00134+K00161+K00161+K00162+K00162+K00382+K00382+K00382+K00627+K00627+K00627+K00844+K00844+K00850+K00850+K00850+K00873+K00873+K00873+K00873+K00873+K00873+K00927+K01568+K01568+K01610+K01610+K01623+K01623+K01623+K01623+K01785+K01792+K01792+K01792+K01792+…	https:\\www.genome.jp\dbget-bin\www_bget?map00010
Fructose and mannose metabolism	ko00051	38 out of 2726 1.39398385913426%	174 out of 23195 0.750161672774305%	0.000109808	0.0144946	GH_A06G0039;GH_D06G0026;GH_A07G0847;GH_A08G0676;GH_A09G1943;GH_D07G0850;GH_D09G1897;GH_D10G1393;GH_D12G2846;GH_A05G0276;GH_A06G0746;GH_D06G0723;GH_A02G1957;GH_A05G3421;GH_D05G3338;GH_D12G0630;GH_D08G0045;GH_D10G2529;GH_A06G2052;GH_A11G1708;GH_A11G3080;GH_D11G3108;GH_A02G0701;GH_A11G3741;GH_D02G0715;GH_D04G1869;GH_A12G1216;GH_D12G1222;GH_A09G2093;GH_A03G1794;GH_A13G0571;GH_A13G0572;GH_D02G1953;GH_…	K00844+K00844+K00847+K00847+K00847+K00847+K00847+K00847+K00847+K00850+K00850+K00850+K01623+K01623+K01623+K01623+K01803+K01803+K01805+K01809+K02377+K02377+K03841+K03841+K03841+K03841+K17497+K17497+K18447+K19355+K19355+K19355+K19355+K19355+K19355+K19355+K19355+K19355	https:\\www.genome.jp\dbget-bin\www_bget?map00051
Amino sugar and nucleotide sugar metabolism	ko00520	81 out of 2726 2.97138664710198%	462 out of 23195 1.99180857943522%	0.000145692	0.0192313	GH_A07G0770;GH_A13G0896;GH_D13G0834;GH_A06G0620;GH_A06G0039;GH_D06G0026;GH_A07G0847;GH_A08G0676;GH_A09G1943;GH_D07G0850;GH_D09G1897;GH_D10G1393;GH_D12G2846;GH_A08G0422;GH_D08G0444;GH_A03G2201;GH_A05G1920;GH_A13G0328;GH_D02G2372;GH_D05G1957;GH_D11G1564;GH_D13G0322;GH_A05G0522;GH_A09G2294;GH_A12G1313;GH_D07G0308;GH_D12G1334;GH_A08G2059;GH_D11G2327;GH_A11G1708;GH_A05G2208;GH_A06G0334;GH_D06G0320;GH_…	K00012+K00012+K00012+K00326+K00844+K00844+K00847+K00847+K00847+K00847+K00847+K00847+K00847+K00963+K00963+K00975+K00975+K00975+K00975+K00975+K00975+K00975+K01183+K01183+K01183+K01183+K01183+K01784+K01784+K01809+K01810+K01810+K01810+K01835+K01835+K02377+K02377+K06118+K06118+K08679+K08679+K10046+K10046+K10046+K12373+K12448+K12448+K12449+K12449+K12450+K12450+K12450+K12450+K12450+K13379+K13379+K13379+…	https:\\www.genome.jp\dbget-bin\www_bget?map00520
Biosynthesis of various secondary metabolites - part 2	ko00998	8 out of 2726 0.293470286133529%	16 out of 23195 0.0689803837033844%	0.000193407	0.0255297	GH_A01G1126;GH_A03G0926;GH_A03G2197;GH_A08G1771;GH_A12G0643;GH_D02G2368;GH_D08G1791;GH_D12G0655	K21568+K21568+K21568+K21568+K21568+K21568+K21568+K21568	https:\\www.genome.jp\dbget-bin\www_bget?map00998
Alanine, aspartate and glutamate metabolism	ko00250	35 out of 2726 1.28393250183419%	162 out of 23195 0.698426384996767%	0.000249882	0.0329844	GH_A08G2405;GH_A12G2159;GH_D12G2176;GH_A06G1098;GH_D06G1121;GH_A10G0511;GH_D13G0636;GH_A02G0056;GH_D09G2254;GH_D10G1289;GH_A13G2454;GH_A01G1529;GH_A12G1722;GH_D01G1621;GH_D12G1719;GH_D12G2951;GH_A07G1952;GH_A09G2173;GH_D07G1948;GH_D09G2107;GH_A09G0736;GH_A09G0904;GH_A09G1068;GH_D01G0626;GH_D07G1129;GH_D09G0675;GH_D09G1022;GH_A11G2384;GH_D11G2445;GH_A05G2068;GH_A05G2632;GH_D12G2033;GH_D07G0288;GH_…	K00261+K00261+K00261+K00811+K00811+K00814+K00814+K00827+K00827+K00827+K00830+K01580+K01580+K01580+K01580+K01580+K01915+K01915+K01915+K01915+K01953+K01953+K01953+K01953+K01953+K01953+K01953+K01956+K01956+K13051+K13051+K13051+K14454+K14455+K16871	https:\\www.genome.jp\dbget-bin\www_bget?map00250
Glutathione metabolism	ko00480	54 out of 2726 1.98092443140132%	288 out of 23195 1.24164690666092%	0.000339891	0.0448656	GH_A13G0102;GH_D13G0105;GH_D13G0106;GH_D13G1452;GH_A07G1977;GH_A08G0581;GH_A09G0427;GH_D09G0396;GH_A10G1325;GH_A11G1320;GH_A08G0759;GH_A08G0807;GH_A12G2478;GH_D08G0756;GH_D12G2492;GH_D01G1910;GH_D05G2382;GH_D06G0467;GH_A07G0814;GH_A09G1766;GH_A09G1774;GH_A11G0212;GH_A11G2054;GH_A11G2438;GH_A13G1032;GH_A13G1793;GH_D01G2430;GH_D02G0317;GH_D04G1508;GH_D07G0816;GH_D08G1426;GH_D09G1723;GH_D11G0214;GH_…	K00031+K00031+K00031+K00031+K00033+K00033+K00036+K00036+K00383+K00383+K00432+K00432+K00432+K00432+K00432+K00434+K00434+K00434+K00799+K00799+K00799+K00799+K00799+K00799+K00799+K00799+K00799+K00799+K00799+K00799+K00799+K00799+K00799+K00799+K00799+K01255+K01255+K01255+K01255+K01469+K01581+K01581+K10808+K10808+K11188+K11188+K18592+K18592+K18592+K21888+K22596+K22596+K22596+K22596	https:\\www.genome.jp\dbget-bin\www_bget?map00480
Phagosome	ko04145	67 out of 2726 2.45781364636831%	377 out of 23195 1.62535029101099%	0.000354651	0.0468139	GH_A03G1435;GH_A09G0943;GH_A10G0515;GH_D05G2507;GH_D06G1687;GH_D09G0897;GH_D09G1294;GH_A02G1509;GH_A11G0656;GH_A08G0116;GH_D09G1164;GH_A02G0973;GH_A05G1848;GH_A06G2288;GH_A11G1811;GH_A12G2966;GH_D02G1013;GH_D05G1885;GH_D06G0005;GH_D06G2327;GH_D11G1848;GH_A07G2591;GH_A11G0665;GH_D11G0696;GH_D12G2090;GH_A11G0785;GH_A11G2584;GH_A13G2376;GH_D11G0820;GH_D11G2642;GH_D13G2375;GH_A01G1087;GH_A03G0258;GH_…	K00921+K00921+K00921+K00921+K00921+K00921+K00921+K02144+K02148+K02154+K02154+K04392+K04392+K04392+K04392+K04392+K04392+K04392+K04392+K04392+K04392+K07342+K07342+K07342+K07342+K07374+K07374+K07374+K07374+K07374+K07374+K07375+K07375+K07375+K07375+K07375+K07375+K07375+K07375+K07375+K07375+K07375+K07375+K07375+K07375+K07375+K07375+K07375+K07375+K07375+K07375+K07375+K07375+K07375+K07375+K07375+K07888+…	https:\\www.genome.jp\dbget-bin\www_bget?map04145
Glycerolipid metabolism	ko00561	51 out of 2726 1.87087307410125%	274 out of 23195 1.18128907092046%	0.00058187	0.0768068	GH_A03G1290;GH_A04G1040;GH_A04G1041;GH_A09G1702;GH_D04G1378;GH_D11G3761;GH_A02G1952;GH_A06G0497;GH_A07G2483;GH_A12G2939;GH_D03G0110;GH_D06G0468;GH_D07G2428;GH_D12G2962;GH_A01G0764;GH_A05G0548;GH_D01G0772;GH_D08G2788;GH_A01G0670;GH_A12G2005;GH_D12G2002;GH_D13G2385;GH_A03G1699;GH_A05G4329;GH_A06G0995;GH_A09G1893;GH_D04G0047;GH_D06G1010;GH_D06G1957;GH_D09G1845;GH_A05G0135;GH_A07G0381;GH_D05G0139;GH_…	K00002+K00002+K00002+K00002+K00002+K00002+K00128+K00128+K00128+K00128+K00128+K00128+K00128+K00128+K00655+K00655+K00655+K00679+K00901+K00901+K00901+K00901+K01054+K01054+K01054+K01054+K01054+K01054+K01054+K01054+K03715+K03715+K03715+K06118+K06118+K06119+K06119+K07407+K07407+K13508+K13508+K13508+K13508+K13508+K13508+K13519+K15728+K15728+K18693+K18693+K21362	https:\\www.genome.jp\dbget-bin\www_bget?map00561
Cyanoamino acid metabolism	ko00460	30 out of 2726 1.10051357300073%	138 out of 23195 0.59495580944169%	0.000597832	0.0789138	GH_A02G0860;GH_A06G0957;GH_D05G0444;GH_D11G2234;GH_A05G0739;GH_A11G3472;GH_A13G1676;GH_D03G0664;GH_D11G3478;GH_D13G0840;GH_D13G0842;GH_D13G1629;GH_A01G2027;GH_A05G0781;GH_D05G0901;GH_A06G1715;GH_A10G0140;GH_D06G1737;GH_D07G0843;GH_D10G0149;GH_D13G1655;GH_A11G0937;GH_D11G0963;GH_D07G1197;GH_A05G2068;GH_A05G2632;GH_D12G2033;GH_A06G0747;GH_D03G0460;GH_D06G0724	K00600+K00600+K00600+K00600+K01188+K01188+K01188+K01188+K01188+K01188+K01188+K01188+K05349+K05349+K05349+K05350+K05350+K05350+K05350+K05350+K05350+K13034+K13034+K13035+K13051+K13051+K13051+K18592+K18592+K18592	https:\\www.genome.jp\dbget-bin\www_bget?map00460
Sulfur metabolism	ko00920	23 out of 2726 0.843727072633896%	101 out of 23195 0.435438672127614%	0.00128757	0.169959	GH_A09G0460;GH_D09G0427;GH_D13G2215;GH_A12G0889;GH_D03G0286;GH_D12G0929;GH_A13G1457;GH_A01G0651;GH_D01G0644;GH_A04G0059;GH_A09G2306;GH_A09G2369;GH_A13G1156;GH_D13G1100;GH_D07G2278;GH_A05G1718;GH_D05G1750;GH_A11G0937;GH_D11G0963;GH_A02G0365;GH_A05G1872;GH_D05G1910;GH_D02G0225	K00387+K00387+K00640+K00860+K00860+K00860+K01011+K01082+K01082+K01738+K01738+K01738+K01738+K01738+K01739+K05907+K05907+K13034+K13034+K13811+K13811+K13811+K17285	https:\\www.genome.jp\dbget-bin\www_bget?map00920
Glycerophospholipid metabolism	ko00564	63 out of 2726 2.31107850330154%	367 out of 23195 1.58223755119638%	0.00129308	0.170686	GH_A05G3733;GH_A09G1376;GH_D09G1326;GH_A05G4317;GH_A01G0764;GH_A05G0548;GH_D01G0772;GH_A07G0405;GH_A08G2724;GH_D07G0411;GH_A01G0670;GH_A12G2005;GH_D12G2002;GH_D13G2385;GH_A11G1785;GH_A13G0222;GH_D13G0222;GH_A05G0015;GH_A13G2235;GH_D05G0291;GH_A07G1310;GH_A11G0394;GH_D07G1293;GH_D13G1090;GH_A08G2034;GH_D03G0050;GH_D01G0835;GH_A03G1075;GH_D02G1331;GH_A05G1259;GH_A06G2145;GH_A13G2273;GH_D05G1256;GH_…	K00006+K00006+K00006+K00111+K00655+K00655+K00655+K00894+K00894+K00894+K00901+K00901+K00901+K00901+K00993+K00995+K00995+K01047+K01047+K01047+K01114+K01114+K01114+K01114+K01115+K01115+K01126+K05929+K05929+K06130+K06130+K06130+K06130+K06130+K08730+K08730+K13508+K13508+K13508+K13508+K13508+K13508+K13511+K13519+K14156+K14156+K15728+K15728+K16818+K16818+K16818+K16818+K16818+K16818+K16818+K16818+K16818+…	https:\\www.genome.jp\dbget-bin\www_bget?map00564
Glyoxylate and dicarboxylate metabolism	ko00630	45 out of 2726 1.6507703595011%	245 out of 23195 1.05626212545807%	0.00155862	0.205738	GH_A10G1151;GH_A02G1738;GH_D11G0356;GH_A07G2486;GH_D07G2432;GH_A02G0598;GH_A09G2562;GH_D09G2494;GH_A02G0860;GH_A06G0957;GH_D05G0444;GH_D11G2234;GH_D05G1753;GH_A13G2454;GH_A03G0320;GH_A07G1943;GH_A11G1702;GH_A11G1704;GH_D07G1935;GH_D11G1742;GH_A13G1089;GH_D09G2198;GH_A04G0141;GH_A05G3156;GH_A12G0585;GH_A12G1760;GH_D02G1459;GH_D05G3167;GH_D12G1756;GH_A05G4256;GH_A02G0557;GH_D02G0576;GH_D09G0783;GH_…	K00025+K00026+K00026+K00122+K00122+K00382+K00382+K00382+K00600+K00600+K00600+K00600+K00605+K00830+K01602+K01602+K01602+K01602+K01602+K01602+K01637+K01637+K01681+K01681+K01681+K01681+K01681+K01681+K01681+K01895+K01913+K01913+K01913+K01915+K01915+K01915+K01915+K03781+K03781+K11517+K11517+K15893+K19269+K19269+K22133	https:\\www.genome.jp\dbget-bin\www_bget?map00630
Ascorbate and aldarate metabolism	ko00053	41 out of 2726 1.50403521643434%	219 out of 23195 0.944169001940073%	0.00169656	0.223946	GH_A07G0770;GH_A13G0896;GH_D13G0834;GH_D07G0283;GH_A02G1952;GH_A06G0497;GH_A07G2483;GH_A12G2939;GH_D03G0110;GH_D06G0468;GH_D07G2428;GH_D12G2962;GH_A02G1576;GH_A05G1817;GH_A05G2551;GH_A06G1735;GH_A07G0471;GH_A07G0998;GH_A08G2244;GH_A12G0340;GH_D07G0984;GH_D08G2247;GH_D11G2015;GH_D12G0372;GH_D01G1910;GH_D05G2382;GH_D06G0467;GH_A05G1343;GH_A10G0641;GH_D06G0727;GH_D12G2531;GH_A08G2422;GH_D08G2428;GH_…	K00012+K00012+K00012+K00103+K00128+K00128+K00128+K00128+K00128+K00128+K00128+K00128+K00423+K00423+K00423+K00423+K00423+K00423+K00423+K00423+K00423+K00423+K00423+K00423+K00434+K00434+K00434+K00469+K00469+K00469+K08232+K10046+K10046+K10046+K10047+K16190+K17744+K17744+K17744+K17744+K21888	https:\\www.genome.jp\dbget-bin\www_bget?map00053
Histidine metabolism	ko00340	14 out of 2726 0.513573000733676%	52 out of 23195 0.224186247035999%	0.00214465	0.283093	GH_A13G1488;GH_D13G1434;GH_A02G1952;GH_A06G0497;GH_A07G2483;GH_A12G2939;GH_D03G0110;GH_D06G0468;GH_D07G2428;GH_D12G2962;GH_A01G2146;GH_D01G2237;GH_D05G2446;GH_D12G0879	K00013+K00013+K00128+K00128+K00128+K00128+K00128+K00128+K00128+K00128+K01590+K01590+K01590+K11755	https:\\www.genome.jp\dbget-bin\www_bget?map00340
Other glycan degradation	ko00511	21 out of 2726 0.770359501100514%	93 out of 23195 0.400948480275922%	0.00228376	0.301457	GH_D06G2088;GH_A02G1982;GH_D03G1263;GH_A08G2275;GH_D08G2284;GH_A05G1369;GH_A05G4025;GH_A06G0780;GH_A10G0214;GH_A10G1370;GH_A12G0009;GH_D05G1370;GH_D05G1933;GH_D06G0761;GH_D10G0637;GH_D04G0632;GH_A12G0196;GH_A12G0197;GH_D12G0209;GH_A09G2201;GH_A13G1381	K01190+K01191+K01191+K01206+K01206+K12309+K12309+K12309+K12309+K12309+K12309+K12309+K12309+K12309+K12309+K12373+K15923+K15923+K15923+K17108+K17108	https:\\www.genome.jp\dbget-bin\www_bget?map00511
Citrate cycle (TCA cycle)	ko00020	37 out of 2726 1.35730007336757%	201 out of 23195 0.866566070273766%	0.00370955	0.48966	GH_A10G1151;GH_A02G1738;GH_D11G0356;GH_A12G0578;GH_D12G0597;GH_A13G0102;GH_D13G0105;GH_D13G0106;GH_D13G1452;GH_A03G1658;GH_A12G1858;GH_D01G0217;GH_D12G1601;GH_D03G0150;GH_A02G0598;GH_A09G2562;GH_D09G2494;GH_A05G2513;GH_A13G0556;GH_D05G2535;GH_A04G0131;GH_A06G1739;GH_D05G3933;GH_D06G1766;GH_A02G1730;GH_D12G0883;GH_A01G0298;GH_D01G0282;GH_A04G0141;GH_A05G3156;GH_A12G0585;GH_A12G1760;GH_D02G1459;GH_…	K00025+K00026+K00026+K00030+K00030+K00031+K00031+K00031+K00031+K00161+K00161+K00162+K00162+K00234+K00382+K00382+K00382+K00627+K00627+K00627+K00658+K00658+K00658+K00658+K01610+K01610+K01648+K01648+K01681+K01681+K01681+K01681+K01681+K01681+K01681+K01900+K01900	https:\\www.genome.jp\dbget-bin\www_bget?map00020
Valine, leucine and isoleucine degradation	ko00280	26 out of 2726 0.953778429933969%	129 out of 23195 0.556154343608536%	0.00404341	0.53373	GH_D13G0340;GH_A02G1952;GH_A06G0497;GH_A07G2483;GH_A12G2939;GH_D03G0110;GH_D06G0468;GH_D07G2428;GH_D12G2962;GH_D05G2420;GH_A02G0598;GH_A09G2562;GH_D09G2494;GH_A05G2136;GH_D05G2168;GH_A02G0056;GH_D09G2254;GH_D10G1289;GH_D12G2460;GH_A12G0221;GH_D12G0235;GH_A11G1631;GH_A13G2257;GH_D07G0045;GH_D08G1011;GH_D13G2238	K00020+K00128+K00128+K00128+K00128+K00128+K00128+K00128+K00128+K00166+K00382+K00382+K00382+K00826+K00826+K00827+K00827+K00827+K01641+K01969+K01969+K05605+K05605+K05605+K05605+K05605	https:\\www.genome.jp\dbget-bin\www_bget?map00280
MAPK signaling pathway - plant	ko04016	247 out of 2726 9.06089508437271%	1801 out of 23195 7.7646044406122%	0.00455227	0.6009	GH_D09G2594;GH_A09G2546;GH_D12G2948;GH_A01G1023;GH_D01G1053;GH_A01G2328;GH_A01G2467;GH_A03G0321;GH_A04G0940;GH_A04G1029;GH_A04G1243;GH_A04G1356;GH_A05G0553;GH_A05G1535;GH_A05G3155;GH_A05G4344;GH_A07G0797;GH_A07G2346;GH_A08G1988;GH_A08G2223;GH_A09G0672;GH_A10G0486;GH_A10G0741;GH_A10G1343;GH_A10G1960;GH_A11G0315;GH_A11G1930;GH_A11G2930;GH_A11G3123;GH_A12G0186;GH_A12G1245;GH_A12G1635;GH_A12G1766;GH_…	K00940+K02183+K02183+K03781+K03781+K13416+K13416+K13416+K13416+K13416+K13416+K13416+K13416+K13416+K13416+K13416+K13416+K13416+K13416+K13416+K13416+K13416+K13416+K13416+K13416+K13416+K13416+K13416+K13416+K13416+K13416+K13416+K13416+K13416+K13416+K13416+K13416+K13416+K13416+K13416+K13416+K13416+K13416+K13416+K13416+K13416+K13416+K13416+K13416+K13416+K13416+K13416+K13416+K13416+K13416+K13416+K13420+…	https:\\www.genome.jp\dbget-bin\www_bget?map04016
Carotenoid biosynthesis	ko00906	35 out of 2726 1.28393250183419%	190 out of 23195 0.819142056477689%	0.00461586	0.609294	GH_A02G1922;GH_D01G1424;GH_A04G1503;GH_A11G2014;GH_A13G1446;GH_D11G2054;GH_D13G1366;GH_A01G0365;GH_A05G1490;GH_A10G0430;GH_A12G2220;GH_A13G1789;GH_D01G0347;GH_D10G0453;GH_A01G2208;GH_A05G1102;GH_A07G0732;GH_A09G1526;GH_A11G0317;GH_D01G2289;GH_D01G2290;GH_D07G0722;GH_D09G1476;GH_D11G0330;GH_A03G0560;GH_A12G2213;GH_A13G0397;GH_D03G1406;GH_D07G1076;GH_D12G2230;GH_D13G0394;GH_D09G1926;GH_D12G2526;GH_…	K09835+K09835+K09838+K09838+K09838+K09838+K09838+K09840+K09840+K09840+K09840+K09840+K09840+K09840+K09841+K09841+K09841+K09841+K09841+K09841+K09841+K09841+K09841+K09841+K09843+K09843+K09843+K09843+K09843+K09843+K09843+K15746+K15746+K17911+K17911	https:\\www.genome.jp\dbget-bin\www_bget?map00906
Limonene and pinene degradation	ko00903	8 out of 2726 0.293470286133529%	24 out of 23195 0.103470575555077%	0.00466081	0.615227	GH_A02G1952;GH_A06G0497;GH_A07G2483;GH_A12G2939;GH_D03G0110;GH_D06G0468;GH_D07G2428;GH_D12G2962	K00128+K00128+K00128+K00128+K00128+K00128+K00128+K00128	https:\\www.genome.jp\dbget-bin\www_bget?map00903
Glycosphingolipid biosynthesis - lacto and neolacto series	ko00601	5 out of 2726 0.183418928833456%	11 out of 23195 0.0474240137960767%	0.00559746	0.738865	GH_A04G1089;GH_A09G1804;GH_A10G0252;GH_D04G1430;GH_D09G1755	K01988+K01988+K01988+K01988+K01988	https:\\www.genome.jp\dbget-bin\www_bget?map00601
Cysteine and methionine metabolism	ko00270	52 out of 2726 1.90755685986794%	323 out of 23195 1.39254149601207%	0.0115474	1	GH_A10G1151;GH_A02G1738;GH_D11G0356;GH_D13G0263;GH_A08G1777;GH_D08G1797;GH_D13G2215;GH_A08G1451;GH_A11G1106;GH_A11G3695;GH_A12G1381;GH_D08G1473;GH_D11G1137;GH_D12G1397;GH_A06G1098;GH_D06G1121;GH_A13G1736;GH_A05G2136;GH_D05G2168;GH_A02G0056;GH_D09G2254;GH_D10G1289;GH_A12G0199;GH_D12G0210;GH_A13G1457;GH_D02G1453;GH_D05G0083;GH_A04G0059;GH_A09G2306;GH_A09G2369;GH_A13G1156;GH_D13G1100;GH_D07G2278;GH_…	K00025+K00026+K00026+K00133+K00558+K00558+K00640+K00789+K00789+K00789+K00789+K00789+K00789+K00789+K00811+K00811+K00815+K00826+K00826+K00827+K00827+K00827+K00899+K00899+K01011+K01611+K01611+K01738+K01738+K01738+K01738+K01738+K01739+K01761+K01762+K05933+K05933+K05933+K05933+K08963+K08967+K12524+K13034+K13034+K14454+K14455+K16054+K16054+K20772+K20772+K20772+K23977	https:\\www.genome.jp\dbget-bin\www_bget?map00270
Fatty acid degradation	ko00071	31 out of 2726 1.13719735876742%	175 out of 23195 0.754472946755766%	0.0127864	1	GH_A08G1283;GH_A10G1687;GH_A07G1669;GH_A02G1952;GH_A06G0497;GH_A07G2483;GH_A12G2939;GH_D03G0110;GH_D06G0468;GH_D07G2428;GH_D12G2962;GH_D11G2339;GH_A05G2348;GH_A05G3320;GH_A09G0738;GH_D01G2065;GH_D05G3452;GH_D11G3384;GH_D13G0931;GH_A05G3059;GH_D02G0416;GH_A08G2749;GH_D06G0668;GH_A01G0875;GH_A01G2058;GH_A02G0713;GH_D01G2159;GH_D02G0728;GH_A07G0459;GH_D07G0462;GH_D11G0888	K00001+K00001+K00121+K00128+K00128+K00128+K00128+K00128+K00128+K00128+K00128+K00232+K01897+K01897+K01897+K01897+K01897+K01897+K01897+K07517+K07517+K10527+K10527+K15401+K18857+K18857+K18857+K18857+K20495+K20495+K20495	https:\\www.genome.jp\dbget-bin\www_bget?map00071
Tryptophan metabolism	ko00380	42 out of 2726 1.54071900220103%	255 out of 23195 1.09937486527269%	0.0149775	1	GH_A02G1952;GH_A06G0497;GH_A07G2483;GH_A12G2939;GH_D03G0110;GH_D06G0468;GH_D07G2428;GH_D12G2962;GH_A02G0598;GH_A09G2562;GH_D09G2494;GH_A04G0131;GH_A06G1739;GH_D05G3933;GH_D06G1766;GH_A01G1023;GH_D01G1053;GH_A06G1717;GH_D03G0520;GH_D06G1740;GH_D10G0148;GH_A07G2298;GH_A12G1994;GH_D06G0646;GH_D11G1437;GH_A02G1673;GH_A04G0039;GH_A05G1097;GH_A07G1106;GH_A10G2507;GH_D01G1589;GH_D03G0387;GH_D03G0392;GH_…	K00128+K00128+K00128+K00128+K00128+K00128+K00128+K00128+K00382+K00382+K00382+K00658+K00658+K00658+K00658+K03781+K03781+K07409+K07409+K07409+K07409+K11816+K11816+K11816+K11816+K11820+K11820+K11820+K11820+K11820+K11820+K11820+K11820+K11820+K16903+K16903+K23947+K23947+K23947+K23947+K23947+K23947	https:\\www.genome.jp\dbget-bin\www_bget?map00380
Sphingolipid metabolism	ko00600	27 out of 2726 0.99046221570066%	151 out of 23195 0.65100237120069%	0.0170832	1	GH_D06G2088;GH_A10G0260;GH_D10G0273;GH_A03G1159;GH_A03G1165;GH_D02G1360;GH_D02G1363;GH_D04G1667;GH_A04G1327;GH_D04G1666;GH_A04G1325;GH_D04G1664;GH_A05G1369;GH_A05G4025;GH_A06G0780;GH_A10G0214;GH_A10G1370;GH_A12G0009;GH_D05G1370;GH_D05G1933;GH_D06G0761;GH_D10G0637;GH_A03G0601;GH_A05G0917;GH_D05G0909;GH_A09G2201;GH_A13G1381	K01190+K04712+K04712+K04713+K04713+K04713+K04713+K04715+K04718+K04718+K07407+K07407+K12309+K12309+K12309+K12309+K12309+K12309+K12309+K12309+K12309+K12309+K12349+K12349+K12349+K17108+K17108	https:\\www.genome.jp\dbget-bin\www_bget?map00600
Galactose metabolism	ko00052	42 out of 2726 1.54071900220103%	258 out of 23195 1.11230868721707%	0.018011	1	GH_A06G0039;GH_D06G0026;GH_A05G0276;GH_A06G0746;GH_D06G0723;GH_A08G0422;GH_D08G0444;GH_A05G1118;GH_D05G1113;GH_D06G2088;GH_A06G0948;GH_A09G1574;GH_A09G2115;GH_A10G0597;GH_A12G2191;GH_A12G2389;GH_D03G1232;GH_D09G1492;GH_D09G2050;GH_D12G2209;GH_D12G2400;GH_A08G2059;GH_D11G2327;GH_D04G0512;GH_A12G2822;GH_D12G2847;GH_A05G3763;GH_A13G1527;GH_D04G0583;GH_D13G1472;GH_A04G1325;GH_D04G1664;GH_A05G1369;GH_…	K00844+K00844+K00850+K00850+K00850+K00963+K00963+K01187+K01187+K01190+K01193+K01193+K01193+K01193+K01193+K01193+K01193+K01193+K01193+K01193+K01193+K01784+K01784+K01785+K01835+K01835+K06617+K06617+K06617+K06617+K07407+K07407+K12309+K12309+K12309+K12309+K12309+K12309+K12309+K12309+K12309+K12309	https:\\www.genome.jp\dbget-bin\www_bget?map00052
Biosynthesis of unsaturated fatty acids	ko01040	16 out of 2726 0.586940572267058%	79 out of 23195 0.34059064453546%	0.0201698	1	GH_D11G2339;GH_A02G0927;GH_A10G1561;GH_D02G1157;GH_D03G0644;GH_A03G0536;GH_A03G0544;GH_A03G1517;GH_D02G1695;GH_D03G1424;GH_D03G1431;GH_A10G2418;GH_D10G2517;GH_A11G2175;GH_D03G1482;GH_D11G2259	K00232+K03921+K03921+K03921+K03921+K10251+K10251+K10251+K10251+K10251+K10251+K10258+K10258+K10703+K10703+K10703	https:\\www.genome.jp\dbget-bin\www_bget?map01040
Biosynthesis of amino acids	ko01230	139 out of 2726 5.09904622157007%	1003 out of 23195 4.32420780340591%	0.0210774	1	GH_A13G1488;GH_D13G1434;GH_A12G0578;GH_D12G0597;GH_A13G0102;GH_D13G0105;GH_D13G0106;GH_D13G1452;GH_D10G0850;GH_A06G1505;GH_D13G0263;GH_A11G0383;GH_D11G3341;GH_A13G0371;GH_A02G0860;GH_A06G0957;GH_D05G0444;GH_D11G2234;GH_A07G1591;GH_A12G1175;GH_D07G1598;GH_D12G1176;GH_A03G0150;GH_A09G2116;GH_D03G1813;GH_D04G1556;GH_D13G2215;GH_A08G1451;GH_A11G1106;GH_A11G3695;GH_A12G1381;GH_D08G1473;GH_D11G1137;GH_…	K00013+K00013+K00030+K00030+K00031+K00031+K00031+K00031+K00052+K00053+K00133+K00134+K00134+K00145+K00600+K00600+K00600+K00600+K00615+K00615+K00615+K00615+K00616+K00616+K00616+K00616+K00640+K00789+K00789+K00789+K00789+K00789+K00789+K00789+K00800+K00811+K00811+K00814+K00814+K00826+K00826+K00850+K00850+K00850+K00873+K00873+K00873+K00873+K00873+K00873+K00927+K00948+K00948+K00948+K01620+K01623+K01623+…	https:\\www.genome.jp\dbget-bin\www_bget?map01230
Taurine and hypotaurine metabolism	ko00430	8 out of 2726 0.293470286133529%	31 out of 23195 0.133649493425307%	0.0237529	1	GH_A01G1529;GH_A12G1722;GH_D01G1621;GH_D12G1719;GH_D12G2951;GH_A06G0747;GH_D03G0460;GH_D06G0724	K01580+K01580+K01580+K01580+K01580+K18592+K18592+K18592	https:\\www.genome.jp\dbget-bin\www_bget?map00430
Fatty acid metabolism	ko01212	42 out of 2726 1.54071900220103%	263 out of 23195 1.13386505712438%	0.0241485	1	GH_A03G1492;GH_D12G1675;GH_D11G2339;GH_A03G0356;GH_A11G0250;GH_A08G1650;GH_A05G2348;GH_A05G3320;GH_A09G0738;GH_D01G2065;GH_D05G3452;GH_D11G3384;GH_D13G0931;GH_A03G0308;GH_A13G1007;GH_A09G0105;GH_A13G1365;GH_D09G0106;GH_D10G0810;GH_D13G0151;GH_A02G0927;GH_A10G1561;GH_D02G1157;GH_D03G0644;GH_A05G1506;GH_A11G1591;GH_D05G1531;GH_A03G0536;GH_A03G0544;GH_A03G1517;GH_D02G1695;GH_D03G1424;GH_D03G1431;GH_…	K00059+K00059+K00232+K00645+K00648+K01074+K01897+K01897+K01897+K01897+K01897+K01897+K01897+K01961+K01962+K02160+K02160+K02160+K02160+K02160+K03921+K03921+K03921+K03921+K09458+K09458+K09458+K10251+K10251+K10251+K10251+K10251+K10251+K10258+K10258+K10527+K10527+K10703+K10703+K10703+K11262+K11262	https:\\www.genome.jp\dbget-bin\www_bget?map01212
Brassinosteroid biosynthesis	ko00905	23 out of 2726 0.843727072633896%	128 out of 23195 0.551843069627075%	0.0248312	1	GH_D11G1957;GH_A10G2603;GH_D06G1916;GH_D10G2713;GH_A07G2001;GH_D07G1997;GH_D11G2610;GH_A02G1947;GH_D03G0115;GH_A05G1364;GH_A01G0398;GH_A02G0250;GH_A02G0254;GH_A05G0193;GH_A08G2663;GH_D01G0391;GH_D02G0277;GH_D02G0279;GH_D05G0196;GH_D05G1993;GH_D08G2659;GH_D10G1539;GH_A09G2097	K09587+K09588+K09588+K09588+K09590+K09590+K09591+K12637+K12637+K12638+K15639+K15639+K15639+K15639+K15639+K15639+K15639+K15639+K15639+K15639+K15639+K15639+K20623	https:\\www.genome.jp\dbget-bin\www_bget?map00905
Linoleic acid metabolism	ko00591	12 out of 2726 0.440205429200293%	56 out of 23195 0.241431342961845%	0.0273431	1	GH_D10G0585;GH_A05G0015;GH_A13G2235;GH_D05G0291;GH_A06G1717;GH_D03G0520;GH_D06G1740;GH_D10G0148;GH_A13G1284;GH_D02G0353;GH_D08G2382;GH_D13G1213	K00454+K01047+K01047+K01047+K07409+K07409+K07409+K07409+K15718+K15718+K15718+K15718	https:\\www.genome.jp\dbget-bin\www_bget?map00591
Circadian rhythm - plant	ko04712	62 out of 2726 2.27439471753485%	425 out of 23195 1.83229144212115%	0.0425765	1	GH_A05G3278;GH_A09G0001;GH_A09G0002;GH_A10G2687;GH_D02G0295;GH_D10G1568;GH_D08G1678;GH_D02G1318;GH_A02G0676;GH_D02G0687;GH_D05G2485;GH_A07G0243;GH_D09G0947;GH_A05G0693;GH_A05G2212;GH_A09G2658;GH_A11G0047;GH_A11G1096;GH_A11G1316;GH_A11G2028;GH_A12G0750;GH_D05G2080;GH_D09G1366;GH_D11G1348;GH_D10G1766;GH_D11G0140;GH_A09G0650;GH_D01G0215;GH_D04G0848;GH_D09G0585;GH_A08G0265;GH_A08G0963;GH_A11G0155;GH_…	K00660+K00660+K00660+K00660+K00660+K00660+K03115+K10143+K12124+K12124+K12124+K12125+K12125+K12126+K12126+K12126+K12126+K12126+K12126+K12126+K12126+K12126+K12126+K12126+K12127+K12127+K12129+K12129+K12129+K12129+K12130+K12130+K12130+K12130+K12130+K12130+K12130+K12130+K12130+K12130+K12133+K12133+K12133+K12133+K12133+K12133+K12133+K12133+K12133+K16221+K16221+K16221+K16221+K16221+K16221+K16221+K16221+…	https:\\www.genome.jp\dbget-bin\www_bget?map04712
Pyrimidine metabolism	ko00240	34 out of 2726 1.2472487160675%	215 out of 23195 0.926923906014227%	0.044126	1	GH_A11G1576;GH_A04G0036;GH_A10G1737;GH_A12G2041;GH_D09G2594;GH_A07G1305;GH_A11G0630;GH_D11G0657;GH_A05G0293;GH_A13G2230;GH_D05G0299;GH_D13G2213;GH_A06G0776;GH_D06G0757;GH_D05G1984;GH_A12G0498;GH_A13G1505;GH_D08G0470;GH_D12G0511;GH_A11G2384;GH_D11G2445;GH_D06G2230;GH_A01G1093;GH_A01G1850;GH_D03G1550;GH_D05G0417;GH_D05G1042;GH_D06G0933;GH_D02G0338;GH_D10G0858;GH_A04G0278;GH_D05G3805;GH_D12G2211;GH_…	K00857+K00876+K00876+K00876+K00940+K01464+K01465+K01465+K01489+K01489+K01489+K01489+K01513+K01513+K01520+K01937+K01937+K01937+K01937+K01956+K01956+K03787+K06966+K06966+K06966+K06966+K06966+K06966+K10808+K10808+K13421+K13421+K13800+K16904	https:\\www.genome.jp\dbget-bin\www_bget?map00240
Arachidonic acid metabolism	ko00590	11 out of 2726 0.403521643433602%	55 out of 23195 0.237120068980384%	0.052755	1	GH_A08G0759;GH_A08G0807;GH_A12G2478;GH_D08G0756;GH_D12G2492;GH_A05G0015;GH_A13G2235;GH_D05G0291;GH_A06G0747;GH_D03G0460;GH_D06G0724	K00432+K00432+K00432+K00432+K00432+K01047+K01047+K01047+K18592+K18592+K18592	https:\\www.genome.jp\dbget-bin\www_bget?map00590
Inositol phosphate metabolism	ko00562	37 out of 2726 1.35730007336757%	243 out of 23195 1.04763957749515%	0.0596878	1	GH_A05G1343;GH_A10G0641;GH_D06G0727;GH_A03G2365;GH_A04G0885;GH_A10G2027;GH_A11G0769;GH_D01G2372;GH_D02G2535;GH_D04G1204;GH_D11G0306;GH_D03G1272;GH_A03G1435;GH_A09G0943;GH_A10G0515;GH_D05G2507;GH_D06G1687;GH_D09G0897;GH_D09G1294;GH_A05G1463;GH_D11G2102;GH_A07G1310;GH_A11G0394;GH_D07G1293;GH_D13G1090;GH_D08G0045;GH_D10G2529;GH_A02G1572;GH_A11G2086;GH_A05G0889;GH_A05G3449;GH_A09G1079;GH_D05G0879;GH_…	K00469+K00469+K00469+K00889+K00889+K00889+K00889+K00889+K00889+K00889+K00913+K00915+K00921+K00921+K00921+K00921+K00921+K00921+K00921+K01092+K01110+K01114+K01114+K01114+K01114+K01803+K01803+K01858+K01858+K05857+K05857+K05857+K05857+K05857+K10047+K10572+K21797	https:\\www.genome.jp\dbget-bin\www_bget?map00562
Plant-pathogen interaction	ko04626	387 out of 2726 14.1966250917095%	3069 out of 23195 13.2312998491054%	0.061087	1	GH_A07G0264;GH_D02G2393;GH_D07G0273;GH_A09G2546;GH_D12G2948;GH_A03G0698;GH_A12G0055;GH_A01G0900;GH_A12G2751;GH_A13G1536;GH_D01G0919;GH_D03G1673;GH_D12G2779;GH_D13G1481;GH_A03G0423;GH_A05G1052;GH_A08G1057;GH_A12G1280;GH_D01G0666;GH_D11G0018;GH_D12G1298;GH_A03G1255;GH_D08G1139;GH_D11G2439;GH_A04G1343;GH_A05G1832;GH_A10G0985;GH_A12G2521;GH_D03G0092;GH_D04G1019;GH_D10G0132;GH_D13G0029;GH_A01G2328;GH_…	K01373+K01373+K01373+K02183+K02183+K02358+K02358+K04079+K04079+K04079+K04079+K04079+K04079+K04079+K05391+K05391+K05391+K05391+K05391+K05391+K05391+K09487+K12795+K12795+K13412+K13412+K13412+K13412+K13412+K13412+K13412+K13412+K13416+K13416+K13416+K13416+K13416+K13416+K13416+K13416+K13416+K13416+K13416+K13416+K13416+K13416+K13416+K13416+K13416+K13416+K13416+K13416+K13416+K13416+K13416+K13416+K13416+…	https:\\www.genome.jp\dbget-bin\www_bget?map04626
Glycosphingolipid biosynthesis - globo and isoglobo series	ko00603	8 out of 2726 0.293470286133529%	37 out of 23195 0.159517137314076%	0.0620204	1	GH_A04G1089;GH_A09G1804;GH_A10G0252;GH_D04G1430;GH_D09G1755;GH_A04G1325;GH_D04G1664;GH_D04G0632	K01988+K01988+K01988+K01988+K01988+K07407+K07407+K12373	https:\\www.genome.jp\dbget-bin\www_bget?map00603
alpha-Linolenic acid metabolism	ko00592	35 out of 2726 1.28393250183419%	229 out of 23195 0.987281741754689%	0.0626904	1	GH_A07G1014;GH_D07G0997;GH_D07G0999;GH_D07G2188;GH_D11G2339;GH_D10G0585;GH_A05G0015;GH_A13G2235;GH_D05G0291;GH_A04G1388;GH_A11G1614;GH_A12G0282;GH_A13G0270;GH_D11G1850;GH_A08G0400;GH_A01G1051;GH_D02G1019;GH_A08G2749;GH_D06G0668;GH_A09G1908;GH_A09G0805;GH_A10G0328;GH_A10G0455;GH_A11G1319;GH_A12G2345;GH_D05G1599;GH_D09G0752;GH_D10G0342;GH_D10G0481;GH_A01G2058;GH_A02G0713;GH_D01G2159;GH_D02G0728;GH_…	K00224+K00224+K00224+K00224+K00232+K00454+K01047+K01047+K01047+K01723+K01723+K01723+K08241+K08241+K10525+K10526+K10526+K10527+K10527+K10529+K16818+K16818+K16818+K16818+K16818+K16818+K16818+K16818+K16818+K18857+K18857+K18857+K18857+K22389+K22389	https:\\www.genome.jp\dbget-bin\www_bget?map00592
Butanoate metabolism	ko00650	14 out of 2726 0.513573000733676%	78 out of 23195 0.336279370553999%	0.069393	1	GH_A01G1529;GH_A12G1722;GH_D01G1621;GH_D12G1719;GH_D12G2951;GH_D12G2460;GH_A02G0132;GH_A02G0133;GH_D02G0138;GH_D02G0139;GH_A02G0557;GH_D02G0576;GH_D09G0783;GH_A11G1633	K01580+K01580+K01580+K01580+K01580+K01641+K01652+K01652+K01652+K01652+K01913+K01913+K01913+K16871	https:\\www.genome.jp\dbget-bin\www_bget?map00650
Caffeine metabolism	ko00232	4 out of 2726 0.146735143066764%	14 out of 23195 0.0603578357404613%	0.0726197	1	GH_A06G1717;GH_D03G0520;GH_D06G1740;GH_D10G0148	K07409+K07409+K07409+K07409	https:\\www.genome.jp\dbget-bin\www_bget?map00232
Pantothenate and CoA biosynthesis	ko00770	23 out of 2726 0.843727072633896%	144 out of 23195 0.620823453330459%	0.0780804	1	GH_A06G1505;GH_A02G1952;GH_A06G0497;GH_A07G2483;GH_A12G2939;GH_D03G0110;GH_D06G0468;GH_D07G2428;GH_D12G2962;GH_A05G2136;GH_D05G2168;GH_A12G0093;GH_A07G1305;GH_A06G0776;GH_D06G0757;GH_A02G0132;GH_A02G0133;GH_D02G0138;GH_D02G0139;GH_A12G0644;GH_A13G0675;GH_D11G0014;GH_A08G0417	K00053+K00128+K00128+K00128+K00128+K00128+K00128+K00128+K00128+K00826+K00826+K00859+K01464+K01513+K01513+K01652+K01652+K01652+K01652+K02201+K09680+K09680+K17839	https:\\www.genome.jp\dbget-bin\www_bget?map00770
Glycosphingolipid biosynthesis - ganglio series	ko00604	11 out of 2726 0.403521643433602%	60 out of 23195 0.258676438887691%	0.0885066	1	GH_A05G1369;GH_A05G4025;GH_A06G0780;GH_A10G0214;GH_A10G1370;GH_A12G0009;GH_D05G1370;GH_D05G1933;GH_D06G0761;GH_D10G0637;GH_D04G0632	K12309+K12309+K12309+K12309+K12309+K12309+K12309+K12309+K12309+K12309+K12373	https:\\www.genome.jp\dbget-bin\www_bget?map00604
Glycine, serine and threonine metabolism	ko00260	32 out of 2726 1.17388114453412%	217 out of 23195 0.93554645397715%	0.104456	1	GH_A08G2040;GH_A12G2816;GH_D08G2054;GH_D11G0090;GH_A11G0436;GH_D11G0455;GH_D13G0263;GH_D03G1257;GH_D08G2006;GH_D09G2299;GH_A06G1345;GH_D06G1170;GH_A02G0598;GH_A09G2562;GH_D09G2494;GH_D04G0081;GH_D11G1987;GH_A02G0860;GH_A06G0957;GH_D05G0444;GH_D11G2234;GH_D05G1753;GH_A02G0056;GH_D09G2254;GH_D10G1289;GH_A13G2454;GH_A11G3417;GH_D06G0786;GH_D04G1180;GH_D09G1546;GH_D03G1518;GH_A01G1810	K00108+K00108+K00108+K00108+K00130+K00130+K00133+K00276+K00276+K00276+K00306+K00306+K00382+K00382+K00382+K00499+K00499+K00600+K00600+K00600+K00600+K00605+K00827+K00827+K00827+K00830+K01620+K01733+K01754+K01754+K12524+K15893	https:\\www.genome.jp\dbget-bin\www_bget?map00260
Valine, leucine and isoleucine biosynthesis	ko00290	11 out of 2726 0.403521643433602%	63 out of 23195 0.271610260832076%	0.115672	1	GH_D10G0850;GH_A06G1505;GH_A05G2136;GH_D05G2168;GH_D10G1431;GH_A02G0132;GH_A02G0133;GH_D02G0138;GH_D02G0139;GH_D04G1180;GH_D09G1546	K00052+K00053+K00826+K00826+K01649+K01652+K01652+K01652+K01652+K01754+K01754	https:\\www.genome.jp\dbget-bin\www_bget?map00290
Nitrogen metabolism	ko00910	16 out of 2726 0.586940572267058%	99 out of 23195 0.426816124164691%	0.115969	1	GH_A08G2405;GH_A12G2159;GH_D12G2176;GH_A13G0398;GH_D13G0395;GH_A05G2200;GH_A09G2492;GH_D02G0450;GH_A07G1952;GH_A09G2173;GH_D07G1948;GH_D09G2107;GH_A07G2514;GH_D07G2457;GH_A02G0811;GH_D01G2177	K00261+K00261+K00261+K00366+K00366+K01673+K01725+K01725+K01915+K01915+K01915+K01915+K02575+K02575+K10534+K10534	https:\\www.genome.jp\dbget-bin\www_bget?map00910
Fatty acid biosynthesis	ko00061	27 out of 2726 0.99046221570066%	182 out of 23195 0.784651864625997%	0.120614	1	GH_A03G1492;GH_D12G1675;GH_A03G0356;GH_A11G0250;GH_A05G2348;GH_A05G3320;GH_A09G0738;GH_D01G2065;GH_D05G3452;GH_D11G3384;GH_D13G0931;GH_A03G0308;GH_A13G1007;GH_A09G0105;GH_A13G1365;GH_D09G0106;GH_D10G0810;GH_D13G0151;GH_A02G0927;GH_A10G1561;GH_D02G1157;GH_D03G0644;GH_A05G1506;GH_A11G1591;GH_D05G1531;GH_A01G2026;GH_D01G2189	K00059+K00059+K00645+K00648+K01897+K01897+K01897+K01897+K01897+K01897+K01897+K01961+K01962+K02160+K02160+K02160+K02160+K02160+K03921+K03921+K03921+K03921+K09458+K09458+K09458+K11262+K11262	https:\\www.genome.jp\dbget-bin\www_bget?map00061
beta-Alanine metabolism	ko00410	25 out of 2726 0.917094644167278%	167 out of 23195 0.719982754904074%	0.121748	1	GH_A02G1952;GH_A06G0497;GH_A07G2483;GH_A12G2939;GH_D03G0110;GH_D06G0468;GH_D07G2428;GH_D12G2962;GH_D11G2339;GH_D03G1257;GH_D08G2006;GH_D09G2299;GH_A07G1305;GH_A01G1529;GH_A12G1722;GH_D01G1621;GH_D12G1719;GH_D12G2951;GH_A11G1631;GH_A13G2257;GH_D07G0045;GH_D08G1011;GH_D13G2238;GH_A08G1697;GH_A08G0417	K00128+K00128+K00128+K00128+K00128+K00128+K00128+K00128+K00232+K00276+K00276+K00276+K01464+K01580+K01580+K01580+K01580+K01580+K05605+K05605+K05605+K05605+K05605+K13366+K17839	https:\\www.genome.jp\dbget-bin\www_bget?map00410
Tropane, piperidine and pyridine alkaloid biosynthesis	ko00960	12 out of 2726 0.440205429200293%	72 out of 23195 0.31041172666523%	0.134104	1	GH_D03G1257;GH_D08G2006;GH_D09G2299;GH_A06G1098;GH_D06G1121;GH_A13G1736;GH_A13G2547;GH_D04G0670;GH_D13G2540;GH_D07G0288;GH_A10G1610;GH_D11G2349	K00276+K00276+K00276+K00811+K00811+K00815+K08081+K08081+K08081+K14454+K14455+K15849	https:\\www.genome.jp\dbget-bin\www_bget?map00960
Propanoate metabolism	ko00640	22 out of 2726 0.807043286867205%	149 out of 23195 0.642379823237767%	0.154239	1	GH_D05G2420;GH_D11G2339;GH_A02G0598;GH_A09G2562;GH_D09G2494;GH_A05G4256;GH_A07G1647;GH_D07G1647;GH_A03G0308;GH_A13G1007;GH_A09G0105;GH_A13G1365;GH_D09G0106;GH_D10G0810;GH_D13G0151;GH_A11G1631;GH_A13G2257;GH_D07G0045;GH_D08G1011;GH_D13G2238;GH_A01G2026;GH_D01G2189	K00166+K00232+K00382+K00382+K00382+K01895+K01900+K01900+K01961+K01962+K02160+K02160+K02160+K02160+K02160+K05605+K05605+K05605+K05605+K05605+K11262+K11262	https:\\www.genome.jp\dbget-bin\www_bget?map00640
Phenylpropanoid biosynthesis	ko00940	101 out of 2726 3.7050623624358%	780 out of 23195 3.36279370553999%	0.158896	1	GH_A05G1840;GH_A12G0990;GH_D03G0499;GH_D05G1877;GH_D11G2243;GH_A03G0339;GH_A05G0628;GH_A05G3541;GH_A07G2466;GH_A08G0907;GH_A09G1681;GH_A10G1988;GH_A12G2818;GH_D01G2015;GH_D02G1175;GH_D04G0423;GH_D05G0625;GH_D05G1740;GH_D08G0854;GH_D10G2089;GH_D12G2843;GH_D13G0054;GH_A04G1441;GH_D06G0739;GH_A05G0739;GH_A11G3472;GH_A13G1676;GH_D03G0664;GH_D11G3478;GH_D13G0840;GH_D13G0842;GH_D13G1629;GH_A02G1654;GH_…	K00083+K00083+K00083+K00083+K00083+K00430+K00430+K00430+K00430+K00430+K00430+K00430+K00430+K00430+K00430+K00430+K00430+K00430+K00430+K00430+K00430+K00430+K00588+K00588+K01188+K01188+K01188+K01188+K01188+K01188+K01188+K01188+K01904+K01904+K01904+K01904+K01904+K01904+K01904+K05349+K05349+K05349+K05350+K05350+K05350+K05350+K05350+K05350+K06892+K06892+K06892+K06892+K06892+K06892+K09753+K09753+K09753+…	https:\\www.genome.jp\dbget-bin\www_bget?map00940
C5-Branched dibasic acid metabolism	ko00660	5 out of 2726 0.183418928833456%	25 out of 23195 0.107781849536538%	0.162884	1	GH_D10G0850;GH_A02G0132;GH_A02G0133;GH_D02G0138;GH_D02G0139	K00052+K01652+K01652+K01652+K01652	https:\\www.genome.jp\dbget-bin\www_bget?map00660
Glucosinolate biosynthesis	ko00966	11 out of 2726 0.403521643433602%	68 out of 23195 0.293166630739383%	0.170165	1	GH_A05G2136;GH_D05G2168;GH_A02G1673;GH_A04G0039;GH_A05G1097;GH_A07G1106;GH_A10G2507;GH_D01G1589;GH_D03G0387;GH_D03G0392;GH_D05G1088	K00826+K00826+K11820+K11820+K11820+K11820+K11820+K11820+K11820+K11820+K11820	https:\\www.genome.jp\dbget-bin\www_bget?map00966
Phosphatidylinositol signaling system	ko04070	34 out of 2726 1.2472487160675%	252 out of 23195 1.0864410433283%	0.219402	1	GH_A03G2365;GH_A04G0885;GH_A10G2027;GH_A11G0769;GH_D01G2372;GH_D02G2535;GH_D04G1204;GH_A01G0670;GH_A12G2005;GH_D12G2002;GH_D13G2385;GH_D11G0306;GH_D03G1272;GH_A03G1435;GH_A09G0943;GH_A10G0515;GH_D05G2507;GH_D06G1687;GH_D09G0897;GH_D09G1294;GH_A05G1463;GH_D11G2102;GH_A09G2546;GH_D12G2948;GH_A05G0889;GH_A05G3449;GH_A09G1079;GH_D05G0879;GH_D09G1031;GH_A10G0078;GH_D06G0059;GH_A05G3846;GH_D04G0513;GH_…	K00889+K00889+K00889+K00889+K00889+K00889+K00889+K00901+K00901+K00901+K00901+K00913+K00915+K00921+K00921+K00921+K00921+K00921+K00921+K00921+K01092+K01110+K02183+K02183+K05857+K05857+K05857+K05857+K05857+K10047+K10572+K13024+K13024+K21797	https:\\www.genome.jp\dbget-bin\www_bget?map04070
Endocytosis	ko04144	87 out of 2726 3.19148936170213%	683 out of 23195 2.94460012933822%	0.224307	1	GH_A03G2365;GH_A04G0885;GH_A10G2027;GH_A11G0769;GH_D01G2372;GH_D02G2535;GH_D04G1204;GH_A08G2034;GH_D03G0050;GH_A05G0973;GH_A09G2308;GH_D05G0960;GH_D09G1684;GH_D09G2246;GH_D10G2484;GH_A06G1872;GH_A02G1436;GH_A05G0231;GH_A06G0667;GH_D03G0759;GH_D05G0235;GH_A05G2469;GH_D10G0744;GH_D13G0339;GH_A04G0988;GH_A09G1750;GH_A10G2384;GH_D04G1320;GH_A02G1535;GH_A06G0970;GH_A06G1531;GH_A08G0056;GH_A11G2139;GH_…	K00889+K00889+K00889+K00889+K00889+K00889+K00889+K01115+K01115+K03283+K03283+K03283+K03283+K03283+K03283+K04646+K07888+K07888+K07888+K07888+K07888+K07897+K07897+K07897+K07901+K07901+K07901+K07901+K07904+K07904+K07904+K07904+K07904+K07904+K07904+K07904+K07904+K10364+K10396+K10396+K10396+K10396+K10396+K11866+K12194+K12194+K12194+K12194+K12471+K12486+K12486+K12486+K12486+K12486+K12486+K12486+K12486+…	https:\\www.genome.jp\dbget-bin\www_bget?map04144
Monobactam biosynthesis	ko00261	5 out of 2726 0.183418928833456%	28 out of 23195 0.120715671480923%	0.227033	1	GH_D13G0263;GH_D03G1518;GH_A02G0365;GH_A05G1872;GH_D05G1910	K00133+K12524+K13811+K13811+K13811	https:\\www.genome.jp\dbget-bin\www_bget?map00261
Lysine degradation	ko00310	22 out of 2726 0.807043286867205%	159 out of 23195 0.685492563052382%	0.238424	1	GH_A02G1952;GH_A06G0497;GH_A07G2483;GH_A12G2939;GH_D03G0110;GH_D06G0468;GH_D07G2428;GH_D12G2962;GH_A06G1345;GH_D06G1170;GH_A02G0598;GH_A09G2562;GH_D09G2494;GH_A04G0131;GH_A06G1739;GH_D05G3933;GH_D06G1766;GH_A05G4179;GH_A10G0917;GH_D03G0181;GH_D05G2897;GH_A01G0158	K00128+K00128+K00128+K00128+K00128+K00128+K00128+K00128+K00306+K00306+K00382+K00382+K00382+K00658+K00658+K00658+K00658+K11420+K11420+K11420+K11420+K11426	https:\\www.genome.jp\dbget-bin\www_bget?map00310
Lipoic acid metabolism	ko00785	2 out of 2726 0.0733675715333822%	8 out of 23195 0.0344901918516922%	0.240317	1	GH_A03G1917;GH_A05G1974	K03644+K03801	https:\\www.genome.jp\dbget-bin\www_bget?map00785
Photosynthesis - antenna proteins	ko00196	9 out of 2726 0.33015407190022%	59 out of 23195 0.25436516490623%	0.253102	1	GH_A01G1741;GH_D01G1769;GH_A11G1535;GH_D11G1560;GH_A05G1509;GH_D05G1535;GH_A07G2174;GH_A04G0246;GH_A02G1314	K08908+K08908+K08909+K08909+K08912+K08912+K08913+K08914+K14172	https:\\www.genome.jp\dbget-bin\www_bget?map00196
2-Oxocarboxylic acid metabolism	ko01210	65 out of 2726 2.38444607483492%	516 out of 23195 2.22461737443415%	0.292818	1	GH_A12G0578;GH_D12G0597;GH_A13G0102;GH_D13G0105;GH_D13G0106;GH_D13G1452;GH_D10G0850;GH_A06G1505;GH_D13G0263;GH_A13G0371;GH_A06G1098;GH_D06G1121;GH_A10G0511;GH_D13G0636;GH_A05G2136;GH_D05G2168;GH_D10G1431;GH_A02G0132;GH_A02G0133;GH_D02G0138;GH_D02G0139;GH_A04G0141;GH_A05G3156;GH_A12G0585;GH_A12G1760;GH_D02G1459;GH_D05G3167;GH_D12G1756;GH_A02G1673;GH_A04G0039;GH_A05G1097;GH_A07G1106;GH_A10G2507;GH_…	K00030+K00030+K00031+K00031+K00031+K00031+K00052+K00053+K00133+K00145+K00811+K00811+K00814+K00814+K00826+K00826+K01649+K01652+K01652+K01652+K01652+K01681+K01681+K01681+K01681+K01681+K01681+K01681+K11820+K11820+K11820+K11820+K11820+K11820+K11820+K11820+K11820+K14454+K14455+K14677+K14677+K14677+K14677+K14677+K14677+K14677+K14677+K14677+K14677+K14677+K14677+K14677+K14677+K14677+K14677+K14677+K14677+…	https:\\www.genome.jp\dbget-bin\www_bget?map01210
Tyrosine metabolism	ko00350	22 out of 2726 0.807043286867205%	165 out of 23195 0.711360206941151%	0.296733	1	GH_A08G1283;GH_A10G1687;GH_A07G1669;GH_D03G1257;GH_D08G2006;GH_D09G2299;GH_A06G1098;GH_D06G1121;GH_A13G1736;GH_D12G1388;GH_D10G0896;GH_D12G1183;GH_A09G1841;GH_D01G2564;GH_D09G1795;GH_D07G0288;GH_A10G1610;GH_D11G2349;GH_A01G2058;GH_A02G0713;GH_D01G2159;GH_D02G0728	K00001+K00001+K00121+K00276+K00276+K00276+K00811+K00811+K00815+K01555+K01800+K01800+K07253+K07253+K07253+K14454+K14455+K15849+K18857+K18857+K18857+K18857	https:\\www.genome.jp\dbget-bin\www_bget?map00350
Arginine and proline metabolism	ko00330	26 out of 2726 0.953778429933969%	200 out of 23195 0.862254796292304%	0.322031	1	GH_A02G1952;GH_A06G0497;GH_A07G2483;GH_A12G2939;GH_D03G0110;GH_D06G0468;GH_D07G2428;GH_D12G2962;GH_A11G1755;GH_A09G0267;GH_A11G1795;GH_D04G1120;GH_A06G1098;GH_D06G1121;GH_A11G2862;GH_D11G2890;GH_D02G2411;GH_D02G1453;GH_D05G0083;GH_A09G1138;GH_A04G1046;GH_D04G1380;GH_A08G1697;GH_D07G0288;GH_A10G1610;GH_A08G0417	K00128+K00128+K00128+K00128+K00128+K00128+K00128+K00128+K00318+K00472+K00472+K00472+K00811+K00811+K01581+K01581+K01583+K01611+K01611+K12251+K12657+K12657+K13366+K14454+K14455+K17839	https:\\www.genome.jp\dbget-bin\www_bget?map00330
Riboflavin metabolism	ko00740	8 out of 2726 0.293470286133529%	58 out of 23195 0.250053890924768%	0.371943	1	GH_A06G0776;GH_D06G0757;GH_D01G1602;GH_A03G0489;GH_D03G1487;GH_A05G1663;GH_A12G2319;GH_D12G2333	K01513+K01513+K14379+K14652+K14652+K20884+K20884+K20884	https:\\www.genome.jp\dbget-bin\www_bget?map00740
Glycosylphosphatidylinositol (GPI)-anchor biosynthesis	ko00563	9 out of 2726 0.33015407190022%	67 out of 23195 0.288855356757922%	0.388529	1	GH_A07G0855;GH_D07G0857;GH_A07G2468;GH_D07G2417;GH_A09G0417;GH_D09G0384;GH_D03G0431;GH_A10G0024;GH_D10G0026	K05284+K05284+K05285+K05285+K05294+K05294+K05310+K07542+K07542	https:\\www.genome.jp\dbget-bin\www_bget?map00563
Porphyrin and chlorophyll metabolism	ko00860	17 out of 2726 0.623624358033749%	133 out of 23195 0.573399439534382%	0.394834	1	GH_D05G2043;GH_A10G2117;GH_A10G2118;GH_D05G2192;GH_D08G0149;GH_A04G1120;GH_D03G1071;GH_A07G1151;GH_A08G0148;GH_D11G2048;GH_D10G1590;GH_D02G2017;GH_A03G2337;GH_D02G2212;GH_D02G2505;GH_A13G2284;GH_D13G2273	K01719+K01885+K01885+K02492+K03404+K04040+K10960+K13071+K13071+K13545+K18010+K19054+K19073+K19073+K19073+K21480+K21480	https:\\www.genome.jp\dbget-bin\www_bget?map00860
Steroid biosynthesis	ko00100	16 out of 2726 0.586940572267058%	125 out of 23195 0.53890924768269%	0.397959	1	GH_A01G1221;GH_A04G1552;GH_A04G1557;GH_D04G1896;GH_A08G0610;GH_A11G0059;GH_D02G1914;GH_A02G0123;GH_D01G1023;GH_D02G0129;GH_A05G2556;GH_A05G1501;GH_D05G1524;GH_D12G2431;GH_A13G2538;GH_D13G2534	K00511+K00511+K00511+K00511+K00559+K01052+K05917+K07748+K07748+K07748+K08242+K09832+K09832+K14423+K14424+K14424	https:\\www.genome.jp\dbget-bin\www_bget?map00100
Peroxisome	ko04146	36 out of 2726 1.32061628760088%	295 out of 23195 1.27182582453115%	0.431293	1	GH_A13G0102;GH_D13G0105;GH_D13G0106;GH_D13G1452;GH_D11G2339;GH_A06G1345;GH_D06G1170;GH_A13G2454;GH_A05G2348;GH_A05G3320;GH_A09G0738;GH_D01G2065;GH_D05G3452;GH_D11G3384;GH_D13G0931;GH_A01G1023;GH_D01G1053;GH_A13G1190;GH_A13G1914;GH_A05G1486;GH_D05G1509;GH_D13G1759;GH_A05G4378;GH_A06G2399;GH_A07G2645;GH_A08G2874;GH_A12G0002;GH_A09G2494;GH_D05G1755;GH_D09G2429;GH_D05G2124;GH_D13G0449;GH_A07G1194;GH_…	K00031+K00031+K00031+K00031+K00232+K00306+K00306+K00830+K01897+K01897+K01897+K01897+K01897+K01897+K01897+K03781+K03781+K04565+K04565+K11517+K11517+K12663+K13342+K13342+K13342+K13342+K13342+K13347+K13347+K13347+K13348+K13348+K13356+K13356+K13356+K13356	https:\\www.genome.jp\dbget-bin\www_bget?map04146
Phenylalanine metabolism	ko00360	14 out of 2726 0.513573000733676%	112 out of 23195 0.48286268592369%	0.445877	1	GH_D03G1257;GH_D08G2006;GH_D09G2299;GH_A06G1098;GH_D06G1121;GH_A13G1736;GH_A09G1841;GH_D01G2564;GH_D09G1795;GH_A01G2316;GH_D01G2395;GH_D07G0288;GH_A10G1610;GH_D11G2349	K00276+K00276+K00276+K00811+K00811+K00815+K07253+K07253+K07253+K10775+K10775+K14454+K14455+K15849	https:\\www.genome.jp\dbget-bin\www_bget?map00360
Zeatin biosynthesis	ko00908	11 out of 2726 0.403521643433602%	89 out of 23195 0.383703384350075%	0.477884	1	GH_A05G1899;GH_A13G2225;GH_D13G2207;GH_A09G0515;GH_A12G0534;GH_A12G2770;GH_D12G2797;GH_D01G2203;GH_A04G0874;GH_A11G3688;GH_A13G1829	K00279+K00279+K00279+K10717+K10717+K10717+K10717+K13495+K13496+K13496+K13496	https:\\www.genome.jp\dbget-bin\www_bget?map00908
Other types of O-glycan biosynthesis	ko00514	8 out of 2726 0.293470286133529%	64 out of 23195 0.275921534813537%	0.483349	1	GH_D10G0530;GH_A03G0372;GH_A13G2618;GH_D03G1602;GH_D13G2609;GH_A12G2214;GH_D02G1524;GH_D08G1768	K03691+K09667+K09667+K09667+K09667+K20784+K20784+K20784	https:\\www.genome.jp\dbget-bin\www_bget?map00514
Ether lipid metabolism	ko00565	11 out of 2726 0.403521643433602%	95 out of 23195 0.409571028238845%	0.568559	1	GH_A11G1785;GH_A05G0015;GH_A13G2235;GH_D05G0291;GH_A07G1310;GH_A11G0394;GH_D07G1293;GH_D13G1090;GH_A08G2034;GH_D03G0050;GH_D06G2431	K00993+K01047+K01047+K01047+K01114+K01114+K01114+K01114+K01115+K01115+K13519	https:\\www.genome.jp\dbget-bin\www_bget?map00565
Flavonoid biosynthesis	ko00941	36 out of 2726 1.32061628760088%	312 out of 23195 1.34511748221599%	0.573565	1	GH_A12G0596;GH_D12G0616;GH_A04G1441;GH_D06G0739;GH_A05G3278;GH_A09G0001;GH_A09G0002;GH_A10G2687;GH_D02G0295;GH_D10G1568;GH_A05G4235;GH_D04G0140;GH_D13G0214;GH_A08G1928;GH_D01G2533;GH_D08G1941;GH_D08G2039;GH_A05G2328;GH_D05G2350;GH_A03G0193;GH_A12G2012;GH_D03G1778;GH_D12G2010;GH_D12G2871;GH_A13G0011;GH_A05G1172;GH_A05G1174;GH_A05G3316;GH_A06G2209;GH_A12G1550;GH_D06G0531;GH_D06G2239;GH_D10G1294;GH_…	K00475+K00475+K00588+K00588+K00660+K00660+K00660+K00660+K00660+K00660+K01859+K01859+K01859+K05277+K05277+K05277+K05277+K05278+K05278+K05280+K05280+K05280+K05280+K05280+K09754+K13065+K13065+K13065+K13065+K13065+K13065+K13065+K13065+K13082+K13082+K13083	https:\\www.genome.jp\dbget-bin\www_bget?map00941
Base excision repair	ko03410	14 out of 2726 0.513573000733676%	122 out of 23195 0.525975425738306%	0.579997	1	GH_A01G0980;GH_A05G0564;GH_A05G1202;GH_D01G1007;GH_D05G0552;GH_D05G1204;GH_A05G1931;GH_A05G0034;GH_D05G0038;GH_A05G0826;GH_D10G0891;GH_D08G2289;GH_A01G1303;GH_D01G1377	K01246+K01246+K01246+K01246+K01246+K01246+K01247+K02325+K02325+K02326+K10563+K10747+K10773+K10773	https:\\www.genome.jp\dbget-bin\www_bget?map03410
Glycosaminoglycan degradation	ko00531	14 out of 2726 0.513573000733676%	122 out of 23195 0.525975425738306%	0.579997	1	GH_A08G0995;GH_D08G1015;GH_D12G1991;GH_A05G1369;GH_A05G4025;GH_A06G0780;GH_A10G0214;GH_A10G1370;GH_A12G0009;GH_D05G1370;GH_D05G1933;GH_D06G0761;GH_D10G0637;GH_D04G0632	K07964+K07964+K07964+K12309+K12309+K12309+K12309+K12309+K12309+K12309+K12309+K12309+K12309+K12373	https:\\www.genome.jp\dbget-bin\www_bget?map00531
Selenocompound metabolism	ko00450	5 out of 2726 0.183418928833456%	44 out of 23195 0.189696055184307%	0.601654	1	GH_D07G2278;GH_A12G2594;GH_A02G0365;GH_A05G1872;GH_D05G1910	K01739+K01761+K13811+K13811+K13811	https:\\www.genome.jp\dbget-bin\www_bget?map00450
Isoquinoline alkaloid biosynthesis	ko00950	9 out of 2726 0.33015407190022%	81 out of 23195 0.349213192498383%	0.622687	1	GH_D03G1257;GH_D08G2006;GH_D09G2299;GH_A06G1098;GH_D06G1121;GH_A13G1736;GH_D07G0288;GH_A10G1610;GH_D11G2349	K00276+K00276+K00276+K00811+K00811+K00815+K14454+K14455+K15849	https:\\www.genome.jp\dbget-bin\www_bget?map00950
Diterpenoid biosynthesis	ko00904	19 out of 2726 0.696991929567131%	171 out of 23195 0.73722785082992%	0.63847	1	GH_A01G0973;GH_D06G1855;GH_D09G2086;GH_A10G0915;GH_A13G1807;GH_A05G1688;GH_A12G1397;GH_D01G0359;GH_D05G0874;GH_D09G1023;GH_D12G1413;GH_D11G0217;GH_A05G1977;GH_A12G0279;GH_D04G1910;GH_D05G2016;GH_D05G3216;GH_D06G0123;GH_D07G1005	K04121+K04123+K04123+K04124+K04124+K04125+K04125+K04125+K04125+K04125+K04125+K05282+K17961+K17961+K17961+K17961+K17961+K17961+K17961	https:\\www.genome.jp\dbget-bin\www_bget?map00904
Nicotinate and nicotinamide metabolism	ko00760	8 out of 2726 0.293470286133529%	77 out of 23195 0.331968096572537%	0.697185	1	GH_A12G0749;GH_D01G1740;GH_D05G2399;GH_A06G0776;GH_D06G0757;GH_D06G2230;GH_A13G1558;GH_A07G1436	K00763+K00767+K00858+K01513+K01513+K03787+K11416+K18551	https:\\www.genome.jp\dbget-bin\www_bget?map00760
Flavone and flavonol biosynthesis	ko00944	7 out of 2726 0.256786500366838%	68 out of 23195 0.293166630739383%	0.701282	1	GH_A03G0193;GH_A12G2012;GH_D03G1778;GH_D12G2010;GH_D12G2871;GH_D07G1302;GH_D05G0321	K05280+K05280+K05280+K05280+K05280+K13083+K22794	https:\\www.genome.jp\dbget-bin\www_bget?map00944
Folate biosynthesis	ko00790	8 out of 2726 0.293470286133529%	78 out of 23195 0.336279370553999%	0.711047	1	GH_D07G2191;GH_A03G0489;GH_D03G1487;GH_A05G0772;GH_A03G0220;GH_D03G1745;GH_D05G0121;GH_D11G2006	K01495+K14652+K14652+K15376+K15631+K15631+K15631+K15631	https:\\www.genome.jp\dbget-bin\www_bget?map00790
Isoflavonoid biosynthesis	ko00943	3 out of 2726 0.110051357300073%	32 out of 23195 0.137960767406769%	0.742906	1	GH_A02G0903;GH_A05G2082;GH_D07G0866	K13260+K13260+K13260	https:\\www.genome.jp\dbget-bin\www_bget?map00943
Sesquiterpenoid and triterpenoid biosynthesis	ko00909	10 out of 2726 0.366837857666911%	100 out of 23195 0.431127398146152%	0.751865	1	GH_A01G1221;GH_A04G1552;GH_A04G1557;GH_D04G1896;GH_D10G0184;GH_A04G0223;GH_A04G0224;GH_D05G3845;GH_D11G3176;GH_D06G2151	K00511+K00511+K00511+K00511+K14175+K14183+K14183+K14183+K15803+K20659	https:\\www.genome.jp\dbget-bin\www_bget?map00909
Biotin metabolism	ko00780	6 out of 2726 0.220102714600147%	64 out of 23195 0.275921534813537%	0.778325	1	GH_A03G1492;GH_D12G1675;GH_D05G2344;GH_A05G1506;GH_A11G1591;GH_D05G1531	K00059+K00059+K01942+K09458+K09458+K09458	https:\\www.genome.jp\dbget-bin\www_bget?map00780
One carbon pool by folate	ko00670	6 out of 2726 0.220102714600147%	65 out of 23195 0.280232808794999%	0.790905	1	GH_A02G0860;GH_A06G0957;GH_D05G0444;GH_D11G2234;GH_A01G1220;GH_D05G1753	K00600+K00600+K00600+K00600+K00602+K00605	https:\\www.genome.jp\dbget-bin\www_bget?map00670
Phenylalanine, tyrosine and tryptophan biosynthesis	ko00400	12 out of 2726 0.440205429200293%	123 out of 23195 0.530286699719767%	0.793596	1	GH_A12G1176;GH_A06G1098;GH_D06G1121;GH_A13G1736;GH_A10G2279;GH_A06G1109;GH_A11G0729;GH_A13G0916;GH_D06G1136;GH_D07G0288;GH_A10G1610;GH_D11G2349	K00800+K00811+K00811+K00815+K01736+K01850+K01850+K01850+K01850+K14454+K14455+K15849	https:\\www.genome.jp\dbget-bin\www_bget?map00400
SNARE interactions in vesicular transport	ko04130	14 out of 2726 0.513573000733676%	142 out of 23195 0.612200905367536%	0.794934	1	GH_A04G0585;GH_A08G2463;GH_A09G1494;GH_D08G2472;GH_D09G2101;GH_D11G3066;GH_A11G0820;GH_D11G0859;GH_A09G0925;GH_A08G2415;GH_D07G2329;GH_D05G0144;GH_D06G0551;GH_D07G0319	K08486+K08486+K08486+K08486+K08488+K08489+K08495+K08495+K08498+K08503+K08504+K08515+K08515+K08516	https:\\www.genome.jp\dbget-bin\www_bget?map04130
Protein processing in endoplasmic reticulum	ko04141	103 out of 2726 3.77842993396919%	955 out of 23195 4.11726665229575%	0.841181	1	GH_A11G0929;GH_D10G2336;GH_A05G0973;GH_A09G2308;GH_D05G0960;GH_D09G1684;GH_D09G2246;GH_D10G2484;GH_A01G0277;GH_A13G1286;GH_A01G0900;GH_A12G2751;GH_A13G1536;GH_D01G0919;GH_D03G1673;GH_D12G2779;GH_D13G1481;GH_D02G1151;GH_A11G1810;GH_A12G0361;GH_D12G0344;GH_A10G2064;GH_A07G2591;GH_A11G0665;GH_D11G0696;GH_D12G2090;GH_A01G2125;GH_A06G0265;GH_A10G1870;GH_A11G1479;GH_A13G0331;GH_D01G2217;GH_D02G0191;GH_…	K03094+K03094+K03283+K03283+K03283+K03283+K03283+K03283+K03347+K03347+K04079+K04079+K04079+K04079+K04079+K04079+K04079+K05546+K06689+K06689+K06689+K07151+K07342+K07342+K07342+K07342+K07953+K07953+K07953+K07953+K07953+K07953+K07953+K07953+K07953+K07953+K07953+K07953+K07953+K07953+K08057+K08653+K08653+K08653+K08653+K08653+K08852+K08852+K09486+K09487+K09503+K09518+K09561+K09561+K09561+K09561+K09561+…	https:\\www.genome.jp\dbget-bin\www_bget?map04141
Anthocyanin biosynthesis	ko00942	2 out of 2726 0.0733675715333822%	27 out of 23195 0.116404397499461%	0.843009	1	GH_A02G1650;GH_D01G0549	K12930+K17193	https:\\www.genome.jp\dbget-bin\www_bget?map00942
Arginine biosynthesis	ko00220	40 out of 2726 1.46735143066764%	392 out of 23195 1.69001940073292%	0.851169	1	GH_A13G0371;GH_A08G2405;GH_A12G2159;GH_D12G2176;GH_A06G1098;GH_D06G1121;GH_A10G0511;GH_D13G0636;GH_A07G1952;GH_A09G2173;GH_D07G1948;GH_D09G2107;GH_D07G0288;GH_A10G1610;GH_A01G1682;GH_A01G2041;GH_A03G0480;GH_A03G1610;GH_A04G1197;GH_A04G1339;GH_A05G2734;GH_A05G3452;GH_A07G0624;GH_A07G0653;GH_A07G1134;GH_A10G1368;GH_A11G1045;GH_A12G1818;GH_D01G2174;GH_D02G1719;GH_D03G0363;GH_D04G1681;GH_D06G0930;GH_…	K00145+K00261+K00261+K00261+K00811+K00811+K00814+K00814+K01915+K01915+K01915+K01915+K14454+K14455+K14677+K14677+K14677+K14677+K14677+K14677+K14677+K14677+K14677+K14677+K14677+K14677+K14677+K14677+K14677+K14677+K14677+K14677+K14677+K14677+K14677+K14677+K14677+K14677+K14677+K14677	https:\\www.genome.jp\dbget-bin\www_bget?map00220
Synthesis and degradation of ketone bodies	ko00072	1 out of 2726 0.0366837857666911%	17 out of 23195 0.0732916576848459%	0.880711	1	GH_D12G2460	K01641	https:\\www.genome.jp\dbget-bin\www_bget?map00072
Vitamin B6 metabolism	ko00750	5 out of 2726 0.183418928833456%	64 out of 23195 0.275921534813537%	0.885268	1	GH_D05G2692;GH_D06G0786;GH_D13G1182;GH_D01G2536;GH_D05G0755	K00275+K01733+K05275+K06215+K08681	https:\\www.genome.jp\dbget-bin\www_bget?map00750
Photosynthesis	ko00195	17 out of 2726 0.623624358033749%	185 out of 23195 0.797585686570382%	0.888281	1	GH_A07G0338;GH_A03G2171;GH_A03G2172;GH_D02G0354;GH_A05G1450;GH_D05G1468;GH_D06G1658;GH_A11G2422;GH_D11G1998;GH_D05G3055;GH_A04G0557;GH_D05G2371;GH_A13G1667;GH_D05G1713;GH_D06G1409;GH_A05G0811;GH_D05G0804	K02109+K02639+K02639+K02692+K02694+K02694+K02694+K02701+K02716+K02717+K03541+K03542+K08901+K08901+K08901+K14332+K14332	https:\\www.genome.jp\dbget-bin\www_bget?map00195
Sulfur relay system	ko04122	2 out of 2726 0.0733675715333822%	31 out of 23195 0.133649493425307%	0.893803	1	GH_A13G1457;GH_D07G1304	K01011+K11996	https:\\www.genome.jp\dbget-bin\www_bget?map04122
Lysine biosynthesis	ko00300	2 out of 2726 0.0733675715333822%	33 out of 23195 0.14227204138823%	0.913026	1	GH_D13G0263;GH_D03G1518	K00133+K12524	https:\\www.genome.jp\dbget-bin\www_bget?map00300
Phosphonate and phosphinate metabolism	ko00440	1 out of 2726 0.0366837857666911%	21 out of 23195 0.090536753610692%	0.927686	1	GH_A11G1785	K00993	https:\\www.genome.jp\dbget-bin\www_bget?map00440
Pentose and glucuronate interconversions	ko00040	65 out of 2726 2.38444607483492%	653 out of 23195 2.81526190989437%	0.937011	1	GH_A03G1290;GH_A04G1040;GH_A04G1041;GH_A09G1702;GH_D04G1378;GH_D11G3761;GH_A07G0770;GH_A13G0896;GH_D13G0834;GH_D05G2182;GH_A08G0422;GH_D08G0444;GH_A01G1579;GH_A03G0156;GH_A03G0700;GH_A03G0704;GH_A05G0374;GH_A05G1431;GH_A07G0182;GH_A07G1368;GH_A11G1185;GH_A12G0612;GH_A12G2157;GH_A12G2693;GH_D01G1700;GH_D02G1557;GH_D03G1243;GH_D03G1807;GH_D05G1445;GH_D05G1446;GH_D06G1685;GH_D07G0183;GH_D07G0194;GH_…	K00002+K00002+K00002+K00002+K00002+K00002+K00012+K00012+K00012+K00854+K00963+K00963+K01051+K01051+K01051+K01051+K01051+K01051+K01051+K01051+K01051+K01051+K01051+K01051+K01051+K01051+K01051+K01051+K01051+K01051+K01051+K01051+K01051+K01051+K01184+K01184+K01184+K01184+K01184+K01184+K01184+K01184+K01184+K01184+K01184+K01184+K01213+K01213+K01213+K01728+K01728+K01728+K01728+K01728+K01728+K01728+K01728+…	https:\\www.genome.jp\dbget-bin\www_bget?map00040
N-Glycan biosynthesis	ko00510	14 out of 2726 0.513573000733676%	168 out of 23195 0.724294028885536%	0.939186	1	GH_A05G0958;GH_A09G1720;GH_D08G2065;GH_D09G1668;GH_A11G1561;GH_D07G2118;GH_D11G1588;GH_A09G0348;GH_A07G2459;GH_A05G1904;GH_D02G1151;GH_A10G2064;GH_A13G0993;GH_D13G0991	K00729+K00729+K00729+K00729+K00736+K00736+K00736+K00737+K01231+K03843+K05546+K07151+K12345+K12345	https:\\www.genome.jp\dbget-bin\www_bget?map00510
Ubiquitin mediated proteolysis	ko04120	44 out of 2726 1.61408657373441%	459 out of 23195 1.97887475749084%	0.940146	1	GH_A11G0929;GH_D10G2336;GH_A13G2619;GH_A13G2620;GH_A13G2621;GH_A01G0277;GH_A13G1286;GH_D03G0134;GH_A13G2457;GH_A03G0583;GH_A05G2405;GH_D02G0752;GH_D03G0698;GH_D01G1446;GH_A11G0404;GH_D11G0421;GH_A05G4333;GH_A11G1810;GH_A12G0361;GH_D12G0344;GH_A03G2125;GH_A07G2244;GH_A11G2465;GH_A13G0406;GH_D02G1788;GH_D11G2504;GH_D13G1158;GH_D06G1061;GH_D02G1318;GH_D03G1586;GH_D13G2310;GH_A04G1326;GH_D04G1665;GH_…	K03094+K03094+K03178+K03178+K03178+K03347+K03347+K03357+K03358+K03872+K03875+K03875+K03875+K04506+K04649+K04649+K06688+K06689+K06689+K06689+K09561+K09561+K09561+K09561+K09561+K09561+K09561+K10140+K10143+K10144+K10144+K10571+K10571+K10575+K10576+K10576+K10576+K10577+K10579+K10580+K10598+K10604+K10604+K10688	https:\\www.genome.jp\dbget-bin\www_bget?map04120
Purine metabolism	ko00230	45 out of 2726 1.6507703595011%	471 out of 23195 2.03061004526838%	0.945	1	GH_A01G1220;GH_A05G1924;GH_A09G1660;GH_A12G0889;GH_D03G0286;GH_D12G0929;GH_A03G1918;GH_A04G0851;GH_D02G2087;GH_D08G1134;GH_D10G2293;GH_D11G0287;GH_A06G0528;GH_D09G2594;GH_D11G3584;GH_A04G1653;GH_D04G0380;GH_D12G2320;GH_D10G0276;GH_A09G1821;GH_D09G1774;GH_A06G0776;GH_D06G0757;GH_A03G0892;GH_A09G2186;GH_A05G0899;GH_D02G0080;GH_A12G2822;GH_D12G2847;GH_D03G1702;GH_D06G2230;GH_A01G1093;GH_A01G1850;GH_…	K00602+K00856+K00856+K00860+K00860+K00860+K00873+K00873+K00873+K00873+K00873+K00873+K00939+K00940+K00942+K00948+K00948+K00948+K01466+K01490+K01490+K01513+K01513+K01514+K01519+K01768+K01768+K01835+K01835+K01951+K03787+K06966+K06966+K06966+K06966+K06966+K06966+K10808+K10808+K11808+K13811+K13811+K13811+K18151+K18447	https:\\www.genome.jp\dbget-bin\www_bget?map00230
Terpenoid backbone biosynthesis	ko00900	16 out of 2726 0.586940572267058%	198 out of 23195 0.853632248329381%	0.963176	1	GH_A04G1336;GH_D02G2619;GH_A11G0010;GH_D12G2460;GH_A08G0948;GH_D03G0882;GH_D02G2211;GH_D03G1071;GH_A09G1808;GH_D09G0362;GH_A01G0779;GH_A10G0945;GH_A11G0474;GH_D01G0787;GH_D11G1984;GH_D13G2608	K00021+K00021+K00099+K01641+K01662+K01770+K03527+K10960+K11778+K12742+K13789+K13789+K13789+K13789+K13789+K15892	https:\\www.genome.jp\dbget-bin\www_bget?map00900
Homologous recombination	ko03440	9 out of 2726 0.33015407190022%	144 out of 23195 0.620823453330459%	0.990687	1	GH_A08G2347;GH_D01G0310;GH_D05G1631;GH_A07G2320;GH_A07G0192;GH_D05G0386;GH_D08G2801;GH_D11G1825;GH_A06G1226	K03111+K03553+K07466+K10683+K10728+K10728+K10728+K10901+K11864	https:\\www.genome.jp\dbget-bin\www_bget?map03440
Autophagy - other	ko04136	7 out of 2726 0.256786500366838%	122 out of 23195 0.525975425738306%	0.991849	1	GH_A12G0169;GH_A11G0580;GH_A13G0973;GH_A05G1714;GH_A08G1628;GH_A07G2224;GH_D04G0902	K07203+K08269+K08269+K08341+K08341+K17888+K17908	https:\\www.genome.jp\dbget-bin\www_bget?map04136
Protein export	ko03060	9 out of 2726 0.33015407190022%	148 out of 23195 0.638068549256305%	0.993061	1	GH_A12G1664;GH_A07G2591;GH_A11G0665;GH_D11G0696;GH_D12G2090;GH_A07G2412;GH_D05G0074;GH_A12G1678;GH_D03G1531	K03217+K07342+K07342+K07342+K07342+K09647+K10956+K12946+K12948	https:\\www.genome.jp\dbget-bin\www_bget?map03060
Various types of N-glycan biosynthesis	ko00513	7 out of 2726 0.256786500366838%	125 out of 23195 0.53890924768269%	0.993585	1	GH_A11G1561;GH_D07G2118;GH_D11G1588;GH_A07G2459;GH_A05G1904;GH_A10G2064;GH_D04G0632	K00736+K00736+K00736+K01231+K03843+K07151+K12373	https:\\www.genome.jp\dbget-bin\www_bget?map00513
Thiamine metabolism	ko00730	2 out of 2726 0.0733675715333822%	60 out of 23195 0.258676438887691%	0.995073	1	GH_A06G0528;GH_A08G0948	K00939+K01662	https:\\www.genome.jp\dbget-bin\www_bget?map00730
Stilbenoid, diarylheptanoid and gingerol biosynthesis	ko00945	13 out of 2726 0.476889214966985%	200 out of 23195 0.862254796292304%	0.995391	1	GH_A04G1441;GH_D06G0739;GH_A13G0011;GH_A05G1172;GH_A05G1174;GH_A05G3316;GH_A06G2209;GH_A12G1550;GH_D06G0531;GH_D06G2239;GH_D10G1294;GH_D04G2126;GH_D12G0365	K00588+K00588+K09754+K13065+K13065+K13065+K13065+K13065+K13065+K13065+K13065+K16040+K16040	https:\\www.genome.jp\dbget-bin\www_bget?map00945
Aminoacyl-tRNA biosynthesis	ko00970	11 out of 2726 0.403521643433602%	180 out of 23195 0.776029316663074%	0.996279	1	GH_A09G1848;GH_D09G1802;GH_A12G1522;GH_A10G2117;GH_A10G2118;GH_A13G0488;GH_D11G0637;GH_D13G0484;GH_D08G0193;GH_A08G0335;GH_D08G0355	K01870+K01870+K01872+K01885+K01885+K02433+K02433+K02433+K04567+K14164+K14164	https:\\www.genome.jp\dbget-bin\www_bget?map00970
RNA degradation	ko03018	26 out of 2726 0.953778429933969%	391 out of 23195 1.68570812675146%	0.999745	1	GH_A05G0276;GH_A06G0746;GH_D06G0723;GH_D09G0331;GH_D11G2590;GH_A11G1504;GH_A05G1802;GH_A09G1280;GH_A10G0833;GH_A11G2213;GH_A09G2182;GH_A09G2715;GH_A11G1407;GH_D09G2117;GH_D11G1443;GH_A11G0978;GH_A11G2892;GH_A07G0312;GH_D07G0369;GH_D04G0058;GH_A08G1474;GH_D04G0007;GH_A02G0909;GH_A03G0439;GH_A12G1478;GH_D12G1488	K00850+K00850+K00850+K00962+K00962+K01148+K03514+K03678+K03679+K04043+K04077+K04077+K04077+K04077+K04077+K11600+K12580+K12581+K12581+K12589+K12603+K12603+K13126+K14442+K14442+K14442	https:\\www.genome.jp\dbget-bin\www_bget?map03018
Basal transcription factors	ko03022	4 out of 2726 0.146735143066764%	136 out of 23195 0.586333261478767%	0.999954	1	GH_D11G1966;GH_D10G1946;GH_A05G2582;GH_D11G1303	K03124+K03135+K03139+K10844	https:\\www.genome.jp\dbget-bin\www_bget?map03022
DNA replication	ko03030	10 out of 2726 0.366837857666911%	229 out of 23195 0.987281741754689%	0.999974	1	GH_A11G1148;GH_A05G0034;GH_D05G0038;GH_A05G0826;GH_A08G2347;GH_D05G1631;GH_D08G2289;GH_A09G0937;GH_A10G1725;GH_D09G0892	K02210+K02325+K02325+K02326+K03111+K07466+K10747+K10755+K10755+K10755	https:\\www.genome.jp\dbget-bin\www_bget?map03030
Proteasome	ko03050	8 out of 2726 0.293470286133529%	203 out of 23195 0.875188618236689%	0.999977	1	GH_D08G2877;GH_A12G0355;GH_D05G2586;GH_A06G1763;GH_A04G1032;GH_A06G1911;GH_D04G1365;GH_D06G1938	K03028+K03033+K03033+K03063+K03064+K03064+K03064+K03064	https:\\www.genome.jp\dbget-bin\www_bget?map03050
mRNA surveillance pathway	ko03015	33 out of 2726 1.21056493030081%	510 out of 23195 2.19874973054538%	0.99998	1	GH_A03G0801;GH_D03G1065;GH_A12G2861;GH_A05G0438;GH_A12G2938;GH_D12G2961;GH_A08G2359;GH_D02G0430;GH_D08G2362;GH_D07G1641;GH_D13G1913;GH_A06G0651;GH_A11G3693;GH_D01G2378;GH_D09G1564;GH_A01G1856;GH_D10G0826;GH_A08G0036;GH_D01G1653;GH_A02G0909;GH_A12G2321;GH_D01G2391;GH_A07G1656;GH_A10G1099;GH_D09G0096;GH_D10G1496;GH_D12G0153;GH_A05G0318;GH_A05G2257;GH_A10G2290;GH_D07G2099;GH_D10G2383;GH_D11G1603	K03265+K03265+K03456+K04354+K04354+K04354+K06269+K06269+K06269+K11583+K11583+K11584+K11584+K11584+K11584+K12812+K12812+K12881+K13098+K13126+K14326+K14326+K14396+K14396+K14396+K14396+K14396+K14397+K14411+K14411+K14411+K14411+K14411	https:\\www.genome.jp\dbget-bin\www_bget?map03015
Ribosome biogenesis in eukaryotes	ko03008	13 out of 2726 0.476889214966985%	273 out of 23195 1.176977796939%	0.999982	1	GH_D08G1678;GH_A08G2730;GH_A07G0647;GH_A12G0982;GH_A08G0953;GH_A09G2587;GH_D03G1804;GH_D06G1216;GH_D07G2536;GH_D09G2516;GH_D11G2898;GH_D10G0608;GH_D13G0309	K03115+K07936+K11129+K14521+K14556+K14556+K14556+K14556+K14556+K14556+K14561+K14572+K14573	https:\\www.genome.jp\dbget-bin\www_bget?map03008
Mismatch repair	ko03430	8 out of 2726 0.293470286133529%	206 out of 23195 0.888122440181074%	0.999983	1	GH_A08G2347;GH_D05G1631;GH_D10G0355;GH_D10G0356;GH_D08G2289;GH_A09G0937;GH_A10G1725;GH_D09G0892	K03111+K07466+K10746+K10746+K10747+K10755+K10755+K10755	https:\\www.genome.jp\dbget-bin\www_bget?map03430
Nucleotide excision repair	ko03420	12 out of 2726 0.440205429200293%	271 out of 23195 1.16835524897607%	0.999993	1	GH_A05G0034;GH_D05G0038;GH_A05G0826;GH_D05G1631;GH_D06G1061;GH_D08G2289;GH_A09G0937;GH_A10G1725;GH_D09G0892;GH_A01G0684;GH_A12G1300;GH_D11G1303	K02325+K02325+K02326+K07466+K10140+K10747+K10755+K10755+K10755+K10840+K10840+K10844	https:\\www.genome.jp\dbget-bin\www_bget?map03420
RNA polymerase	ko03020	5 out of 2726 0.183418928833456%	172 out of 23195 0.741539124811382%	0.999994	1	GH_A12G0211;GH_A08G1166;GH_D05G0923;GH_D07G1620;GH_D01G1694	K03011+K03014+K03015+K03020+K03027	https:\\www.genome.jp\dbget-bin\www_bget?map03020
RNA transport	ko03013	24 out of 2726 0.880410858400587%	567 out of 23195 2.44449234748868%	1	1	GH_A13G1619;GH_D13G1575;GH_A12G0886;GH_D07G1261;GH_A08G2588;GH_D08G2581;GH_A06G1417;GH_A05G0414;GH_A08G2730;GH_D05G2087;GH_A01G1856;GH_D10G0826;GH_A08G0036;GH_D01G1653;GH_A02G0909;GH_A13G1261;GH_D04G0386;GH_D08G1250;GH_D09G0935;GH_A11G1461;GH_A10G0670;GH_D10G0718;GH_A12G2321;GH_D01G2391	K03113+K03113+K03231+K03231+K03240+K03240+K03251+K03257+K07936+K10577+K12812+K12812+K12881+K13098+K13126+K14289+K14297+K14297+K14301+K14306+K14313+K14313+K14326+K14326	https:\\www.genome.jp\dbget-bin\www_bget?map03013
Spliceosome	ko03040	25 out of 2726 0.917094644167278%	595 out of 23195 2.56520801896961%	1	1	GH_A05G0973;GH_A09G2308;GH_D05G0960;GH_D09G1684;GH_D09G2246;GH_D10G2484;GH_D12G1275;GH_A13G0252;GH_A07G0759;GH_A07G1455;GH_D02G0232;GH_D05G2279;GH_D07G0755;GH_D07G1448;GH_A01G1856;GH_D10G0826;GH_A05G0578;GH_D05G0576;GH_D10G2288;GH_D06G0560;GH_D08G2354;GH_A08G0036;GH_A05G1518;GH_A12G1301;GH_D01G1653	K03283+K03283+K03283+K03283+K03283+K03283+K11092+K12662+K12741+K12741+K12741+K12741+K12741+K12741+K12812+K12812+K12816+K12816+K12823+K12857+K12857+K12881+K12893+K12893+K13098	https:\\www.genome.jp\dbget-bin\www_bget?map03040
Oxidative phosphorylation	ko00190	21 out of 2726 0.770359501100514%	870 out of 23195 3.75080836387152%	1	1	GH_D03G0150;GH_A10G1746;GH_A07G1453;GH_D07G1446;GH_A05G0658;GH_D05G0656;GH_D10G0526;GH_A07G0338;GH_A06G1150;GH_A08G0625;GH_D08G1683;GH_A02G1509;GH_A11G0656;GH_A08G0116;GH_D09G1164;GH_A10G0768;GH_D08G0485;GH_A10G1659;GH_D10G1827;GH_D09G2475;GH_A05G2727	K00234+K00413+K01507+K01507+K01535+K01535+K01535+K02109+K02134+K02134+K02134+K02144+K02148+K02154+K02154+K02265+K03938+K03945+K03952+K03955+K05577	https:\\www.genome.jp\dbget-bin\www_bget?map00190
Ribosome	ko03010	25 out of 2726 0.917094644167278%	1017 out of 23195 4.38456563914637%	1	1	GH_A08G1694;GH_A05G3034;GH_D05G3042;GH_D10G0387;GH_A09G2497;GH_A11G3715;GH_A05G1502;GH_D11G3034;GH_A05G0988;GH_D08G1970;GH_D12G1460;GH_A02G1432;GH_D11G2222;GH_D01G1430;GH_D09G1198;GH_A02G0176;GH_D02G0189;GH_D12G2480;GH_scaffold28097_objG0001;GH_A05G1311;GH_D02G2597;GH_A11G3361;GH_A12G2575;GH_A09G1450;GH_D07G2267	K02863+K02864+K02864+K02868+K02875+K02876+K02882+K02891+K02893+K02915+K02915+K02922+K02922+K02925+K02937+K02945+K02945+K02945+K02950+K02961+K02965+K02971+K02990+K02996+K02997	https:\\www.genome.jp\dbget-bin\www_bget?map03010

## Sheet: WB_vs_WA
Table S5 KEGG enrichment analysis of DEGs in WB_vs_WA comparison group
#Kegg_pathway	ko_id	Cluter_frequency	Genome_frequency	P-value	Corrected_P-value	GeneID	KEGG Orthology	hyperlink
Cutin, suberine and wax biosynthesis	ko00073	49 out of 2219 2.20820189274448%	188 out of 23195 0.810519508514766%	4.97352e-11	6.51531e-09	GH_A08G0083;GH_D07G1174;GH_D09G1060;GH_D09G1061;GH_D09G1075;GH_A11G0933;GH_A12G2491;GH_D11G0960;GH_D12G2504;GH_A06G0070;GH_A08G1907;GH_D08G1919;GH_D10G0875;GH_D10G2753;GH_A04G1291;GH_A13G0625;GH_D04G0204;GH_D04G0205;GH_D04G1638;GH_D09G0336;GH_D10G1130;GH_D13G0635;GH_A05G1375;GH_D05G1382;GH_A05G3496;GH_A06G1828;GH_A08G1040;GH_A13G2356;GH_D04G0747;GH_D06G1860;GH_D13G2350;GH_A01G1600;GH_A04G1715;GH_…	K13356+K13356+K13356+K13356+K13356+K15398+K15398+K15398+K15398+K15400+K15400+K15400+K15400+K15400+K15402+K15402+K15402+K15402+K15402+K15402+K15402+K15402+K15403+K15403+K15404+K15404+K15404+K15404+K15404+K15404+K15404+K17991+K17991+K17991+K17991+K17991+K17991+K20495+K20495+K20769+K20769+K21995+K21995+K21995+K21995+K21995+K21995+K21995+K21995	https:\\www.genome.jp\dbget-bin\www_bget?map00073
Biosynthesis of secondary metabolites	ko01110	629 out of 2219 28.3461018476791%	4996 out of 23195 21.5391248113818%	5.97032e-11	7.82112e-09	GH_A08G1283;GH_D11G3761;GH_A05G3733;GH_A09G1376;GH_D04G0617;GH_D09G1326;GH_D12G2412;GH_A04G1336;GH_A10G1151;GH_D11G0356;GH_D04G1865;GH_D12G0597;GH_A13G0102;GH_D13G1452;GH_A07G1977;GH_A08G0581;GH_A09G0427;GH_D09G0396;GH_D10G0850;GH_D12G1675;GH_A05G1840;GH_A11G2195;GH_A12G0990;GH_D02G2271;GH_D05G1877;GH_D11G2243;GH_D09G1830;GH_A07G1669;GH_A02G1952;GH_A05G0703;GH_A05G4027;GH_A07G2483;GH_A12G2939;GH_…	K00001+K00002+K00006+K00006+K00006+K00006+K00016+K00021+K00025+K00026+K00030+K00030+K00031+K00031+K00033+K00033+K00036+K00036+K00052+K00059+K00083+K00083+K00083+K00083+K00083+K00083+K00099+K00121+K00128+K00128+K00128+K00128+K00128+K00128+K00128+K00128+K00128+K00134+K00161+K00161+K00161+K00162+K00166+K00166+K00224+K00224+K00224+K00224+K00224+K00232+K00234+K00318+K00382+K00422+K00430+K00430+K00430+…	https:\\www.genome.jp\dbget-bin\www_bget?map01110
Fatty acid elongation	ko00062	27 out of 2219 1.21676430824696%	76 out of 23195 0.327656822591076%	6.94568e-10	9.09884e-08	GH_A08G1650;GH_D02G1695;GH_A10G2418;GH_D10G2517;GH_A11G2175;GH_A01G2012;GH_A03G1679;GH_A05G0993;GH_A05G1932;GH_A06G0638;GH_A07G1046;GH_A07G1457;GH_A09G2422;GH_A10G1273;GH_A10G2349;GH_A12G1320;GH_A13G2177;GH_D01G2106;GH_D02G1843;GH_D05G0980;GH_D07G1033;GH_D09G0698;GH_D09G2362;GH_D10G1602;GH_D10G2411;GH_D12G1341;GH_D13G2158	K01074+K10251+K10258+K10258+K10703+K15397+K15397+K15397+K15397+K15397+K15397+K15397+K15397+K15397+K15397+K15397+K15397+K15397+K15397+K15397+K15397+K15397+K15397+K15397+K15397+K15397+K15397	https:\\www.genome.jp\dbget-bin\www_bget?map00062
Metabolic pathways	ko01100	1015 out of 2219 45.7413249211357%	9429 out of 23195 40.6510023712007%	1.82522e-07	2.39104e-05	GH_A08G1283;GH_D11G3761;GH_A13G0896;GH_D12G2520;GH_D13G0834;GH_D12G2412;GH_A13G0344;GH_A04G1336;GH_A10G1151;GH_D11G0356;GH_A07G1558;GH_D03G1248;GH_A05G0467;GH_A06G0991;GH_D04G1865;GH_D12G0597;GH_A13G0102;GH_D13G1452;GH_A07G1977;GH_A08G0581;GH_A09G0427;GH_D09G0396;GH_D10G0850;GH_D12G1675;GH_A05G1840;GH_A11G2195;GH_A12G0990;GH_D02G2271;GH_D05G1877;GH_D11G2243;GH_D09G1830;GH_A12G0143;GH_D04G1719;GH_…	K00001+K00002+K00012+K00012+K00012+K00016+K00020+K00021+K00025+K00026+K00028+K00028+K00029+K00029+K00030+K00030+K00031+K00031+K00033+K00033+K00036+K00036+K00052+K00059+K00083+K00083+K00083+K00083+K00083+K00083+K00099+K00101+K00101+K00103+K00108+K00108+K00121+K00122+K00122+K00128+K00128+K00128+K00128+K00128+K00128+K00128+K00128+K00128+K00130+K00130+K00131+K00134+K00161+K00161+K00161+K00162+K00166+…	https:\\www.genome.jp\dbget-bin\www_bget?map01100
Plant hormone signal transduction	ko04075	292 out of 2219 13.1590806669671%	2331 out of 23195 10.0495796507868%	4.53308e-07	5.93833e-05	GH_A05G0693;GH_A05G2212;GH_A09G2658;GH_A11G1096;GH_A11G1316;GH_A11G2028;GH_D05G2080;GH_D11G1127;GH_A01G0590;GH_A03G1065;GH_A05G0347;GH_A05G1036;GH_A06G2094;GH_A09G0917;GH_A11G2365;GH_A12G2171;GH_D01G0578;GH_D02G1317;GH_D02G1477;GH_D03G0483;GH_D06G1072;GH_D06G2192;GH_D08G1168;GH_D11G2393;GH_D12G2751;GH_A01G0448;GH_A01G2328;GH_A03G0321;GH_A04G1029;GH_A04G1243;GH_A04G1356;GH_A05G0553;GH_A05G1535;GH_…	K12126+K12126+K12126+K12126+K12126+K12126+K12126+K12126+K13415+K13415+K13415+K13415+K13415+K13415+K13415+K13415+K13415+K13415+K13415+K13415+K13415+K13415+K13415+K13415+K13415+K13416+K13416+K13416+K13416+K13416+K13416+K13416+K13416+K13416+K13416+K13416+K13416+K13416+K13416+K13416+K13416+K13416+K13416+K13416+K13416+K13416+K13416+K13416+K13416+K13416+K13416+K13416+K13416+K13416+K13416+K13416+K13416+…	https:\\www.genome.jp\dbget-bin\www_bget?map04075
ABC transporters	ko02010	53 out of 2219 2.38846327174403%	279 out of 23195 1.20284544082776%	9.4544e-07	0.000123853	GH_A05G0212;GH_A05G1252;GH_A07G1137;GH_A09G1255;GH_D05G0216;GH_D05G1163;GH_D09G1282;GH_D10G0707;GH_D12G1911;GH_D09G1521;GH_A01G1350;GH_A01G2171;GH_A01G2305;GH_A03G0038;GH_A03G0407;GH_A03G1056;GH_A05G0714;GH_A05G2772;GH_A06G0645;GH_A07G0674;GH_A07G2429;GH_A08G1455;GH_A09G1284;GH_A09G1322;GH_A10G0661;GH_A11G2138;GH_A12G2277;GH_D01G2383;GH_D02G1306;GH_D02G2158;GH_D03G1565;GH_D03G1924;GH_D04G0535;GH_…	K05643+K05643+K05643+K05643+K05643+K05643+K05643+K05643+K05643+K05657+K05658+K05658+K05658+K05658+K05658+K05658+K05658+K05658+K05658+K05658+K05658+K05658+K05658+K05658+K05658+K05658+K05658+K05658+K05658+K05658+K05658+K05658+K05658+K05658+K05658+K05658+K05658+K05658+K05658+K05658+K05658+K05658+K05658+K05658+K05666+K05666+K05666+K05666+K05666+K05666+K05666+K05666+K05666	https:\\www.genome.jp\dbget-bin\www_bget?map02010
Carbon fixation in photosynthetic organisms	ko00710	45 out of 2219 2.02794051374493%	222 out of 23195 0.957102823884458%	9.82709e-07	0.000128735	GH_A10G1151;GH_D11G0356;GH_A07G1558;GH_D03G1248;GH_A05G0467;GH_A06G0991;GH_A09G0429;GH_A07G1591;GH_D12G1176;GH_A10G0511;GH_D13G0636;GH_A03G0010;GH_D03G1951;GH_A01G0515;GH_A12G1909;GH_A13G1756;GH_D01G0532;GH_D12G1910;GH_A11G1702;GH_A11G1704;GH_D11G1742;GH_A02G1730;GH_D03G0334;GH_A02G1957;GH_A05G3421;GH_D12G0630;GH_A07G0723;GH_D07G0710;GH_A05G0962;GH_D08G0045;GH_D10G2529;GH_A01G1655;GH_A03G1445;GH_…	K00025+K00026+K00028+K00028+K00029+K00029+K00134+K00615+K00615+K00814+K00814+K00855+K00855+K01595+K01595+K01595+K01595+K01595+K01602+K01602+K01602+K01610+K01610+K01623+K01623+K01623+K01783+K01783+K01803+K01803+K01803+K01807+K01807+K01807+K01807+K01807+K01807+K03841+K03841+K03841+K03841+K03841+K05298+K14454+K14455	https:\\www.genome.jp\dbget-bin\www_bget?map00710
Fructose and mannose metabolism	ko00051	36 out of 2219 1.62235241099594%	174 out of 23195 0.750161672774305%	7.08374e-06	0.000927969	GH_A06G0039;GH_D06G0026;GH_A07G0847;GH_A08G0676;GH_A09G1943;GH_D07G0850;GH_D09G1897;GH_D10G1393;GH_D12G2846;GH_A06G0746;GH_D05G0280;GH_D06G0723;GH_A04G1038;GH_A02G1957;GH_A05G3421;GH_D12G0630;GH_A05G0962;GH_D08G0045;GH_D10G2529;GH_A11G1708;GH_A11G3080;GH_D11G3108;GH_A02G0701;GH_A04G1526;GH_A11G3741;GH_D02G0715;GH_D04G1869;GH_A12G1216;GH_D12G1222;GH_A03G1794;GH_A13G0571;GH_A13G0572;GH_D02G1953;GH_…	K00844+K00844+K00847+K00847+K00847+K00847+K00847+K00847+K00847+K00850+K00850+K00850+K00966+K01623+K01623+K01623+K01803+K01803+K01803+K01809+K02377+K02377+K03841+K03841+K03841+K03841+K03841+K17497+K17497+K19355+K19355+K19355+K19355+K19355+K19355+K19355	https:\\www.genome.jp\dbget-bin\www_bget?map00051
Pentose phosphate pathway	ko00030	34 out of 2219 1.53222172149617%	167 out of 23195 0.719982754904074%	1.79644e-05	0.00235333	GH_A07G1977;GH_A08G0581;GH_A09G0427;GH_D09G0396;GH_A05G0535;GH_A07G1591;GH_D12G1176;GH_A09G2116;GH_D03G1813;GH_A06G0746;GH_D05G0280;GH_D06G0723;GH_A11G1769;GH_A04G1653;GH_A12G2667;GH_D12G2693;GH_A02G1957;GH_A05G3421;GH_D12G0630;GH_A07G0723;GH_D07G0710;GH_A01G1655;GH_A03G1445;GH_D01G1749;GH_D02G1597;GH_D06G1365;GH_D08G2424;GH_A05G2208;GH_D06G0320;GH_A02G0701;GH_A04G1526;GH_A11G3741;GH_D02G0715;GH_…	K00033+K00033+K00036+K00036+K00131+K00615+K00615+K00616+K00616+K00850+K00850+K00850+K00851+K00948+K01057+K01057+K01623+K01623+K01623+K01783+K01783+K01807+K01807+K01807+K01807+K01807+K01807+K01810+K01810+K03841+K03841+K03841+K03841+K03841	https:\\www.genome.jp\dbget-bin\www_bget?map00030
Alanine, aspartate and glutamate metabolism	ko00250	33 out of 2219 1.48715637674628%	162 out of 23195 0.698426384996767%	2.34182e-05	0.00306779	GH_A12G2159;GH_D12G2176;GH_A06G1098;GH_A10G0511;GH_D13G0636;GH_A05G4138;GH_D09G2254;GH_D10G1112;GH_A01G1529;GH_A12G1722;GH_D01G1621;GH_D12G2951;GH_A07G1952;GH_A09G2173;GH_D09G2107;GH_A07G1149;GH_A09G0736;GH_A09G0904;GH_A09G1068;GH_A13G2517;GH_D01G0626;GH_D07G1129;GH_D09G0675;GH_D09G0863;GH_D10G0278;GH_A11G2384;GH_D11G2445;GH_A05G2068;GH_A05G2632;GH_D06G0196;GH_D07G0288;GH_A10G1610;GH_A11G1633	K00261+K00261+K00811+K00814+K00814+K00820+K00827+K00827+K01580+K01580+K01580+K01580+K01915+K01915+K01915+K01953+K01953+K01953+K01953+K01953+K01953+K01953+K01953+K01953+K01953+K01956+K01956+K13051+K13051+K13051+K14454+K14455+K16871	https:\\www.genome.jp\dbget-bin\www_bget?map00250
Carbon metabolism	ko01200	119 out of 2219 5.36277602523659%	880 out of 23195 3.79392110368614%	6.59568e-05	0.00864034	GH_A10G1151;GH_D11G0356;GH_A07G1558;GH_D03G1248;GH_A05G0467;GH_A06G0991;GH_D04G1865;GH_D12G0597;GH_A13G0102;GH_D13G1452;GH_A07G1977;GH_A08G0581;GH_A09G0427;GH_D09G0396;GH_A07G1669;GH_A07G2486;GH_D07G2432;GH_A05G0535;GH_A09G0429;GH_A03G1658;GH_A12G1858;GH_D12G2111;GH_D01G0217;GH_D09G2062;GH_D03G0150;GH_A12G2159;GH_D12G2176;GH_D10G1499;GH_A02G0598;GH_A02G0860;GH_A06G0957;GH_A07G1591;GH_D12G1176;GH_…	K00025+K00026+K00028+K00028+K00029+K00029+K00030+K00030+K00031+K00031+K00033+K00033+K00036+K00036+K00121+K00122+K00122+K00131+K00134+K00161+K00161+K00161+K00162+K00232+K00234+K00261+K00261+K00297+K00382+K00600+K00600+K00615+K00615+K00616+K00616+K00640+K00640+K00658+K00658+K00814+K00814+K00844+K00844+K00850+K00850+K00850+K00851+K00855+K00855+K00873+K00873+K00873+K00948+K01057+K01057+K01079+K01595+…	https:\\www.genome.jp\dbget-bin\www_bget?map01200
Amino sugar and nucleotide sugar metabolism	ko00520	69 out of 2219 3.10950878774223%	462 out of 23195 1.99180857943522%	0.000132564	0.0173659	GH_A13G0896;GH_D12G2520;GH_D13G0834;GH_A05G4138;GH_A06G0039;GH_D06G0026;GH_A07G0847;GH_A08G0676;GH_A09G1943;GH_D07G0850;GH_D09G1897;GH_D10G1393;GH_D12G2846;GH_A08G0422;GH_A04G1038;GH_A03G2201;GH_A05G1920;GH_A13G0328;GH_D02G2372;GH_D05G1957;GH_D11G1564;GH_D13G0322;GH_A05G0522;GH_A12G1313;GH_D07G0308;GH_D12G1334;GH_A08G2059;GH_A11G1708;GH_A05G2208;GH_D06G0320;GH_A11G3080;GH_D11G3108;GH_D05G0425;GH_…	K00012+K00012+K00012+K00820+K00844+K00844+K00847+K00847+K00847+K00847+K00847+K00847+K00847+K00963+K00966+K00975+K00975+K00975+K00975+K00975+K00975+K00975+K01183+K01183+K01183+K01183+K01784+K01809+K01810+K01810+K02377+K02377+K06118+K08678+K08679+K08679+K08679+K10046+K10046+K10046+K12448+K12448+K12449+K12450+K12450+K12450+K12450+K13379+K13379+K13648+K13648+K13648+K13648+K13648+K13648+K13648+K13648+…	https:\\www.genome.jp\dbget-bin\www_bget?map00520
Limonene and pinene degradation	ko00903	9 out of 2219 0.405588102748986%	24 out of 23195 0.103470575555077%	0.000227406	0.0297902	GH_A02G1952;GH_A05G0703;GH_A05G4027;GH_A07G2483;GH_A12G2939;GH_D03G0110;GH_D06G0468;GH_D07G2428;GH_D12G2962	K00128+K00128+K00128+K00128+K00128+K00128+K00128+K00128+K00128	https:\\www.genome.jp\dbget-bin\www_bget?map00903
Valine, leucine and isoleucine degradation	ko00280	25 out of 2219 1.12663361874718%	129 out of 23195 0.556154343608536%	0.000482033	0.0631463	GH_A13G0344;GH_A02G1952;GH_A05G0703;GH_A05G4027;GH_A07G2483;GH_A12G2939;GH_D03G0110;GH_D06G0468;GH_D07G2428;GH_D12G2962;GH_D02G0757;GH_D05G2420;GH_A02G0598;GH_A05G2136;GH_D09G2254;GH_D10G1112;GH_A08G2039;GH_D12G2460;GH_A12G0221;GH_D12G0235;GH_A11G1631;GH_A13G2257;GH_D07G0045;GH_D13G2238;GH_D11G1450	K00020+K00128+K00128+K00128+K00128+K00128+K00128+K00128+K00128+K00128+K00166+K00166+K00382+K00826+K00827+K00827+K01641+K01641+K01969+K01969+K05605+K05605+K05605+K05605+K07513	https:\\www.genome.jp\dbget-bin\www_bget?map00280
Starch and sucrose metabolism	ko00500	103 out of 2219 4.6417305092384%	786 out of 23195 3.38866134942876%	0.000617671	0.0809149	GH_A05G1600;GH_D05G1628;GH_D09G0111;GH_D13G2525;GH_A13G2184;GH_D08G1434;GH_D13G2166;GH_A08G2865;GH_D08G2857;GH_D13G2289;GH_A01G2251;GH_A02G1732;GH_D03G0332;GH_D04G0013;GH_D05G1743;GH_D09G1945;GH_D06G1240;GH_A06G0039;GH_D06G0026;GH_A07G0847;GH_A08G0676;GH_A09G1943;GH_D07G0850;GH_D09G1897;GH_D10G1393;GH_D12G2846;GH_A08G0422;GH_A03G2201;GH_A05G1920;GH_A13G0328;GH_D02G2372;GH_D05G1957;GH_D11G1564;GH_…	K00688+K00688+K00688+K00688+K00695+K00695+K00695+K00696+K00696+K00696+K00700+K00703+K00703+K00703+K00703+K00703+K00705+K00844+K00844+K00847+K00847+K00847+K00847+K00847+K00847+K00847+K00963+K00975+K00975+K00975+K00975+K00975+K00975+K00975+K01087+K01087+K01087+K01087+K01087+K01087+K01087+K01177+K01177+K01177+K01177+K01177+K01177+K01179+K01179+K01179+K01179+K01188+K01188+K01188+K01188+K01188+K01188+…	https:\\www.genome.jp\dbget-bin\www_bget?map00500
Glycerophospholipid metabolism	ko00564	54 out of 2219 2.43352861649392%	367 out of 23195 1.58223755119638%	0.000957416	0.125422	GH_A05G3733;GH_A09G1376;GH_D04G0617;GH_D09G1326;GH_A06G1216;GH_D01G0772;GH_A06G0617;GH_A07G0405;GH_A08G2724;GH_D06G0590;GH_D07G0411;GH_A08G2683;GH_D12G2002;GH_D13G2385;GH_A05G0015;GH_A13G2235;GH_A07G1310;GH_D07G1293;GH_D13G1090;GH_D03G0050;GH_D01G0835;GH_D05G0529;GH_A03G1075;GH_D02G1331;GH_A05G1259;GH_A06G2145;GH_A10G0767;GH_A13G2273;GH_D05G1256;GH_D06G2179;GH_D10G0807;GH_D09G0059;GH_A09G1801;GH_…	K00006+K00006+K00006+K00006+K00550+K00655+K00894+K00894+K00894+K00894+K00894+K00901+K00901+K00901+K01047+K01047+K01114+K01114+K01114+K01115+K01126+K01126+K05929+K05929+K06130+K06130+K06130+K06130+K06130+K06130+K06130+K08730+K13508+K13508+K13508+K13508+K13508+K13510+K15728+K16818+K16818+K16818+K16818+K16818+K16818+K16818+K16818+K18696+K18696+K18696+K18696+K22389+K22389+K22389	https:\\www.genome.jp\dbget-bin\www_bget?map00564
Histidine metabolism	ko00340	13 out of 2219 0.585849481748535%	52 out of 23195 0.224186247035999%	0.000974185	0.127618	GH_A02G1952;GH_A05G0703;GH_A05G4027;GH_A07G2483;GH_A12G2939;GH_D03G0110;GH_D06G0468;GH_D07G2428;GH_D12G2962;GH_A01G2146;GH_D01G2237;GH_D05G2446;GH_D10G2067	K00128+K00128+K00128+K00128+K00128+K00128+K00128+K00128+K00128+K01590+K01590+K01590+K01663	https:\\www.genome.jp\dbget-bin\www_bget?map00340
Brassinosteroid biosynthesis	ko00905	24 out of 2219 1.0815682739973%	128 out of 23195 0.551843069627075%	0.00100789	0.132033	GH_A10G2603;GH_D06G1916;GH_D10G2713;GH_A07G2001;GH_D07G1997;GH_D11G2610;GH_A02G1947;GH_D03G0115;GH_A05G1364;GH_D05G1368;GH_A01G0398;GH_A02G0250;GH_A02G0254;GH_A02G0256;GH_A02G0257;GH_A05G0193;GH_A08G2663;GH_D02G0275;GH_D02G0277;GH_D02G0278;GH_D02G0279;GH_D05G0196;GH_D10G1539;GH_D13G0370	K09588+K09588+K09588+K09590+K09590+K09591+K12637+K12637+K12638+K12638+K15639+K15639+K15639+K15639+K15639+K15639+K15639+K15639+K15639+K15639+K15639+K15639+K15639+K15639	https:\\www.genome.jp\dbget-bin\www_bget?map00905
Tryptophan metabolism	ko00380	39 out of 2219 1.75754844524561%	255 out of 23195 1.09937486527269%	0.00227691	0.298276	GH_A02G1952;GH_A05G0703;GH_A05G4027;GH_A07G2483;GH_A12G2939;GH_D03G0110;GH_D06G0468;GH_D07G2428;GH_D12G2962;GH_A02G0598;GH_A06G1739;GH_D06G1766;GH_A01G1023;GH_A05G1797;GH_D03G0024;GH_A06G1717;GH_D03G0520;GH_D06G1740;GH_D10G0148;GH_A07G2298;GH_A08G1386;GH_D06G0646;GH_D07G1678;GH_D11G1437;GH_A04G0039;GH_A05G1097;GH_A07G1106;GH_D01G1589;GH_D03G0387;GH_D03G0392;GH_D05G1088;GH_A09G1881;GH_D07G1681;GH_…	K00128+K00128+K00128+K00128+K00128+K00128+K00128+K00128+K00128+K00382+K00658+K00658+K03781+K03781+K03781+K07409+K07409+K07409+K07409+K11816+K11816+K11816+K11816+K11816+K11820+K11820+K11820+K11820+K11820+K11820+K11820+K16903+K16903+K23947+K23947+K23947+K23947+K23947+K23947	https:\\www.genome.jp\dbget-bin\www_bget?map00380
Sphingolipid metabolism	ko00600	26 out of 2219 1.17169896349707%	151 out of 23195 0.65100237120069%	0.00229011	0.300005	GH_D11G2025;GH_D10G0273;GH_A03G1159;GH_A03G1165;GH_D02G1360;GH_D02G1363;GH_D04G1667;GH_A04G1327;GH_D04G1666;GH_D05G1689;GH_A04G1325;GH_A10G1947;GH_A01G1797;GH_A02G1949;GH_A05G4025;GH_A06G0780;GH_A10G1370;GH_A11G2056;GH_A12G0009;GH_D05G1370;GH_D05G1933;GH_D06G0761;GH_D10G0637;GH_A05G0917;GH_D05G0909;GH_A13G1381	K04708+K04712+K04713+K04713+K04713+K04713+K04715+K04718+K04718+K04718+K07407+K07407+K12309+K12309+K12309+K12309+K12309+K12309+K12309+K12309+K12309+K12309+K12309+K12349+K12349+K17108	https:\\www.genome.jp\dbget-bin\www_bget?map00600
Biosynthesis of various secondary metabolites - part 2	ko00998	6 out of 2219 0.270392068499324%	16 out of 23195 0.0689803837033844%	0.00261895	0.343083	GH_A01G1126;GH_A03G2197;GH_A08G1771;GH_A12G0643;GH_D02G2368;GH_D08G1791	K21568+K21568+K21568+K21568+K21568+K21568	https:\\www.genome.jp\dbget-bin\www_bget?map00998
Pyruvate metabolism	ko00620	47 out of 2219 2.1180712032447%	326 out of 23195 1.40547531795646%	0.00295876	0.387598	GH_D12G2412;GH_A10G1151;GH_D11G0356;GH_A07G1558;GH_D03G1248;GH_A05G0467;GH_A06G0991;GH_A12G0143;GH_D04G1719;GH_A02G1952;GH_A05G0703;GH_A05G4027;GH_A07G2483;GH_A12G2939;GH_D03G0110;GH_D06G0468;GH_D07G2428;GH_D12G2962;GH_A03G1658;GH_A12G1858;GH_D12G2111;GH_D01G0217;GH_A02G0598;GH_A04G0851;GH_D10G2293;GH_D11G0287;GH_A01G0515;GH_A12G1909;GH_A13G1756;GH_D01G0532;GH_D12G1910;GH_A02G1730;GH_D03G0334;GH_…	K00016+K00025+K00026+K00028+K00028+K00029+K00029+K00101+K00101+K00128+K00128+K00128+K00128+K00128+K00128+K00128+K00128+K00128+K00161+K00161+K00161+K00162+K00382+K00873+K00873+K00873+K01595+K01595+K01595+K01595+K01595+K01610+K01610+K01759+K01759+K01759+K01759+K01759+K01759+K01759+K01913+K01913+K01913+K02160+K02160+K11262+K11262	https:\\www.genome.jp\dbget-bin\www_bget?map00620
Carotenoid biosynthesis	ko00906	30 out of 2219 1.35196034249662%	190 out of 23195 0.819142056477689%	0.0042959	0.562762	GH_D13G0022;GH_D07G0137;GH_A11G2014;GH_A13G1446;GH_D11G2054;GH_D13G1366;GH_A01G0365;GH_A10G0430;GH_D10G0453;GH_A01G2210;GH_A05G1102;GH_A09G1526;GH_A09G1528;GH_A11G0317;GH_D01G2288;GH_D01G2289;GH_D01G2290;GH_D11G0330;GH_A03G0560;GH_A12G2213;GH_D03G1406;GH_D07G1076;GH_D12G2230;GH_D13G0394;GH_D09G1926;GH_D12G2526;GH_A07G2050;GH_D07G2040;GH_A02G1090;GH_D03G0969	K06443+K06444+K09838+K09838+K09838+K09838+K09840+K09840+K09840+K09841+K09841+K09841+K09841+K09841+K09841+K09841+K09841+K09841+K09843+K09843+K09843+K09843+K09843+K09843+K15746+K15746+K15747+K15747+K17911+K17911	https:\\www.genome.jp\dbget-bin\www_bget?map00906
Galactose metabolism	ko00052	38 out of 2219 1.71248310049572%	258 out of 23195 1.11230868721707%	0.00491455	0.643806	GH_A06G0039;GH_D06G0026;GH_A06G0746;GH_D05G0280;GH_D06G0723;GH_A08G0422;GH_A04G0804;GH_A06G0948;GH_A09G1574;GH_A09G2115;GH_A10G0597;GH_A12G2191;GH_A12G2389;GH_D03G1232;GH_D09G1492;GH_D09G2050;GH_D12G2209;GH_D12G2400;GH_A08G2059;GH_D04G0512;GH_D12G1418;GH_A05G3763;GH_A13G1527;GH_D13G1472;GH_A04G1325;GH_A10G1947;GH_A01G1797;GH_A02G1949;GH_A05G4025;GH_A06G0780;GH_A10G1370;GH_A11G2056;GH_A12G0009;GH_…	K00844+K00844+K00850+K00850+K00850+K00963+K01193+K01193+K01193+K01193+K01193+K01193+K01193+K01193+K01193+K01193+K01193+K01193+K01784+K01785+K06611+K06617+K06617+K06617+K07407+K07407+K12309+K12309+K12309+K12309+K12309+K12309+K12309+K12309+K12309+K12309+K12309+K18819	https:\\www.genome.jp\dbget-bin\www_bget?map00052
Linoleic acid metabolism	ko00591	12 out of 2219 0.540784136998648%	56 out of 23195 0.241431342961845%	0.00591932	0.77543	GH_D02G1659;GH_D05G0687;GH_D10G0585;GH_A05G0015;GH_A13G2235;GH_A06G1717;GH_D03G0520;GH_D06G1740;GH_D10G0148;GH_A13G1284;GH_D08G2382;GH_D09G2298	K00454+K00454+K00454+K01047+K01047+K07409+K07409+K07409+K07409+K15718+K15718+K15718	https:\\www.genome.jp\dbget-bin\www_bget?map00591
Ascorbate and aldarate metabolism	ko00053	33 out of 2219 1.48715637674628%	219 out of 23195 0.944169001940073%	0.00592506	0.776183	GH_A13G0896;GH_D12G2520;GH_D13G0834;GH_A12G1324;GH_A02G1952;GH_A05G0703;GH_A05G4027;GH_A07G2483;GH_A12G2939;GH_D03G0110;GH_D06G0468;GH_D07G2428;GH_D12G2962;GH_A02G1576;GH_A05G1817;GH_A05G2551;GH_A07G0471;GH_A07G0998;GH_A08G2244;GH_D07G0474;GH_D07G0984;GH_D11G2015;GH_D13G2378;GH_D06G0467;GH_A10G0641;GH_D12G2300;GH_A08G2422;GH_D08G2428;GH_D13G1180;GH_A10G0078;GH_A01G0801;GH_A12G0293;GH_scaffold3141…	K00012+K00012+K00012+K00103+K00128+K00128+K00128+K00128+K00128+K00128+K00128+K00128+K00128+K00423+K00423+K00423+K00423+K00423+K00423+K00423+K00423+K00423+K00423+K00434+K00469+K00469+K10046+K10046+K10046+K10047+K14190+K17744+K17744	https:\\www.genome.jp\dbget-bin\www_bget?map00053
Cyanoamino acid metabolism	ko00460	23 out of 2219 1.03650292924741%	138 out of 23195 0.59495580944169%	0.00596603	0.78155	GH_A02G0860;GH_A06G0957;GH_A11G3472;GH_D03G0664;GH_D11G3478;GH_D13G0840;GH_D13G0842;GH_D13G1629;GH_A01G2027;GH_A05G0781;GH_D09G1150;GH_A06G1715;GH_D06G1737;GH_D07G0843;GH_D10G0149;GH_D13G1655;GH_A11G0937;GH_D11G0963;GH_A05G2068;GH_A05G2632;GH_D06G0196;GH_D03G0460;GH_D06G0724	K00600+K00600+K01188+K01188+K01188+K01188+K01188+K01188+K05349+K05349+K05349+K05350+K05350+K05350+K05350+K05350+K13034+K13034+K13051+K13051+K13051+K18592+K18592	https:\\www.genome.jp\dbget-bin\www_bget?map00460
Other glycan degradation	ko00511	17 out of 2219 0.766110860748085%	93 out of 23195 0.400948480275922%	0.00669878	0.877541	GH_A02G1982;GH_D03G1263;GH_D08G2284;GH_A01G1797;GH_A02G1949;GH_A05G4025;GH_A06G0780;GH_A10G1370;GH_A11G2056;GH_A12G0009;GH_D05G1370;GH_D05G1933;GH_D06G0761;GH_D10G0637;GH_A12G0197;GH_D12G0209;GH_A13G1381	K01191+K01191+K01206+K12309+K12309+K12309+K12309+K12309+K12309+K12309+K12309+K12309+K12309+K12309+K15923+K15923+K17108	https:\\www.genome.jp\dbget-bin\www_bget?map00511
Glycolysis / Gluconeogenesis	ko00010	56 out of 2219 2.52365930599369%	422 out of 23195 1.81935762017676%	0.00760627	0.996421	GH_A08G1283;GH_D11G3761;GH_D12G2412;GH_A07G1669;GH_A02G1952;GH_A05G0703;GH_A05G4027;GH_A07G2483;GH_A12G2939;GH_D03G0110;GH_D06G0468;GH_D07G2428;GH_D12G2962;GH_A05G0535;GH_A09G0429;GH_A03G1658;GH_A12G1858;GH_D12G2111;GH_D01G0217;GH_A02G0598;GH_A06G0039;GH_D06G0026;GH_A06G0746;GH_D05G0280;GH_D06G0723;GH_A04G0851;GH_D10G2293;GH_D11G0287;GH_A09G1826;GH_A09G1827;GH_A02G1730;GH_D03G0334;GH_A02G1957;GH_…	K00001+K00002+K00016+K00121+K00128+K00128+K00128+K00128+K00128+K00128+K00128+K00128+K00128+K00131+K00134+K00161+K00161+K00161+K00162+K00382+K00844+K00844+K00850+K00850+K00850+K00873+K00873+K00873+K01568+K01568+K01610+K01610+K01623+K01623+K01623+K01785+K01792+K01792+K01792+K01792+K01803+K01803+K01803+K01810+K01810+K01913+K01913+K01913+K03841+K03841+K03841+K03841+K03841+K18857+K18857+K18857	https:\\www.genome.jp\dbget-bin\www_bget?map00010
alpha-Linolenic acid metabolism	ko00592	33 out of 2219 1.48715637674628%	229 out of 23195 0.987281741754689%	0.0114038	1	GH_A07G1014;GH_A07G2248;GH_D07G0997;GH_D07G2188;GH_D07G2189;GH_D09G2062;GH_D02G1659;GH_D05G0687;GH_D10G0585;GH_A05G0015;GH_A13G2235;GH_A11G1614;GH_A12G0282;GH_D11G1450;GH_A13G0270;GH_D11G1850;GH_D08G0423;GH_A01G1051;GH_D02G1019;GH_A09G0805;GH_A10G0328;GH_A10G0455;GH_A11G1319;GH_D05G1599;GH_D05G1600;GH_D10G0342;GH_D10G0481;GH_A01G2058;GH_A02G0713;GH_D01G2159;GH_A05G2120;GH_A10G0460;GH_D05G2150	K00224+K00224+K00224+K00224+K00224+K00232+K00454+K00454+K00454+K01047+K01047+K01723+K01723+K07513+K08241+K08241+K10525+K10526+K10526+K16818+K16818+K16818+K16818+K16818+K16818+K16818+K16818+K18857+K18857+K18857+K22389+K22389+K22389	https:\\www.genome.jp\dbget-bin\www_bget?map00592
Sulfur metabolism	ko00920	17 out of 2219 0.766110860748085%	101 out of 23195 0.435438672127614%	0.0150336	1	GH_D09G0427;GH_A02G2035;GH_D13G2215;GH_A12G0889;GH_A01G0651;GH_D01G0644;GH_D05G4012;GH_D07G2278;GH_A05G1718;GH_A11G0937;GH_D11G0963;GH_A02G0365;GH_A05G1872;GH_D05G1910;GH_A10G1398;GH_D02G0225;GH_D03G0155	K00387+K00640+K00640+K00860+K01082+K01082+K01738+K01739+K05907+K13034+K13034+K13811+K13811+K13811+K17285+K17285+K17725	https:\\www.genome.jp\dbget-bin\www_bget?map00920
MAPK signaling pathway - plant	ko04016	199 out of 2219 8.96800360522758%	1801 out of 23195 7.7646044406122%	0.0156827	1	GH_A01G1023;GH_A05G1797;GH_D03G0024;GH_A01G0448;GH_A01G2328;GH_A03G0321;GH_A04G1029;GH_A04G1243;GH_A04G1356;GH_A05G0553;GH_A05G1535;GH_A05G3155;GH_A06G2329;GH_A07G0797;GH_A07G2346;GH_A08G1613;GH_A08G1988;GH_A10G0741;GH_A10G1343;GH_A10G1960;GH_A11G1930;GH_A11G2930;GH_A12G0186;GH_A12G1245;GH_A12G1635;GH_A12G1766;GH_A12G2843;GH_D01G0049;GH_D01G0444;GH_D02G2012;GH_D02G2348;GH_D04G1700;GH_D05G0563;GH_…	K03781+K03781+K03781+K13416+K13416+K13416+K13416+K13416+K13416+K13416+K13416+K13416+K13416+K13416+K13416+K13416+K13416+K13416+K13416+K13416+K13416+K13416+K13416+K13416+K13416+K13416+K13416+K13416+K13416+K13416+K13416+K13416+K13416+K13416+K13416+K13416+K13416+K13416+K13416+K13416+K13416+K13416+K13416+K13416+K13416+K13416+K13420+K13420+K13420+K13420+K13420+K13420+K13420+K13420+K13420+K13420+K13420+…	https:\\www.genome.jp\dbget-bin\www_bget?map04016
Fatty acid degradation	ko00071	26 out of 2219 1.17169896349707%	175 out of 23195 0.754472946755766%	0.0159061	1	GH_A08G1283;GH_A07G1669;GH_A02G1952;GH_A05G0703;GH_A05G4027;GH_A07G2483;GH_A12G2939;GH_D03G0110;GH_D06G0468;GH_D07G2428;GH_D12G2962;GH_D09G2062;GH_A05G3320;GH_A09G0738;GH_D01G2065;GH_D05G3452;GH_D13G0931;GH_D11G1450;GH_A02G0394;GH_A05G3059;GH_D02G0416;GH_A01G2058;GH_A02G0713;GH_D01G2159;GH_A07G0459;GH_D11G0888	K00001+K00121+K00128+K00128+K00128+K00128+K00128+K00128+K00128+K00128+K00128+K00232+K01897+K01897+K01897+K01897+K01897+K07513+K07517+K07517+K07517+K18857+K18857+K18857+K20495+K20495	https:\\www.genome.jp\dbget-bin\www_bget?map00071
Glycerolipid metabolism	ko00561	37 out of 2219 1.66741775574583%	274 out of 23195 1.18128907092046%	0.0204184	1	GH_D11G3761;GH_A02G1952;GH_A05G0703;GH_A05G4027;GH_A07G2483;GH_A12G2939;GH_D03G0110;GH_D06G0468;GH_D07G2428;GH_D12G2962;GH_D01G0772;GH_A06G2215;GH_D08G2788;GH_A08G2683;GH_D12G2002;GH_D13G2385;GH_A03G1699;GH_A05G4329;GH_A06G0995;GH_A06G1930;GH_D06G1010;GH_D06G1957;GH_D09G1845;GH_A05G0135;GH_D05G0139;GH_D05G0425;GH_A01G2443;GH_D04G1421;GH_A04G1325;GH_A10G1947;GH_A09G1801;GH_A11G0931;GH_D09G1751;GH_…	K00002+K00128+K00128+K00128+K00128+K00128+K00128+K00128+K00128+K00128+K00655+K00679+K00679+K00901+K00901+K00901+K01054+K01054+K01054+K01054+K01054+K01054+K01054+K03715+K03715+K06118+K06119+K06119+K07407+K07407+K13508+K13508+K13508+K13508+K13508+K15728+K21362	https:\\www.genome.jp\dbget-bin\www_bget?map00561
Biosynthesis of amino acids	ko01230	115 out of 2219 5.18251464623704%	1003 out of 23195 4.32420780340591%	0.0229303	1	GH_D04G1865;GH_D12G0597;GH_A13G0102;GH_D13G1452;GH_D10G0850;GH_A09G0429;GH_D13G1117;GH_A02G0860;GH_A06G0957;GH_A07G1591;GH_D12G1176;GH_A09G2116;GH_D03G1813;GH_A02G2035;GH_D13G2215;GH_A08G1451;GH_A11G1106;GH_A11G3695;GH_D08G1473;GH_D11G1137;GH_D12G1397;GH_A12G1176;GH_A06G1098;GH_A10G0511;GH_D13G0636;GH_A05G2136;GH_A06G0746;GH_D05G0280;GH_D06G0723;GH_A04G0851;GH_D10G2293;GH_D11G0287;GH_D11G2420;GH_…	K00030+K00030+K00031+K00031+K00052+K00134+K00549+K00600+K00600+K00615+K00615+K00616+K00616+K00640+K00640+K00789+K00789+K00789+K00789+K00789+K00789+K00800+K00811+K00814+K00814+K00826+K00850+K00850+K00850+K00873+K00873+K00873+K00891+K00948+K01079+K01620+K01620+K01623+K01623+K01623+K01652+K01652+K01652+K01658+K01658+K01663+K01681+K01681+K01681+K01681+K01681+K01736+K01736+K01738+K01739+K01754+K01754+…	https:\\www.genome.jp\dbget-bin\www_bget?map01230
Ubiquinone and other terpenoid-quinone biosynthesis	ko00130	21 out of 2219 0.946372239747634%	139 out of 23195 0.599267083423151%	0.0237695	1	GH_A13G1736;GH_A02G1654;GH_A10G0499;GH_D03G0525;GH_D10G0525;GH_A02G1903;GH_A10G0182;GH_A11G1948;GH_A13G1847;GH_D03G0582;GH_D13G1801;GH_A12G1521;GH_D08G0239;GH_D13G2393;GH_D08G0693;GH_A13G2475;GH_D02G1446;GH_D12G0753;GH_D13G2464;GH_D13G2467;GH_D02G0654	K00815+K01904+K01904+K01904+K01904+K03809+K03809+K03809+K05928+K05928+K05928+K06125+K06127+K12501+K12502+K14759+K14759+K14759+K14759+K14759+K19222	https:\\www.genome.jp\dbget-bin\www_bget?map00130
Nitrogen metabolism	ko00910	16 out of 2219 0.721045515998197%	99 out of 23195 0.426816124164691%	0.0255463	1	GH_A12G2159;GH_D12G2176;GH_A13G0398;GH_D13G0395;GH_A05G2200;GH_A12G2944;GH_D02G1778;GH_D01G2375;GH_D02G0450;GH_D09G2427;GH_A07G1952;GH_A09G2173;GH_D09G2107;GH_A07G2514;GH_D07G2457;GH_D01G2177	K00261+K00261+K00366+K00366+K01673+K01673+K01673+K01674+K01725+K01725+K01915+K01915+K01915+K02575+K02575+K10534	https:\\www.genome.jp\dbget-bin\www_bget?map00910
Glycosphingolipid biosynthesis - ganglio series	ko00604	11 out of 2219 0.495718792248761%	60 out of 23195 0.258676438887691%	0.0255837	1	GH_A01G1797;GH_A02G1949;GH_A05G4025;GH_A06G0780;GH_A10G1370;GH_A11G2056;GH_A12G0009;GH_D05G1370;GH_D05G1933;GH_D06G0761;GH_D10G0637	K12309+K12309+K12309+K12309+K12309+K12309+K12309+K12309+K12309+K12309+K12309	https:\\www.genome.jp\dbget-bin\www_bget?map00604
Arginine and proline metabolism	ko00330	28 out of 2219 1.26182965299685%	200 out of 23195 0.862254796292304%	0.0262415	1	GH_A02G1952;GH_A05G0703;GH_A05G4027;GH_A07G2483;GH_A12G2939;GH_D03G0110;GH_D06G0468;GH_D07G2428;GH_D12G2962;GH_A11G1755;GH_A09G0267;GH_A09G2535;GH_A06G1098;GH_A11G2862;GH_D11G2890;GH_A03G2240;GH_D02G2411;GH_D02G1453;GH_D10G1792;GH_A04G1046;GH_D04G1380;GH_A02G0089;GH_A08G1697;GH_D05G2523;GH_D08G1708;GH_D07G0288;GH_A10G1610;GH_D04G0429	K00128+K00128+K00128+K00128+K00128+K00128+K00128+K00128+K00128+K00318+K00472+K00472+K00811+K01581+K01581+K01583+K01583+K01611+K01611+K12657+K12657+K13366+K13366+K13366+K13366+K14454+K14455+K17839	https:\\www.genome.jp\dbget-bin\www_bget?map00330
beta-Alanine metabolism	ko00410	24 out of 2219 1.0815682739973%	167 out of 23195 0.719982754904074%	0.0285266	1	GH_A02G1952;GH_A05G0703;GH_A05G4027;GH_A07G2483;GH_A12G2939;GH_D03G0110;GH_D06G0468;GH_D07G2428;GH_D12G2962;GH_D09G2062;GH_A08G0137;GH_A01G1529;GH_A12G1722;GH_D01G1621;GH_D12G2951;GH_A11G1631;GH_A13G2257;GH_D07G0045;GH_D13G2238;GH_A02G0089;GH_A08G1697;GH_D05G2523;GH_D08G1708;GH_D04G0429	K00128+K00128+K00128+K00128+K00128+K00128+K00128+K00128+K00128+K00232+K01464+K01580+K01580+K01580+K01580+K05605+K05605+K05605+K05605+K13366+K13366+K13366+K13366+K17839	https:\\www.genome.jp\dbget-bin\www_bget?map00410
Butanoate metabolism	ko00650	13 out of 2219 0.585849481748535%	78 out of 23195 0.336279370553999%	0.0331835	1	GH_A01G1529;GH_A12G1722;GH_D01G1621;GH_D12G2951;GH_A08G2039;GH_D12G2460;GH_A02G0132;GH_A02G0133;GH_D02G0139;GH_A02G0557;GH_D02G0576;GH_D09G0783;GH_A11G1633	K01580+K01580+K01580+K01580+K01641+K01641+K01652+K01652+K01652+K01913+K01913+K01913+K16871	https:\\www.genome.jp\dbget-bin\www_bget?map00650
Pantothenate and CoA biosynthesis	ko00770	21 out of 2219 0.946372239747634%	144 out of 23195 0.620823453330459%	0.0335736	1	GH_A02G1952;GH_A05G0703;GH_A05G4027;GH_A07G2483;GH_A12G2939;GH_D03G0110;GH_D06G0468;GH_D07G2428;GH_D12G2962;GH_A05G2136;GH_A12G0093;GH_A08G0137;GH_A06G0776;GH_D06G0757;GH_A02G0132;GH_A02G0133;GH_D02G0139;GH_A12G0644;GH_A13G0675;GH_D12G2971;GH_D04G0429	K00128+K00128+K00128+K00128+K00128+K00128+K00128+K00128+K00128+K00826+K00859+K01464+K01513+K01513+K01652+K01652+K01652+K02201+K09680+K09680+K17839	https:\\www.genome.jp\dbget-bin\www_bget?map00770
Caffeine metabolism	ko00232	4 out of 2219 0.180261378999549%	14 out of 23195 0.0603578357404613%	0.0382818	1	GH_A06G1717;GH_D03G0520;GH_D06G1740;GH_D10G0148	K07409+K07409+K07409+K07409	https:\\www.genome.jp\dbget-bin\www_bget?map00232
Inositol phosphate metabolism	ko00562	32 out of 2219 1.44209103199639%	243 out of 23195 1.04763957749515%	0.0397103	1	GH_A10G0641;GH_D12G2300;GH_A03G2365;GH_A04G0885;GH_A10G2027;GH_A11G0769;GH_D01G2372;GH_D02G2535;GH_D04G1204;GH_D05G2357;GH_D11G0306;GH_A03G0678;GH_D03G1272;GH_A03G1435;GH_A09G0943;GH_A10G0515;GH_D05G2507;GH_D06G1687;GH_D09G0897;GH_A07G1310;GH_D07G1293;GH_D13G1090;GH_A05G0962;GH_D08G0045;GH_D10G2529;GH_A02G1572;GH_A11G2086;GH_A05G0889;GH_A09G1079;GH_D05G0879;GH_D09G1031;GH_A10G0078	K00469+K00469+K00889+K00889+K00889+K00889+K00889+K00889+K00889+K00889+K00913+K00915+K00915+K00921+K00921+K00921+K00921+K00921+K00921+K01114+K01114+K01114+K01803+K01803+K01803+K01858+K01858+K05857+K05857+K05857+K05857+K10047	https:\\www.genome.jp\dbget-bin\www_bget?map00562
Phagosome	ko04145	46 out of 2219 2.07300585849482%	377 out of 23195 1.62535029101099%	0.0515732	1	GH_A03G1435;GH_A09G0943;GH_A10G0515;GH_D05G2507;GH_D06G1687;GH_D09G0897;GH_A02G1509;GH_A11G0656;GH_D09G1164;GH_A02G0973;GH_A06G0694;GH_A11G1811;GH_A12G2966;GH_D02G1013;GH_D06G2327;GH_D11G1848;GH_A11G0785;GH_A11G2584;GH_A13G2376;GH_D11G0820;GH_D11G2642;GH_D13G2375;GH_A03G0596;GH_A03G0911;GH_A05G0919;GH_A05G1119;GH_A07G1298;GH_A09G0513;GH_A09G1787;GH_A13G2534;GH_D02G1082;GH_D03G1367;GH_D03G1709;GH_…	K00921+K00921+K00921+K00921+K00921+K00921+K02144+K02148+K02154+K04392+K04392+K04392+K04392+K04392+K04392+K04392+K07374+K07374+K07374+K07374+K07374+K07374+K07375+K07375+K07375+K07375+K07375+K07375+K07375+K07375+K07375+K07375+K07375+K07375+K07375+K07375+K07375+K07375+K07375+K07888+K07888+K07888+K07897+K07897+K07897+K08488	https:\\www.genome.jp\dbget-bin\www_bget?map04145
Photosynthesis - antenna proteins	ko00196	10 out of 2219 0.450653447498873%	59 out of 23195 0.25436516490623%	0.0519571	1	GH_A01G1741;GH_D01G1769;GH_A11G1535;GH_D11G1560;GH_D10G0420;GH_A04G0246;GH_D05G3822;GH_A10G2602;GH_A05G2492;GH_D05G2510	K08908+K08908+K08909+K08909+K08912+K08914+K08914+K08915+K08916+K08916	https:\\www.genome.jp\dbget-bin\www_bget?map00196
Selenocompound metabolism	ko00450	8 out of 2219 0.360522757999099%	44 out of 23195 0.189696055184307%	0.0548071	1	GH_A02G1324;GH_D13G1117;GH_D07G2278;GH_A12G2594;GH_D12G2614;GH_A02G0365;GH_A05G1872;GH_D05G1910	K00384+K00549+K01739+K01761+K01761+K13811+K13811+K13811	https:\\www.genome.jp\dbget-bin\www_bget?map00450
Pyrimidine metabolism	ko00240	28 out of 2219 1.26182965299685%	215 out of 23195 0.926923906014227%	0.0578288	1	GH_A11G1576;GH_A04G0036;GH_A10G1737;GH_A12G2041;GH_D05G4037;GH_A08G0137;GH_D11G0657;GH_A05G0293;GH_A13G2230;GH_D13G2213;GH_A06G0776;GH_D06G0757;GH_D05G1984;GH_A01G0975;GH_A12G0498;GH_D12G0511;GH_A11G2384;GH_D11G2445;GH_D06G2230;GH_A01G1093;GH_A01G1850;GH_A05G1051;GH_D05G0417;GH_D05G1042;GH_D06G0933;GH_A12G2193;GH_D12G2211;GH_D10G1721	K00857+K00876+K00876+K00876+K00876+K01464+K01465+K01489+K01489+K01489+K01513+K01513+K01520+K01937+K01937+K01937+K01956+K01956+K03787+K06966+K06966+K06966+K06966+K06966+K06966+K13800+K13800+K16904	https:\\www.genome.jp\dbget-bin\www_bget?map00240
Glyoxylate and dicarboxylate metabolism	ko00630	31 out of 2219 1.39702568724651%	245 out of 23195 1.05626212545807%	0.065722	1	GH_A10G1151;GH_D11G0356;GH_A07G2486;GH_D07G2432;GH_A02G0598;GH_A02G0860;GH_A06G0957;GH_A11G1702;GH_A11G1704;GH_D11G1742;GH_A13G1089;GH_A04G0141;GH_A05G3156;GH_A12G0585;GH_D02G1459;GH_D12G1756;GH_A02G0557;GH_D02G0576;GH_D09G0783;GH_A07G1952;GH_A09G2173;GH_D09G2107;GH_A01G1023;GH_A05G1797;GH_D03G0024;GH_A05G1486;GH_D05G1509;GH_D06G1693;GH_D01G1925;GH_D03G1758;GH_A06G2380	K00025+K00026+K00122+K00122+K00382+K00600+K00600+K01602+K01602+K01602+K01637+K01681+K01681+K01681+K01681+K01681+K01913+K01913+K01913+K01915+K01915+K01915+K03781+K03781+K03781+K11517+K11517+K11517+K15893+K15919+K19269	https:\\www.genome.jp\dbget-bin\www_bget?map00630
Taurine and hypotaurine metabolism	ko00430	6 out of 2219 0.270392068499324%	31 out of 23195 0.133649493425307%	0.07021	1	GH_A01G1529;GH_A12G1722;GH_D01G1621;GH_D12G2951;GH_D03G0460;GH_D06G0724	K01580+K01580+K01580+K01580+K18592+K18592	https:\\www.genome.jp\dbget-bin\www_bget?map00430
Glycosphingolipid biosynthesis - lacto and neolacto series	ko00601	3 out of 2219 0.135196034249662%	11 out of 23195 0.0474240137960767%	0.0805085	1	GH_A04G1089;GH_A09G1804;GH_D04G1430	K01988+K01988+K01988	https:\\www.genome.jp\dbget-bin\www_bget?map00601
Circadian rhythm - plant	ko04712	49 out of 2219 2.20820189274448%	425 out of 23195 1.83229144212115%	0.0981799	1	GH_A05G3278;GH_A09G0001;GH_A10G2687;GH_D02G0295;GH_D10G1568;GH_D02G1318;GH_A02G0676;GH_D02G0687;GH_D05G2485;GH_A07G0243;GH_A05G0693;GH_A05G2212;GH_A09G2658;GH_A11G1096;GH_A11G1316;GH_A11G2028;GH_D05G2080;GH_D11G1127;GH_A06G0315;GH_A12G2697;GH_A09G0650;GH_D09G0585;GH_A07G1796;GH_A08G0265;GH_A08G0963;GH_A11G0155;GH_A12G2658;GH_D11G0156;GH_D11G1572;GH_D12G2682;GH_A11G0117;GH_A11G3746;GH_D01G2516;GH_…	K00660+K00660+K00660+K00660+K00660+K10143+K12124+K12124+K12124+K12125+K12126+K12126+K12126+K12126+K12126+K12126+K12126+K12126+K12127+K12127+K12129+K12129+K12130+K12130+K12130+K12130+K12130+K12130+K12130+K12130+K12133+K12133+K12133+K12133+K12133+K12133+K12133+K12133+K16221+K16221+K16221+K16221+K16221+K16221+K16221+K16221+K16221+K16221+K16240	https:\\www.genome.jp\dbget-bin\www_bget?map04712
Riboflavin metabolism	ko00740	9 out of 2219 0.405588102748986%	58 out of 23195 0.250053890924768%	0.0987533	1	GH_A06G0776;GH_D06G0757;GH_A11G0019;GH_D01G1602;GH_A03G0489;GH_D03G1487;GH_A05G1663;GH_A12G2319;GH_D03G0393	K01513+K01513+K14379+K14379+K14652+K14652+K20884+K20884+K20884	https:\\www.genome.jp\dbget-bin\www_bget?map00740
Phenylpropanoid biosynthesis	ko00940	85 out of 2219 3.83055430374042%	780 out of 23195 3.36279370553999%	0.111892	1	GH_A05G1840;GH_A11G2195;GH_A12G0990;GH_D02G2271;GH_D05G1877;GH_D11G2243;GH_A02G0951;GH_A05G0628;GH_A05G3541;GH_A09G1681;GH_A10G1988;GH_A12G2974;GH_D01G2015;GH_D02G1175;GH_D04G0154;GH_D04G0423;GH_D05G0625;GH_D05G1740;GH_D06G1268;GH_D08G0854;GH_D09G1395;GH_D10G2089;GH_D12G0846;GH_D12G2843;GH_A11G3472;GH_D03G0664;GH_D11G3478;GH_D13G0840;GH_D13G0842;GH_D13G1629;GH_A02G1654;GH_A10G0499;GH_D03G0525;GH_…	K00083+K00083+K00083+K00083+K00083+K00083+K00430+K00430+K00430+K00430+K00430+K00430+K00430+K00430+K00430+K00430+K00430+K00430+K00430+K00430+K00430+K00430+K00430+K00430+K01188+K01188+K01188+K01188+K01188+K01188+K01904+K01904+K01904+K01904+K05349+K05349+K05349+K05350+K05350+K05350+K05350+K05350+K06892+K06892+K06892+K06892+K09753+K09753+K09753+K09753+K09753+K09753+K09753+K09753+K09753+K09754+K09755+…	https:\\www.genome.jp\dbget-bin\www_bget?map00940
Photosynthesis	ko00195	23 out of 2219 1.03650292924741%	185 out of 23195 0.797585686570382%	0.116363	1	GH_A06G1730;GH_D06G1754;GH_D05G1861;GH_D13G0350;GH_A05G1450;GH_D05G1468;GH_D06G1658;GH_A05G4050;GH_A11G2422;GH_D11G1998;GH_A05G3049;GH_D05G3055;GH_A01G1695;GH_A04G0557;GH_D01G0309;GH_D05G3499;GH_D01G2166;GH_D05G2371;GH_A13G1667;GH_D05G1713;GH_D06G1409;GH_D10G0173;GH_D05G0804	K02115+K02115+K02638+K02639+K02694+K02694+K02694+K02701+K02701+K02716+K02717+K02717+K02723+K03541+K03541+K03541+K03542+K03542+K08901+K08901+K08901+K08901+K14332	https:\\www.genome.jp\dbget-bin\www_bget?map00195
Phenylalanine, tyrosine and tryptophan biosynthesis	ko00400	16 out of 2219 0.721045515998197%	123 out of 23195 0.530286699719767%	0.127434	1	GH_A12G1176;GH_A06G1098;GH_A13G1736;GH_D11G2420;GH_A12G1730;GH_D12G1725;GH_D10G2366;GH_D10G2367;GH_D10G2733;GH_A06G1109;GH_A13G0916;GH_A08G0074;GH_A09G1208;GH_D07G0288;GH_A10G1610;GH_D11G2349	K00800+K00811+K00815+K00891+K01658+K01658+K01736+K01736+K01817+K01850+K01850+K05359+K05359+K14454+K14455+K15849	https:\\www.genome.jp\dbget-bin\www_bget?map00400
Flavonoid biosynthesis	ko00941	36 out of 2219 1.62235241099594%	312 out of 23195 1.34511748221599%	0.137512	1	GH_A11G1836;GH_A12G0596;GH_D12G0616;GH_A05G3278;GH_A09G0001;GH_A10G2687;GH_D02G0295;GH_D10G1568;GH_A05G4235;GH_D04G0140;GH_D13G0214;GH_A08G1928;GH_A10G2626;GH_D08G1941;GH_D08G2039;GH_A05G2328;GH_A05G4139;GH_D05G2350;GH_A03G0193;GH_A03G0194;GH_A12G2012;GH_D03G1778;GH_D12G2010;GH_D12G2871;GH_A13G0011;GH_A01G1242;GH_A05G1172;GH_A05G1174;GH_A05G3316;GH_A12G1550;GH_D06G0531;GH_D06G2239;GH_D10G1294;GH_…	K00475+K00475+K00475+K00660+K00660+K00660+K00660+K00660+K01859+K01859+K01859+K05277+K05277+K05277+K05277+K05278+K05278+K05278+K05280+K05280+K05280+K05280+K05280+K05280+K09754+K13065+K13065+K13065+K13065+K13065+K13065+K13065+K13065+K13082+K13082+K13083	https:\\www.genome.jp\dbget-bin\www_bget?map00941
Arachidonic acid metabolism	ko00590	8 out of 2219 0.360522757999099%	55 out of 23195 0.237120068980384%	0.151541	1	GH_A08G0759;GH_A09G1846;GH_A12G2478;GH_D08G0756;GH_A05G0015;GH_A13G2235;GH_D03G0460;GH_D06G0724	K00432+K00432+K00432+K00432+K01047+K01047+K18592+K18592	https:\\www.genome.jp\dbget-bin\www_bget?map00590
Glutathione metabolism	ko00480	33 out of 2219 1.48715637674628%	288 out of 23195 1.24164690666092%	0.158993	1	GH_A13G0102;GH_D13G1452;GH_A07G1977;GH_A08G0581;GH_A09G0427;GH_D09G0396;GH_A10G1325;GH_A08G0759;GH_A09G1846;GH_A12G2478;GH_D08G0756;GH_D06G0467;GH_A09G1774;GH_A11G2438;GH_A12G0092;GH_A13G1032;GH_A13G1793;GH_D01G2430;GH_D02G0317;GH_D08G1426;GH_D09G1723;GH_D11G2410;GH_D13G1748;GH_A13G2123;GH_D13G2104;GH_A11G2862;GH_D11G2890;GH_D10G2018;GH_D03G0460;GH_D06G0724;GH_A06G0471;GH_A06G1295;GH_D06G1201	K00031+K00031+K00033+K00033+K00036+K00036+K00383+K00432+K00432+K00432+K00432+K00434+K00799+K00799+K00799+K00799+K00799+K00799+K00799+K00799+K00799+K00799+K00799+K01255+K01255+K01581+K01581+K11188+K18592+K18592+K22596+K22596+K22596	https:\\www.genome.jp\dbget-bin\www_bget?map00480
Lipoic acid metabolism	ko00785	2 out of 2219 0.0901306894997747%	8 out of 23195 0.0344901918516922%	0.174077	1	GH_A03G1917;GH_A05G1974	K03644+K03801	https:\\www.genome.jp\dbget-bin\www_bget?map00785
Cysteine and methionine metabolism	ko00270	36 out of 2219 1.62235241099594%	323 out of 23195 1.39254149601207%	0.188755	1	GH_D12G2412;GH_A10G1151;GH_D11G0356;GH_D13G1117;GH_A05G3934;GH_A02G2035;GH_D13G2215;GH_A08G1451;GH_A11G1106;GH_A11G3695;GH_D08G1473;GH_D11G1137;GH_D12G1397;GH_A06G1098;GH_A13G1736;GH_A05G2136;GH_D09G2254;GH_D10G1112;GH_D12G0210;GH_D02G1453;GH_D10G1792;GH_D05G4012;GH_D07G2278;GH_A12G2594;GH_D12G2614;GH_A05G1744;GH_A06G1771;GH_A07G0935;GH_D03G0716;GH_D05G1775;GH_A11G0937;GH_D11G0963;GH_D07G0288;GH_…	K00016+K00025+K00026+K00549+K00558+K00640+K00640+K00789+K00789+K00789+K00789+K00789+K00789+K00811+K00815+K00826+K00827+K00827+K00899+K01611+K01611+K01738+K01739+K01761+K01761+K05933+K05933+K05933+K05933+K05933+K13034+K13034+K14454+K14455+K20772+K23977	https:\\www.genome.jp\dbget-bin\www_bget?map00270
Citrate cycle (TCA cycle)	ko00020	23 out of 2219 1.03650292924741%	201 out of 23195 0.866566070273766%	0.211759	1	GH_A10G1151;GH_D11G0356;GH_D04G1865;GH_D12G0597;GH_A13G0102;GH_D13G1452;GH_A03G1658;GH_A12G1858;GH_D12G2111;GH_D01G0217;GH_D03G0150;GH_A02G0598;GH_A06G1739;GH_D06G1766;GH_A02G1730;GH_D03G0334;GH_A01G0298;GH_D01G0282;GH_A04G0141;GH_A05G3156;GH_A12G0585;GH_D02G1459;GH_D12G1756	K00025+K00026+K00030+K00030+K00031+K00031+K00161+K00161+K00161+K00162+K00234+K00382+K00658+K00658+K01610+K01610+K01648+K01648+K01681+K01681+K01681+K01681+K01681	https:\\www.genome.jp\dbget-bin\www_bget?map00020
C5-Branched dibasic acid metabolism	ko00660	4 out of 2219 0.180261378999549%	25 out of 23195 0.107781849536538%	0.212706	1	GH_D10G0850;GH_A02G0132;GH_A02G0133;GH_D02G0139	K00052+K01652+K01652+K01652	https:\\www.genome.jp\dbget-bin\www_bget?map00660
Tropane, piperidine and pyridine alkaloid biosynthesis	ko00960	9 out of 2219 0.405588102748986%	72 out of 23195 0.31041172666523%	0.248733	1	GH_A06G1098;GH_A13G1736;GH_A13G2545;GH_A13G2547;GH_D04G0670;GH_D13G2540;GH_D07G0288;GH_A10G1610;GH_D11G2349	K00811+K00815+K08081+K08081+K08081+K08081+K14454+K14455+K15849	https:\\www.genome.jp\dbget-bin\www_bget?map00960
Glycosaminoglycan degradation	ko00531	14 out of 2219 0.630914826498423%	122 out of 23195 0.525975425738306%	0.276824	1	GH_A06G0565;GH_A08G0995;GH_A05G3933;GH_A01G1797;GH_A02G1949;GH_A05G4025;GH_A06G0780;GH_A10G1370;GH_A11G2056;GH_A12G0009;GH_D05G1370;GH_D05G1933;GH_D06G0761;GH_D10G0637	K07964+K07964+K10532+K12309+K12309+K12309+K12309+K12309+K12309+K12309+K12309+K12309+K12309+K12309	https:\\www.genome.jp\dbget-bin\www_bget?map00531
Glycosphingolipid biosynthesis - globo and isoglobo series	ko00603	5 out of 2219 0.225326723749437%	37 out of 23195 0.159517137314076%	0.277295	1	GH_A04G1089;GH_A09G1804;GH_D04G1430;GH_A04G1325;GH_A10G1947	K01988+K01988+K01988+K07407+K07407	https:\\www.genome.jp\dbget-bin\www_bget?map00603
Diterpenoid biosynthesis	ko00904	19 out of 2219 0.856241550247859%	171 out of 23195 0.73722785082992%	0.280145	1	GH_A08G1842;GH_D09G2086;GH_A10G0915;GH_A13G1807;GH_A05G1688;GH_A12G1397;GH_D01G0359;GH_D05G0874;GH_D09G1023;GH_D12G1413;GH_D13G0160;GH_D11G0217;GH_A05G1977;GH_A12G0279;GH_D04G1910;GH_D05G2016;GH_D05G3216;GH_D06G0123;GH_D07G1005	K04123+K04123+K04124+K04124+K04125+K04125+K04125+K04125+K04125+K04125+K04125+K05282+K17961+K17961+K17961+K17961+K17961+K17961+K17961	https:\\www.genome.jp\dbget-bin\www_bget?map00904
Phosphatidylinositol signaling system	ko04070	27 out of 2219 1.21676430824696%	252 out of 23195 1.0864410433283%	0.29605	1	GH_A03G2365;GH_A04G0885;GH_A10G2027;GH_A11G0769;GH_D01G2372;GH_D02G2535;GH_D04G1204;GH_D05G2357;GH_A08G2683;GH_D12G2002;GH_D13G2385;GH_D11G0306;GH_A03G0678;GH_D03G1272;GH_A03G1435;GH_A09G0943;GH_A10G0515;GH_D05G2507;GH_D06G1687;GH_D09G0897;GH_A05G0889;GH_A09G1079;GH_D05G0879;GH_D09G1031;GH_A10G0078;GH_A05G3846;GH_D04G0513	K00889+K00889+K00889+K00889+K00889+K00889+K00889+K00889+K00901+K00901+K00901+K00913+K00915+K00915+K00921+K00921+K00921+K00921+K00921+K00921+K05857+K05857+K05857+K05857+K10047+K13024+K13024	https:\\www.genome.jp\dbget-bin\www_bget?map04070
Tyrosine metabolism	ko00350	18 out of 2219 0.811176205497972%	165 out of 23195 0.711360206941151%	0.314446	1	GH_A08G1283;GH_A07G1669;GH_D06G2044;GH_A06G1098;GH_A13G1736;GH_A01G0284;GH_D09G0618;GH_D10G0896;GH_D12G1183;GH_A09G1841;GH_D01G2564;GH_D09G1795;GH_D07G0288;GH_A10G1610;GH_D11G2349;GH_A01G2058;GH_A02G0713;GH_D01G2159	K00001+K00121+K00422+K00811+K00815+K01557+K01800+K01800+K01800+K07253+K07253+K07253+K14454+K14455+K15849+K18857+K18857+K18857	https:\\www.genome.jp\dbget-bin\www_bget?map00350
Glucosinolate biosynthesis	ko00966	8 out of 2219 0.360522757999099%	68 out of 23195 0.293166630739383%	0.324032	1	GH_A05G2136;GH_A04G0039;GH_A05G1097;GH_A07G1106;GH_D01G1589;GH_D03G0387;GH_D03G0392;GH_D05G1088	K00826+K11820+K11820+K11820+K11820+K11820+K11820+K11820	https:\\www.genome.jp\dbget-bin\www_bget?map00966
Biosynthesis of unsaturated fatty acids	ko01040	9 out of 2219 0.405588102748986%	79 out of 23195 0.34059064453546%	0.342574	1	GH_D09G2062;GH_A02G0927;GH_A10G1561;GH_D02G1157;GH_D11G1450;GH_D02G1695;GH_A10G2418;GH_D10G2517;GH_A11G2175	K00232+K03921+K03921+K03921+K07513+K10251+K10258+K10258+K10703	https:\\www.genome.jp\dbget-bin\www_bget?map01040
Base excision repair	ko03410	13 out of 2219 0.585849481748535%	122 out of 23195 0.525975425738306%	0.384348	1	GH_A01G0980;GH_A05G0564;GH_A05G1202;GH_D01G1007;GH_D05G0552;GH_D05G1204;GH_A05G0034;GH_D10G0891;GH_D11G1778;GH_A01G1303;GH_A04G0840;GH_D01G1377;GH_D04G1160	K01246+K01246+K01246+K01246+K01246+K01246+K02325+K10563+K10747+K10773+K10773+K10773+K10773	https:\\www.genome.jp\dbget-bin\www_bget?map03410
Valine, leucine and isoleucine biosynthesis	ko00290	7 out of 2219 0.315457413249211%	63 out of 23195 0.271610260832076%	0.398112	1	GH_D10G0850;GH_A05G2136;GH_A02G0132;GH_A02G0133;GH_D02G0139;GH_D04G1180;GH_D09G1546	K00052+K00826+K01652+K01652+K01652+K01754+K01754	https:\\www.genome.jp\dbget-bin\www_bget?map00290
Plant-pathogen interaction	ko04626	296 out of 2219 13.3393420459667%	3069 out of 23195 13.2312998491054%	0.447717	1	GH_A07G0264;GH_D02G2393;GH_A01G0900;GH_A03G0302;GH_A12G2751;GH_D01G0919;GH_D13G1481;GH_A03G0423;GH_A05G0549;GH_A11G0013;GH_D03G1551;GH_D11G2439;GH_A04G0164;GH_A05G1832;GH_A06G0175;GH_A08G0139;GH_A12G2521;GH_D03G0092;GH_D04G1019;GH_D07G1329;GH_A01G0448;GH_A01G2328;GH_A03G0321;GH_A04G1029;GH_A04G1243;GH_A04G1356;GH_A05G0553;GH_A05G1535;GH_A05G3155;GH_A06G2329;GH_A07G0797;GH_A07G2346;GH_A08G1613;GH_…	K01373+K01373+K04079+K04079+K04079+K04079+K04079+K05391+K05391+K05391+K05391+K12795+K13412+K13412+K13412+K13412+K13412+K13412+K13412+K13412+K13416+K13416+K13416+K13416+K13416+K13416+K13416+K13416+K13416+K13416+K13416+K13416+K13416+K13416+K13416+K13416+K13416+K13416+K13416+K13416+K13416+K13416+K13416+K13416+K13416+K13416+K13416+K13416+K13416+K13416+K13416+K13416+K13416+K13416+K13416+K13416+K13416+…	https:\\www.genome.jp\dbget-bin\www_bget?map04626
Lysine degradation	ko00310	16 out of 2219 0.721045515998197%	159 out of 23195 0.685492563052382%	0.454593	1	GH_A02G1952;GH_A05G0703;GH_A05G4027;GH_A07G2483;GH_A12G2939;GH_D03G0110;GH_D06G0468;GH_D07G2428;GH_D12G2962;GH_A06G1345;GH_D06G1170;GH_A02G0598;GH_A06G1739;GH_D06G1766;GH_A05G4179;GH_A01G0158	K00128+K00128+K00128+K00128+K00128+K00128+K00128+K00128+K00128+K00306+K00306+K00382+K00658+K00658+K11420+K11426	https:\\www.genome.jp\dbget-bin\www_bget?map00310
Flavone and flavonol biosynthesis	ko00944	7 out of 2219 0.315457413249211%	68 out of 23195 0.293166630739383%	0.478395	1	GH_A03G0193;GH_A03G0194;GH_A12G2012;GH_D03G1778;GH_D12G2010;GH_D12G2871;GH_D07G1302	K05280+K05280+K05280+K05280+K05280+K05280+K13083	https:\\www.genome.jp\dbget-bin\www_bget?map00944
Anthocyanin biosynthesis	ko00942	3 out of 2219 0.135196034249662%	27 out of 23195 0.116404397499461%	0.484747	1	GH_A02G1650;GH_A13G0186;GH_D13G0190	K12930+K17193+K17193	https:\\www.genome.jp\dbget-bin\www_bget?map00942
Endocytosis	ko04144	66 out of 2219 2.97431275349256%	683 out of 23195 2.94460012933822%	0.484922	1	GH_A03G2365;GH_A04G0885;GH_A10G2027;GH_A11G0769;GH_D01G2372;GH_D02G2535;GH_D04G1204;GH_D05G2357;GH_D03G0050;GH_A05G4172;GH_A05G0973;GH_D09G1684;GH_D09G2246;GH_D10G2484;GH_A06G1872;GH_D04G0715;GH_D06G1904;GH_A02G1436;GH_D03G0759;GH_D05G0235;GH_D09G0526;GH_D10G0744;GH_D13G0339;GH_A02G0177;GH_A02G1535;GH_A11G2139;GH_D02G0190;GH_D03G1384;GH_D07G1468;GH_D11G2290;GH_D11G3027;GH_D11G3373;GH_A09G2103;GH_…	K00889+K00889+K00889+K00889+K00889+K00889+K00889+K00889+K01115+K01528+K03283+K03283+K03283+K03283+K04646+K04646+K04646+K07888+K07888+K07888+K07897+K07897+K07897+K07904+K07904+K07904+K07904+K07904+K07904+K07904+K10364+K10364+K10396+K10396+K10396+K10396+K10396+K11866+K12184+K12194+K12194+K12486+K12486+K12486+K12486+K12486+K12486+K12486+K12486+K12486+K12489+K12493+K18442+K18442+K18442+K18442+K18442+…	https:\\www.genome.jp\dbget-bin\www_bget?map04144
Synthesis and degradation of ketone bodies	ko00072	2 out of 2219 0.0901306894997747%	17 out of 23195 0.0732916576848459%	0.493671	1	GH_A08G2039;GH_D12G2460	K01641+K01641	https:\\www.genome.jp\dbget-bin\www_bget?map00072
Monobactam biosynthesis	ko00261	3 out of 2219 0.135196034249662%	28 out of 23195 0.120715671480923%	0.50964	1	GH_A02G0365;GH_A05G1872;GH_D05G1910	K13811+K13811+K13811	https:\\www.genome.jp\dbget-bin\www_bget?map00261
Other types of O-glycan biosynthesis	ko00514	6 out of 2219 0.270392068499324%	64 out of 23195 0.275921534813537%	0.582988	1	GH_D10G0530;GH_A03G0372;GH_D03G1602;GH_D13G2609;GH_A12G2214;GH_D02G1524	K03691+K09667+K09667+K09667+K20784+K20784	https:\\www.genome.jp\dbget-bin\www_bget?map00514
Isoflavonoid biosynthesis	ko00943	3 out of 2219 0.135196034249662%	32 out of 23195 0.137960767406769%	0.602308	1	GH_A02G0903;GH_A05G2082;GH_A07G0863	K13260+K13260+K13260	https:\\www.genome.jp\dbget-bin\www_bget?map00943
2-Oxocarboxylic acid metabolism	ko01210	48 out of 2219 2.16313654799459%	516 out of 23195 2.22461737443415%	0.604128	1	GH_D04G1865;GH_D12G0597;GH_A13G0102;GH_D13G1452;GH_D10G0850;GH_A06G1098;GH_A10G0511;GH_D13G0636;GH_A05G2136;GH_A02G0132;GH_A02G0133;GH_D02G0139;GH_A04G0141;GH_A05G3156;GH_A12G0585;GH_D02G1459;GH_D12G1756;GH_A04G0039;GH_A05G1097;GH_A07G1106;GH_D01G1589;GH_D03G0387;GH_D03G0392;GH_D05G1088;GH_D07G0288;GH_A10G1610;GH_A01G1682;GH_A04G1339;GH_A06G1794;GH_A07G0653;GH_A07G1134;GH_A10G1368;GH_A11G0128;GH_…	K00030+K00030+K00031+K00031+K00052+K00811+K00814+K00814+K00826+K01652+K01652+K01652+K01681+K01681+K01681+K01681+K01681+K11820+K11820+K11820+K11820+K11820+K11820+K11820+K14454+K14455+K14677+K14677+K14677+K14677+K14677+K14677+K14677+K14677+K14677+K14677+K14677+K14677+K14677+K14677+K14677+K14677+K14677+K14677+K14677+K14677+K14677+K14677	https:\\www.genome.jp\dbget-bin\www_bget?map01210
Peroxisome	ko04146	27 out of 2219 1.21676430824696%	295 out of 23195 1.27182582453115%	0.625338	1	GH_A13G0102;GH_D13G1452;GH_D09G2062;GH_A06G1345;GH_D06G1170;GH_A05G3320;GH_A09G0738;GH_D01G2065;GH_D05G3452;GH_D13G0931;GH_A01G1023;GH_A05G1797;GH_D03G0024;GH_A13G1190;GH_A13G1914;GH_D11G1450;GH_A05G1486;GH_D05G1509;GH_D06G1693;GH_A05G4378;GH_A06G2399;GH_D09G2429;GH_A08G0083;GH_D07G1174;GH_D09G1060;GH_D09G1061;GH_D09G1075	K00031+K00031+K00232+K00306+K00306+K01897+K01897+K01897+K01897+K01897+K03781+K03781+K03781+K04565+K04565+K07513+K11517+K11517+K11517+K13342+K13342+K13347+K13356+K13356+K13356+K13356+K13356	https:\\www.genome.jp\dbget-bin\www_bget?map04146
Sesquiterpenoid and triterpenoid biosynthesis	ko00909	9 out of 2219 0.405588102748986%	100 out of 23195 0.431127398146152%	0.626435	1	GH_A01G1221;GH_A04G1552;GH_A04G1557;GH_D04G1896;GH_A04G0223;GH_A04G0224;GH_D05G3845;GH_D06G2150;GH_D06G2151	K00511+K00511+K00511+K00511+K14183+K14183+K14183+K20659+K20659	https:\\www.genome.jp\dbget-bin\www_bget?map00909
Zeatin biosynthesis	ko00908	8 out of 2219 0.360522757999099%	89 out of 23195 0.383703384350075%	0.626536	1	GH_A05G0390;GH_D13G2207;GH_A12G2770;GH_D12G2797;GH_D01G2203;GH_A08G1715;GH_A11G3688;GH_A13G1829	K00279+K00279+K10717+K10717+K13495+K13496+K13496+K13496	https:\\www.genome.jp\dbget-bin\www_bget?map00908
Phenylalanine metabolism	ko00360	10 out of 2219 0.450653447498873%	112 out of 23195 0.48286268592369%	0.638123	1	GH_A06G1098;GH_A13G1736;GH_A09G1841;GH_D01G2564;GH_D09G1795;GH_A01G2316;GH_D01G2395;GH_D07G0288;GH_A10G1610;GH_D11G2349	K00811+K00815+K07253+K07253+K07253+K10775+K10775+K14454+K14455+K15849	https:\\www.genome.jp\dbget-bin\www_bget?map00360
Steroid biosynthesis	ko00100	11 out of 2219 0.495718792248761%	125 out of 23195 0.53890924768269%	0.659431	1	GH_A01G1221;GH_A04G1552;GH_A04G1557;GH_D04G1896;GH_D07G1844;GH_D02G1914;GH_D02G0129;GH_A05G1501;GH_D05G1524;GH_D12G2431;GH_A13G2538	K00511+K00511+K00511+K00511+K01052+K05917+K07748+K09832+K09832+K14423+K14424	https:\\www.genome.jp\dbget-bin\www_bget?map00100
Fatty acid biosynthesis	ko00061	16 out of 2219 0.721045515998197%	182 out of 23195 0.784651864625997%	0.676229	1	GH_D12G1675;GH_A05G3320;GH_A09G0738;GH_D01G2065;GH_D05G3452;GH_D13G0931;GH_A09G0105;GH_A13G1365;GH_A02G0927;GH_A10G1561;GH_D02G1157;GH_A05G1506;GH_D05G1531;GH_D06G0846;GH_A01G2026;GH_D01G2189	K00059+K01897+K01897+K01897+K01897+K01897+K02160+K02160+K03921+K03921+K03921+K09458+K09458+K09458+K11262+K11262	https:\\www.genome.jp\dbget-bin\www_bget?map00061
Propanoate metabolism	ko00640	13 out of 2219 0.585849481748535%	149 out of 23195 0.642379823237767%	0.677629	1	GH_D12G2412;GH_D02G0757;GH_D05G2420;GH_D09G2062;GH_A02G0598;GH_A09G0105;GH_A13G1365;GH_A11G1631;GH_A13G2257;GH_D07G0045;GH_D13G2238;GH_A01G2026;GH_D01G2189	K00016+K00166+K00166+K00232+K00382+K02160+K02160+K05605+K05605+K05605+K05605+K11262+K11262	https:\\www.genome.jp\dbget-bin\www_bget?map00640
Glycine, serine and threonine metabolism	ko00260	19 out of 2219 0.856241550247859%	217 out of 23195 0.93554645397715%	0.69189	1	GH_D08G2054;GH_D11G0090;GH_A11G0436;GH_D11G0455;GH_A06G1345;GH_D06G1170;GH_A02G0598;GH_D11G1987;GH_A02G0860;GH_A06G0957;GH_D09G2254;GH_D10G1112;GH_A06G0936;GH_A11G3417;GH_A13G1953;GH_D04G1180;GH_D09G1546;GH_D01G1925;GH_D03G1758	K00108+K00108+K00130+K00130+K00306+K00306+K00382+K00499+K00600+K00600+K00827+K00827+K01079+K01620+K01620+K01754+K01754+K15893+K15919	https:\\www.genome.jp\dbget-bin\www_bget?map00260
Fatty acid metabolism	ko01212	23 out of 2219 1.03650292924741%	263 out of 23195 1.13386505712438%	0.705921	1	GH_D12G1675;GH_D09G2062;GH_A08G1650;GH_A05G3320;GH_A09G0738;GH_D01G2065;GH_D05G3452;GH_D13G0931;GH_A09G0105;GH_A13G1365;GH_A02G0927;GH_A10G1561;GH_D02G1157;GH_D11G1450;GH_A05G1506;GH_D05G1531;GH_D06G0846;GH_D02G1695;GH_A10G2418;GH_D10G2517;GH_A11G2175;GH_A01G2026;GH_D01G2189	K00059+K00232+K01074+K01897+K01897+K01897+K01897+K01897+K02160+K02160+K03921+K03921+K03921+K07513+K09458+K09458+K09458+K10251+K10258+K10258+K10703+K11262+K11262	https:\\www.genome.jp\dbget-bin\www_bget?map01212
Glycosylphosphatidylinositol (GPI)-anchor biosynthesis	ko00563	5 out of 2219 0.225326723749437%	67 out of 23195 0.288855356757922%	0.780394	1	GH_A07G0855;GH_D07G2417;GH_A09G0417;GH_A02G1561;GH_D10G0026	K05284+K05285+K05294+K05310+K07542	https:\\www.genome.jp\dbget-bin\www_bget?map00563
Isoquinoline alkaloid biosynthesis	ko00950	6 out of 2219 0.270392068499324%	81 out of 23195 0.349213192498383%	0.798935	1	GH_D06G2044;GH_A06G1098;GH_A13G1736;GH_D07G0288;GH_A10G1610;GH_D11G2349	K00422+K00811+K00815+K14454+K14455+K15849	https:\\www.genome.jp\dbget-bin\www_bget?map00950
Sulfur relay system	ko04122	2 out of 2219 0.0901306894997747%	31 out of 23195 0.133649493425307%	0.810715	1	GH_D08G1252;GH_D07G1304	K03637+K11996	https:\\www.genome.jp\dbget-bin\www_bget?map04122
Ether lipid metabolism	ko00565	7 out of 2219 0.315457413249211%	95 out of 23195 0.409571028238845%	0.815318	1	GH_A05G0015;GH_A13G2235;GH_A07G1310;GH_D07G1293;GH_D13G1090;GH_D03G0050;GH_A12G1191	K01047+K01047+K01114+K01114+K01114+K01115+K13510	https:\\www.genome.jp\dbget-bin\www_bget?map00565
Arginine biosynthesis	ko00220	32 out of 2219 1.44209103199639%	392 out of 23195 1.69001940073292%	0.851323	1	GH_A12G2159;GH_D12G2176;GH_A06G1098;GH_A10G0511;GH_D13G0636;GH_A07G1952;GH_A09G2173;GH_D09G2107;GH_D07G0288;GH_A10G1610;GH_A01G1682;GH_A04G1339;GH_A06G1794;GH_A07G0653;GH_A07G1134;GH_A10G1368;GH_A11G0128;GH_A11G1045;GH_D04G1681;GH_D07G0280;GH_D07G1185;GH_D08G2090;GH_D09G0727;GH_D09G0732;GH_D09G0733;GH_D09G1230;GH_D11G0084;GH_D11G2915;GH_D12G0354;GH_D12G0550;GH_D12G1943;GH_D13G0590	K00261+K00261+K00811+K00814+K00814+K01915+K01915+K01915+K14454+K14455+K14677+K14677+K14677+K14677+K14677+K14677+K14677+K14677+K14677+K14677+K14677+K14677+K14677+K14677+K14677+K14677+K14677+K14677+K14677+K14677+K14677+K14677	https:\\www.genome.jp\dbget-bin\www_bget?map00220
Terpenoid backbone biosynthesis	ko00900	15 out of 2219 0.67598017124831%	198 out of 23195 0.853632248329381%	0.861122	1	GH_A04G1336;GH_D09G1830;GH_A08G2039;GH_D12G2460;GH_A08G0948;GH_D13G1732;GH_A13G0921;GH_A09G1808;GH_D09G0090;GH_D09G0362;GH_A01G0779;GH_A10G0945;GH_A11G0474;GH_D01G0787;GH_D11G0496	K00021+K00099+K01641+K01641+K01662+K05356+K06981+K11778+K12742+K12742+K13789+K13789+K13789+K13789+K13789	https:\\www.genome.jp\dbget-bin\www_bget?map00900
Nicotinate and nicotinamide metabolism	ko00760	5 out of 2219 0.225326723749437%	77 out of 23195 0.331968096572537%	0.871161	1	GH_A12G0749;GH_D05G2399;GH_A06G0776;GH_D06G0757;GH_D06G2230	K00763+K00858+K01513+K01513+K03787	https:\\www.genome.jp\dbget-bin\www_bget?map00760
Vitamin B6 metabolism	ko00750	4 out of 2219 0.180261378999549%	64 out of 23195 0.275921534813537%	0.872637	1	GH_D05G2692;GH_D13G1182;GH_D01G2536;GH_D05G1365	K00275+K05275+K06215+K13248	https:\\www.genome.jp\dbget-bin\www_bget?map00750
Biotin metabolism	ko00780	4 out of 2219 0.180261378999549%	64 out of 23195 0.275921534813537%	0.872637	1	GH_D12G1675;GH_A05G1506;GH_D05G1531;GH_D06G0846	K00059+K09458+K09458+K09458	https:\\www.genome.jp\dbget-bin\www_bget?map00780
Folate biosynthesis	ko00790	5 out of 2219 0.225326723749437%	78 out of 23195 0.336279370553999%	0.878192	1	GH_D08G1252;GH_A03G0489;GH_D03G1487;GH_A05G0772;GH_A03G0220	K03637+K14652+K14652+K15376+K15631	https:\\www.genome.jp\dbget-bin\www_bget?map00790
One carbon pool by folate	ko00670	4 out of 2219 0.180261378999549%	65 out of 23195 0.280232808794999%	0.8802	1	GH_D10G1499;GH_A02G0860;GH_A06G0957;GH_A12G0504	K00297+K00600+K00600+K01934	https:\\www.genome.jp\dbget-bin\www_bget?map00670
SNARE interactions in vesicular transport	ko04130	10 out of 2219 0.450653447498873%	142 out of 23195 0.612200905367536%	0.882539	1	GH_A04G0585;GH_A09G1494;GH_D08G2472;GH_D11G0676;GH_D11G3066;GH_A02G0896;GH_A09G0925;GH_D09G0881;GH_D06G0551;GH_D07G0319	K08486+K08486+K08486+K08488+K08489+K08498+K08498+K08498+K08515+K08516	https:\\www.genome.jp\dbget-bin\www_bget?map04130
N-Glycan biosynthesis	ko00510	12 out of 2219 0.540784136998648%	168 out of 23195 0.724294028885536%	0.889511	1	GH_A09G0705;GH_A09G1720;GH_D09G1668;GH_A11G1561;GH_D11G1588;GH_A07G2459;GH_A05G1904;GH_A02G0934;GH_A13G0993;GH_D13G0991;GH_D10G2352;GH_A04G1408	K00729+K00729+K00729+K00736+K00736+K01231+K03843+K05546+K12345+K12345+K12666+K12670	https:\\www.genome.jp\dbget-bin\www_bget?map00510
Non-homologous end-joining	ko03450	1 out of 2219 0.0450653447498873%	22 out of 23195 0.0948480275921535%	0.890664	1	GH_D13G2357	K10777	https:\\www.genome.jp\dbget-bin\www_bget?map03450
Porphyrin and chlorophyll metabolism	ko00860	9 out of 2219 0.405588102748986%	133 out of 23195 0.573399439534382%	0.899336	1	GH_D04G0414;GH_D10G0675;GH_A08G0143;GH_A01G2088;GH_A04G1120;GH_A07G1151;GH_D02G2017;GH_D02G2212;GH_D10G1848	K01772+K02303+K03404+K04035+K04040+K13071+K19054+K19073+K19073	https:\\www.genome.jp\dbget-bin\www_bget?map00860
Protein processing in endoplasmic reticulum	ko04141	79 out of 2219 3.5601622352411%	955 out of 23195 4.11726665229575%	0.928083	1	GH_D10G2336;GH_A05G0973;GH_D09G1684;GH_D09G2246;GH_D10G2484;GH_A01G0277;GH_A01G0900;GH_A03G0302;GH_A12G2751;GH_D01G0919;GH_D13G1481;GH_D05G3262;GH_A02G0934;GH_A11G1810;GH_A01G2125;GH_A06G0265;GH_A11G1479;GH_D01G2217;GH_D02G0191;GH_D02G0578;GH_D06G0249;GH_D07G0993;GH_D10G1966;GH_D11G1505;GH_D12G0278;GH_D13G0897;GH_A13G1199;GH_A05G1426;GH_D05G1441;GH_D05G2121;GH_A02G2058;GH_A10G2103;GH_D10G2216;GH_…	K03094+K03283+K03283+K03283+K03283+K03347+K04079+K04079+K04079+K04079+K04079+K04554+K05546+K06689+K07953+K07953+K07953+K07953+K07953+K07953+K07953+K07953+K07953+K07953+K07953+K07953+K08288+K08653+K08653+K08653+K08852+K09486+K09486+K09503+K09518+K09518+K09518+K09518+K09561+K09561+K09561+K09561+K09561+K09561+K10088+K10661+K10661+K10661+K10661+K10661+K10661+K10661+K10661+K10661+K10666+K10666+K10666+…	https:\\www.genome.jp\dbget-bin\www_bget?map04141
RNA polymerase	ko03020	10 out of 2219 0.450653447498873%	172 out of 23195 0.741539124811382%	0.972014	1	GH_A02G2010;GH_D03G0052;GH_D11G1831;GH_D05G0923;GH_D07G1620;GH_A02G0620;GH_D01G1694;GH_D03G1135;GH_A06G1564;GH_A11G2609	K03006+K03006+K03006+K03015+K03020+K03025+K03027+K03027+K03046+K14721	https:\\www.genome.jp\dbget-bin\www_bget?map03020
Ubiquitin mediated proteolysis	ko04120	32 out of 2219 1.44209103199639%	459 out of 23195 1.97887475749084%	0.980355	1	GH_D10G2336;GH_A01G0277;GH_A03G0172;GH_A03G0583;GH_A05G2405;GH_A12G0752;GH_D02G0752;GH_D01G1446;GH_D05G3262;GH_A11G0404;GH_D11G0421;GH_A05G4333;GH_D04G0040;GH_A11G1810;GH_A03G2125;GH_A11G2465;GH_A13G0406;GH_D02G2294;GH_D11G2504;GH_D13G1158;GH_D02G1318;GH_D03G1586;GH_D13G2310;GH_A04G1326;GH_D04G1665;GH_D09G1821;GH_A11G0473;GH_D10G0287;GH_A11G0773;GH_A01G2461;GH_D04G1264;GH_D03G0116	K03094+K03347+K03363+K03872+K03875+K03875+K03875+K04506+K04554+K04649+K04649+K06688+K06688+K06689+K09561+K09561+K09561+K09561+K09561+K09561+K10143+K10144+K10144+K10571+K10571+K10576+K10579+K10581+K10598+K10604+K10604+K10688	https:\\www.genome.jp\dbget-bin\www_bget?map04120
Pentose and glucuronate interconversions	ko00040	48 out of 2219 2.16313654799459%	653 out of 23195 2.81526190989437%	0.98127	1	GH_D11G3761;GH_A13G0896;GH_D12G2520;GH_D13G0834;GH_A08G0422;GH_A01G1579;GH_A03G0700;GH_A03G0702;GH_A03G0704;GH_A03G1404;GH_A10G0828;GH_A11G1185;GH_A12G0612;GH_A12G2157;GH_A12G2693;GH_D01G1700;GH_D02G1557;GH_D03G1243;GH_D03G1807;GH_D05G1446;GH_D08G1476;GH_D11G1215;GH_A03G1597;GH_A04G1648;GH_A09G2631;GH_A11G0238;GH_A11G3561;GH_D02G0616;GH_D04G1997;GH_D09G2553;GH_D11G0240;GH_D12G2780;GH_D13G2031;GH_…	K00002+K00012+K00012+K00012+K00963+K01051+K01051+K01051+K01051+K01051+K01051+K01051+K01051+K01051+K01051+K01051+K01051+K01051+K01051+K01051+K01051+K01051+K01184+K01184+K01184+K01184+K01184+K01184+K01184+K01184+K01184+K01184+K01184+K01213+K01213+K01213+K01728+K01728+K01728+K01728+K01728+K01728+K01728+K01728+K01728+K01728+K01783+K01783	https:\\www.genome.jp\dbget-bin\www_bget?map00040
Aminoacyl-tRNA biosynthesis	ko00970	10 out of 2219 0.450653447498873%	180 out of 23195 0.776029316663074%	0.981691	1	GH_A06G0990;GH_D06G1004;GH_D12G0004;GH_A01G1961;GH_A11G0610;GH_D11G0637;GH_D13G0484;GH_A02G0932;GH_D08G0193;GH_A08G0335	K01867+K01867+K01873+K01876+K02433+K02433+K02433+K04567+K04567+K14164	https:\\www.genome.jp\dbget-bin\www_bget?map00970
Various types of N-glycan biosynthesis	ko00513	6 out of 2219 0.270392068499324%	125 out of 23195 0.53890924768269%	0.983535	1	GH_A11G1561;GH_D11G1588;GH_A07G2459;GH_A05G1904;GH_D10G2352;GH_A04G1408	K00736+K00736+K01231+K03843+K12666+K12670	https:\\www.genome.jp\dbget-bin\www_bget?map00513
Stilbenoid, diarylheptanoid and gingerol biosynthesis	ko00945	11 out of 2219 0.495718792248761%	200 out of 23195 0.862254796292304%	0.986925	1	GH_A13G0011;GH_A01G1242;GH_A05G1172;GH_A05G1174;GH_A05G3316;GH_A12G1550;GH_D06G0531;GH_D06G2239;GH_D10G1294;GH_D04G2126;GH_D12G0365	K09754+K13065+K13065+K13065+K13065+K13065+K13065+K13065+K13065+K16040+K16040	https:\\www.genome.jp\dbget-bin\www_bget?map00945
Homologous recombination	ko03440	6 out of 2219 0.270392068499324%	144 out of 23195 0.620823453330459%	0.995345	1	GH_D01G0310;GH_A07G2320;GH_A07G0192;GH_D05G0386;GH_D11G1825;GH_A06G1226	K03553+K10683+K10728+K10728+K10901+K11864	https:\\www.genome.jp\dbget-bin\www_bget?map03440
Thiamine metabolism	ko00730	1 out of 2219 0.0450653447498873%	60 out of 23195 0.258676438887691%	0.997622	1	GH_A08G0948	K01662	https:\\www.genome.jp\dbget-bin\www_bget?map00730
Autophagy - other	ko04136	4 out of 2219 0.180261378999549%	122 out of 23195 0.525975425738306%	0.997944	1	GH_A12G0169;GH_A05G1714;GH_A08G1628;GH_D08G1640	K07203+K08341+K08341+K08341	https:\\www.genome.jp\dbget-bin\www_bget?map04136
RNA degradation	ko03018	22 out of 2219 0.991437584497521%	391 out of 23195 1.68570812675146%	0.998394	1	GH_A06G0746;GH_D05G0280;GH_D06G0723;GH_D09G0331;GH_A06G0710;GH_A09G1280;GH_A09G2715;GH_D05G1330;GH_A11G0978;GH_D11G2921;GH_A07G0312;GH_D04G0058;GH_A08G1474;GH_D04G0007;GH_A12G1116;GH_D12G1110;GH_D08G0487;GH_A11G1417;GH_A09G2311;GH_A01G0367;GH_A02G0909;GH_A12G1478	K00850+K00850+K00850+K00962+K01148+K03678+K04077+K04077+K11600+K12580+K12581+K12589+K12603+K12603+K12604+K12604+K12623+K12624+K12625+K13126+K13126+K14442	https:\\www.genome.jp\dbget-bin\www_bget?map03018
Mismatch repair	ko03430	8 out of 2219 0.360522757999099%	206 out of 23195 0.888122440181074%	0.999414	1	GH_D10G0355;GH_D10G0356;GH_D11G1778;GH_A09G0937;GH_A10G1725;GH_D09G0892;GH_D10G0899;GH_A06G2268	K10746+K10746+K10747+K10755+K10755+K10755+K10755+K10756	https:\\www.genome.jp\dbget-bin\www_bget?map03430
Protein export	ko03060	4 out of 2219 0.180261378999549%	148 out of 23195 0.638068549256305%	0.999745	1	GH_A12G1619;GH_D12G1626;GH_A02G1128;GH_D03G1531	K03118+K03118+K03217+K12948	https:\\www.genome.jp\dbget-bin\www_bget?map03060
Purine metabolism	ko00230	25 out of 2219 1.12663361874718%	471 out of 23195 2.03061004526838%	0.999772	1	GH_A12G0889;GH_A04G0851;GH_D10G2293;GH_D11G0287;GH_A04G1653;GH_D09G1774;GH_A06G0776;GH_D06G0757;GH_A03G0892;GH_A11G3167;GH_D02G0080;GH_D12G0444;GH_D03G1702;GH_D06G2230;GH_A01G1093;GH_A01G1850;GH_A05G1051;GH_D05G0417;GH_D05G1042;GH_D06G0933;GH_D11G2845;GH_A02G0365;GH_A05G1872;GH_D05G1910;GH_D09G0703	K00860+K00873+K00873+K00873+K00948+K01490+K01513+K01513+K01514+K01768+K01768+K01945+K01951+K03787+K06966+K06966+K06966+K06966+K06966+K06966+K11808+K13811+K13811+K13811+K18151	https:\\www.genome.jp\dbget-bin\www_bget?map00230
Proteasome	ko03050	7 out of 2219 0.315457413249211%	203 out of 23195 0.875188618236689%	0.999775	1	GH_D08G2877;GH_A06G1763;GH_A04G1032;GH_A06G1911;GH_D04G1365;GH_D06G1938;GH_D05G4049	K03028+K03063+K03064+K03064+K03064+K03064+K06699	https:\\www.genome.jp\dbget-bin\www_bget?map03050
Basal transcription factors	ko03022	3 out of 2219 0.135196034249662%	136 out of 23195 0.586333261478767%	0.999868	1	GH_D11G1966;GH_D10G1946;GH_A11G1274	K03124+K03135+K10844	https:\\www.genome.jp\dbget-bin\www_bget?map03022
DNA replication	ko03030	8 out of 2219 0.360522757999099%	229 out of 23195 0.987281741754689%	0.999884	1	GH_A11G1148;GH_A05G0034;GH_D11G1778;GH_A09G0937;GH_A10G1725;GH_D09G0892;GH_D10G0899;GH_A06G2268	K02210+K02325+K10747+K10755+K10755+K10755+K10755+K10756	https:\\www.genome.jp\dbget-bin\www_bget?map03030
Nucleotide excision repair	ko03420	10 out of 2219 0.450653447498873%	271 out of 23195 1.16835524897607%	0.999938	1	GH_A05G0034;GH_D11G1778;GH_A09G0937;GH_A10G1725;GH_D09G0892;GH_D10G0899;GH_A06G2268;GH_A01G0684;GH_A12G1300;GH_A11G1274	K02325+K10747+K10755+K10755+K10755+K10755+K10756+K10840+K10840+K10844	https:\\www.genome.jp\dbget-bin\www_bget?map03420
mRNA surveillance pathway	ko03015	18 out of 2219 0.811176205497972%	510 out of 23195 2.19874973054538%	1	1	GH_A03G0801;GH_D03G1065;GH_A07G1642;GH_D07G1641;GH_A06G0651;GH_A01G0367;GH_A02G0909;GH_A05G2693;GH_D05G2710;GH_D06G1992;GH_D09G0096;GH_D10G1496;GH_D07G0145;GH_D09G0547;GH_A05G2257;GH_A10G2290;GH_D07G2099;GH_D10G2383	K03265+K03265+K11583+K11583+K11584+K13126+K13126+K14326+K14326+K14396+K14396+K14396+K14397+K14401+K14411+K14411+K14411+K14411	https:\\www.genome.jp\dbget-bin\www_bget?map03015
Ribosome biogenesis in eukaryotes	ko03008	3 out of 2219 0.135196034249662%	273 out of 23195 1.176977796939%	1	1	GH_A08G2486;GH_A09G2587;GH_D09G2516	K14556+K14556+K14556	https:\\www.genome.jp\dbget-bin\www_bget?map03008
Spliceosome	ko03040	19 out of 2219 0.856241550247859%	595 out of 23195 2.56520801896961%	1	1	GH_A05G0973;GH_D09G1684;GH_D09G2246;GH_D10G2484;GH_A13G0274;GH_D08G0487;GH_A11G1417;GH_A09G2311;GH_A07G0759;GH_A07G1455;GH_A11G3157;GH_D05G2279;GH_D07G1448;GH_A04G1690;GH_A05G0578;GH_A11G2563;GH_D06G0560;GH_D08G2354;GH_A12G1301	K03283+K03283+K03283+K03283+K11096+K12623+K12624+K12625+K12741+K12741+K12741+K12741+K12741+K12813+K12816+K12827+K12857+K12857+K12893	https:\\www.genome.jp\dbget-bin\www_bget?map03040
RNA transport	ko03013	15 out of 2219 0.67598017124831%	567 out of 23195 2.44449234748868%	1	1	GH_A01G0728;GH_A01G0771;GH_A12G0886;GH_D12G1279;GH_D08G2581;GH_A06G1417;GH_A01G0367;GH_A02G0909;GH_D04G0386;GH_D08G1250;GH_A10G0670;GH_D10G0718;GH_D05G2106;GH_A05G2693;GH_D05G2710	K03113+K03113+K03231+K03236+K03240+K03251+K13126+K13126+K14297+K14297+K14313+K14313+K14319+K14326+K14326	https:\\www.genome.jp\dbget-bin\www_bget?map03013
Oxidative phosphorylation	ko00190	23 out of 2219 1.03650292924741%	870 out of 23195 3.75080836387152%	1	1	GH_D03G0150;GH_D07G1446;GH_A05G0658;GH_A06G1310;GH_D05G0656;GH_D09G0238;GH_D10G0526;GH_D13G2125;GH_A06G1730;GH_D06G1754;GH_D06G0570;GH_D11G3358;GH_A02G1509;GH_A11G0656;GH_D09G1164;GH_D10G0806;GH_A01G0232;GH_D08G0485;GH_A10G1060;GH_D10G1827;GH_D09G2475;GH_D09G0587;GH_D09G1158	K00234+K01507+K01535+K01535+K01535+K01535+K01535+K01535+K02115+K02115+K02132+K02138+K02144+K02148+K02154+K02265+K03936+K03938+K03952+K03952+K03955+K03966+K11352	https:\\www.genome.jp\dbget-bin\www_bget?map00190
Ribosome	ko03010	14 out of 2219 0.630914826498423%	1017 out of 23195 4.38456563914637%	1	1	GH_A09G2497;GH_A08G2509;GH_D05G2786;GH_A05G0988;GH_A05G1567;GH_D08G1970;GH_A04G0703;GH_A13G1095;GH_D09G1198;GH_D12G2480;GH_scaffold28097_objG0001;GH_A12G2575;GH_A08G0534;GH_D09G1404	K02875+K02879+K02888+K02893+K02914+K02915+K02916+K02933+K02937+K02945+K02950+K02990+K02995+K02996	https:\\www.genome.jp\dbget-bin\www_bget?map03010

## Sheet: WA_vs_PA
Table S5 KEGG enrichment analysis of DEGs in WA_vs_PA comparison group
#Kegg_pathway	ko_id	Cluter_frequency	Genome_frequency	P-value	Corrected_P-value	GeneID	KEGG Orthology	hyperlink
Biosynthesis of secondary metabolites	ko01110	115 out of 408 28.1862745098039%	4996 out of 23195 21.5391248113818%	0.000835403	0.0927297	GH_D09G1652;GH_A04G1336;GH_D02G2619;GH_D13G0594;GH_D02G2271;GH_A11G0010;GH_D03G1257;GH_A11G1755;GH_D02G2367;GH_A05G2763;GH_A05G4223;GH_A08G0907;GH_A09G1681;GH_D01G2015;GH_D02G0691;GH_D05G1740;GH_D13G0054;GH_D05G0687;GH_A02G1754;GH_A04G1552;GH_A04G1557;GH_A05G0442;GH_A07G0813;GH_A13G2184;GH_D09G0162;GH_A12G0397;GH_A12G0425;GH_A10G1601;GH_D10G1289;GH_D07G0850;GH_D06G0723;GH_D11G3388;GH_A10G0099;GH_…	K00002+K00021+K00021+K00021+K00083+K00099+K00276+K00318+K00422+K00430+K00430+K00430+K00430+K00430+K00430+K00430+K00430+K00454+K00511+K00511+K00511+K00600+K00695+K00695+K00703+K00764+K00765+K00827+K00827+K00847+K00850+K00869+K00895+K00901+K00901+K00963+K00966+K01087+K01176+K01177+K01193+K01193+K01193+K01568+K01581+K01586+K01602+K01602+K01602+K01602+K01623+K01623+K01648+K01652+K01652+K01738+K01738+…	https:\\www.genome.jp\dbget-bin\www_bget?map01110
Fructose and mannose metabolism	ko00051	10 out of 408 2.45098039215686%	174 out of 23195 0.750161672774305%	0.00106304	0.117997	GH_D07G0850;GH_D06G0723;GH_A10G0099;GH_A07G0705;GH_A13G0295;GH_scaffold44754_objG0001;GH_A06G2052;GH_D11G3108;GH_D02G0715;GH_A11G1906	K00847+K00850+K00895+K00966+K01623+K01623+K01805+K02377+K03841+K19355	https:\\www.genome.jp\dbget-bin\www_bget?map00051
MAPK signaling pathway - plant	ko04016	49 out of 408 12.0098039215686%	1801 out of 23195 7.7646044406122%	0.00155305	0.172389	GH_D07G1879;GH_A01G0439;GH_A01G0448;GH_A05G4344;GH_A06G1422;GH_A07G0797;GH_A07G0842;GH_D01G0365;GH_D01G0469;GH_D05G1563;GH_D05G3630;GH_D09G0610;GH_D09G0611;GH_A07G0771;GH_A11G1860;GH_D02G0090;GH_A09G1167;GH_A09G2156;GH_D04G1891;GH_A09G2620;GH_D09G2545;GH_D02G1800;GH_D07G0241;GH_D12G2734;GH_A08G2793;GH_A13G0202;GH_D04G0028;GH_D08G2786;GH_D12G2853;GH_A10G0278;GH_D05G1859;GH_D13G2094;GH_D06G1302;GH_…	K03781+K13416+K13416+K13416+K13416+K13416+K13416+K13416+K13416+K13416+K13416+K13416+K13416+K13420+K13420+K13420+K13422+K13422+K13422+K13424+K13424+K14496+K14496+K14496+K14497+K14497+K14497+K14497+K14497+K14510+K14510+K14515+K20553+K20557+K20599+K20599+K20599+K20599+K20599+K20603+K20718+K20718+K20718+K20718+K20718+K20718+K20718+K20718+K20772	https:\\www.genome.jp\dbget-bin\www_bget?map04016
Carbon fixation in photosynthetic organisms	ko00710	11 out of 408 2.69607843137255%	222 out of 23195 0.957102823884458%	0.00201196	0.223327	GH_A05G0467;GH_D10G2661;GH_A03G0320;GH_A11G1702;GH_A11G1704;GH_D11G1742;GH_A13G0295;GH_scaffold44754_objG0001;GH_A07G0723;GH_D12G1973;GH_D02G0715	K00029+K01100+K01602+K01602+K01602+K01602+K01623+K01623+K01783+K01783+K03841	https:\\www.genome.jp\dbget-bin\www_bget?map00710
Amino sugar and nucleotide sugar metabolism	ko00520	17 out of 408 4.16666666666667%	462 out of 23195 1.99180857943522%	0.00361219	0.400953	GH_A07G0770;GH_D12G2520;GH_D04G1680;GH_D07G0850;GH_D08G0444;GH_A07G0705;GH_D02G2606;GH_D02G2607;GH_D11G3108;GH_A08G0350;GH_A07G0752;GH_A13G1822;GH_D07G0748;GH_A03G1953;GH_A09G2563;GH_D09G2495;GH_D10G1961	K00012+K00012+K00326+K00847+K00963+K00966+K00972+K00972+K02377+K08679+K13379+K13379+K13379+K15920+K15920+K15920+K15920	https:\\www.genome.jp\dbget-bin\www_bget?map00520
Metabolic pathways	ko01100	191 out of 408 46.8137254901961%	9429 out of 23195 40.6510023712007%	0.00633798	0.703515	GH_D09G1652;GH_A07G0770;GH_D12G2520;GH_A04G1336;GH_D02G2619;GH_D13G0594;GH_A05G0467;GH_A01G0591;GH_D02G2271;GH_A11G0010;GH_A07G0707;GH_D07G0693;GH_D07G0323;GH_D03G1257;GH_A11G1755;GH_D06G1535;GH_A01G2234;GH_D02G2367;GH_A05G2763;GH_A05G4223;GH_A08G0907;GH_A09G1681;GH_D01G2015;GH_D02G0691;GH_D05G1740;GH_D13G0054;GH_D05G0687;GH_A05G1343;GH_A10G0641;GH_A02G1754;GH_A04G1552;GH_A04G1557;GH_A05G0442;GH_…	K00002+K00012+K00012+K00021+K00021+K00021+K00029+K00074+K00083+K00099+K00130+K00130+K00131+K00276+K00318+K00411+K00419+K00422+K00430+K00430+K00430+K00430+K00430+K00430+K00430+K00430+K00454+K00469+K00469+K00511+K00511+K00511+K00600+K00695+K00695+K00703+K00737+K00759+K00764+K00765+K00799+K00799+K00827+K00827+K00847+K00850+K00869+K00889+K00889+K00895+K00901+K00901+K00942+K00949+K00951+K00963+K00966+…	https:\\www.genome.jp\dbget-bin\www_bget?map01100
Brassinosteroid biosynthesis	ko00905	7 out of 408 1.7156862745098%	128 out of 23195 0.551843069627075%	0.0075943	0.842968	GH_A10G2603;GH_A02G0250;GH_A02G0254;GH_A02G0257;GH_A12G1581;GH_D08G2659;GH_D13G0369	K09588+K15639+K15639+K15639+K15639+K15639+K15639	https:\\www.genome.jp\dbget-bin\www_bget?map00905
Pentose phosphate pathway	ko00030	8 out of 408 1.96078431372549%	167 out of 23195 0.719982754904074%	0.0096317	1	GH_D07G0323;GH_D06G0723;GH_A10G0099;GH_A13G0295;GH_scaffold44754_objG0001;GH_A07G0723;GH_D12G1973;GH_D02G0715	K00131+K00850+K00895+K01623+K01623+K01783+K01783+K03841	https:\\www.genome.jp\dbget-bin\www_bget?map00030
Glycerophospholipid metabolism	ko00564	13 out of 408 3.18627450980392%	367 out of 23195 1.58223755119638%	0.0136928	1	GH_A07G0769;GH_A12G2005;GH_A07G0758;GH_D07G0754;GH_A03G1075;GH_D02G1331;GH_scaffold4838_objG0002;GH_D09G1707;GH_A12G2345;GH_D05G1599;GH_D05G1600;GH_D09G0752;GH_A07G0818	K00901+K00901+K01126+K01126+K05929+K05929+K13510+K15728+K16818+K16818+K16818+K16818+K18693	https:\\www.genome.jp\dbget-bin\www_bget?map00564
Glycosphingolipid biosynthesis - lacto and neolacto series	ko00601	2 out of 408 0.490196078431373%	11 out of 23195 0.0474240137960767%	0.0152838	1	GH_A09G1804;GH_D09G1755	K01988+K01988	https:\\www.genome.jp\dbget-bin\www_bget?map00601
Isoflavonoid biosynthesis	ko00943	3 out of 408 0.735294117647059%	32 out of 23195 0.137960767406769%	0.0183713	1	GH_A07G0863;GH_A07G0866;GH_D07G0866	K13260+K13260+K13260	https:\\www.genome.jp\dbget-bin\www_bget?map00943
Terpenoid backbone biosynthesis	ko00900	8 out of 408 1.96078431372549%	198 out of 23195 0.853632248329381%	0.024356	1	GH_A04G1336;GH_D02G2619;GH_D13G0594;GH_A11G0010;GH_D11G3388;GH_A02G2040;GH_A01G0779;GH_A07G0805	K00021+K00021+K00021+K00099+K00869+K11778+K13789+K15889	https:\\www.genome.jp\dbget-bin\www_bget?map00900
Glyoxylate and dicarboxylate metabolism	ko00630	9 out of 408 2.20588235294118%	245 out of 23195 1.05626212545807%	0.0300295	1	GH_A05G0442;GH_A03G0320;GH_A11G1702;GH_A11G1704;GH_D11G1742;GH_A05G4256;GH_D07G1948;GH_D07G1879;GH_D06G1693	K00600+K01602+K01602+K01602+K01602+K01895+K01915+K03781+K11517	https:\\www.genome.jp\dbget-bin\www_bget?map00630
Sulfur metabolism	ko00920	5 out of 408 1.22549019607843%	101 out of 23195 0.435438672127614%	0.0330231	1	GH_A13G1255;GH_D09G2310;GH_D09G0228;GH_A10G1398;GH_D02G0225	K01738+K01738+K15422+K17285+K17285	https:\\www.genome.jp\dbget-bin\www_bget?map00920
Inositol phosphate metabolism	ko00562	8 out of 408 1.96078431372549%	243 out of 23195 1.04763957749515%	0.0664043	1	GH_A05G1343;GH_A10G0641;GH_A05G4205;GH_D09G2071;GH_A06G1884;GH_D05G1786;GH_D06G0059;GH_D09G0228	K00469+K00469+K00889+K00889+K05857+K10047+K10572+K15422	https:\\www.genome.jp\dbget-bin\www_bget?map00562
C5-Branched dibasic acid metabolism	ko00660	2 out of 408 0.490196078431373%	25 out of 23195 0.107781849536538%	0.0709994	1	GH_D02G0138;GH_D02G0139	K01652+K01652	https:\\www.genome.jp\dbget-bin\www_bget?map00660
Phosphatidylinositol signaling system	ko04070	8 out of 408 1.96078431372549%	252 out of 23195 1.0864410433283%	0.0782302	1	GH_A05G4205;GH_D09G2071;GH_A07G0769;GH_A12G2005;GH_A06G1884;GH_D05G1786;GH_D06G0059;GH_D09G0228	K00889+K00889+K00901+K00901+K05857+K10047+K10572+K15422	https:\\www.genome.jp\dbget-bin\www_bget?map04070
Photosynthesis - antenna proteins	ko00196	3 out of 408 0.735294117647059%	59 out of 23195 0.25436516490623%	0.0855082	1	GH_D07G0728;GH_A07G2174;GH_A10G2602	K08910+K08913+K08915	https:\\www.genome.jp\dbget-bin\www_bget?map00196
Carbon metabolism	ko01200	21 out of 408 5.14705882352941%	880 out of 23195 3.79392110368614%	0.0984375	1	GH_A05G0467;GH_A01G0591;GH_D07G0323;GH_A05G0442;GH_D06G0723;GH_D10G2661;GH_A03G0320;GH_A11G1702;GH_A11G1704;GH_D11G1742;GH_A13G0295;GH_scaffold44754_objG0001;GH_A13G1255;GH_D09G2310;GH_A07G0723;GH_D12G1973;GH_A05G4256;GH_D07G1879;GH_D02G0715;GH_A05G0608;GH_D06G1693	K00029+K00074+K00131+K00600+K00850+K01100+K01602+K01602+K01602+K01602+K01623+K01623+K01738+K01738+K01783+K01783+K01895+K03781+K03841+K05605+K11517	https:\\www.genome.jp\dbget-bin\www_bget?map01200
Sesquiterpenoid and triterpenoid biosynthesis	ko00909	4 out of 408 0.980392156862745%	100 out of 23195 0.431127398146152%	0.100059	1	GH_A02G1754;GH_A04G1552;GH_A04G1557;GH_D10G0184	K00511+K00511+K00511+K14175	https:\\www.genome.jp\dbget-bin\www_bget?map00909
Starch and sucrose metabolism	ko00500	19 out of 408 4.65686274509804%	786 out of 23195 3.38866134942876%	0.102199	1	GH_A07G0813;GH_A13G2184;GH_D09G0162;GH_D07G0850;GH_D08G0444;GH_D01G2115;GH_D05G2061;GH_A03G1867;GH_A09G1574;GH_A09G2115;GH_D09G1492;GH_A06G1398;GH_A13G2528;GH_A07G0839;GH_A03G0838;GH_A07G0914;GH_A08G1285;GH_D05G0104;GH_A13G2179	K00695+K00695+K00703+K00847+K00963+K01087+K01176+K01177+K01193+K01193+K01193+K05349+K05349+K05350+K19891+K19891+K19891+K19891+K19893	https:\\www.genome.jp\dbget-bin\www_bget?map00500
Vitamin B6 metabolism	ko00750	3 out of 408 0.735294117647059%	64 out of 23195 0.275921534813537%	0.102965	1	GH_A04G1101;GH_A10G0801;GH_D04G1444	K06215+K06215+K06215	https:\\www.genome.jp\dbget-bin\www_bget?map00750
Glycosphingolipid biosynthesis - globo and isoglobo series	ko00603	2 out of 408 0.490196078431373%	37 out of 23195 0.159517137314076%	0.137736	1	GH_A09G1804;GH_D09G1755	K01988+K01988	https:\\www.genome.jp\dbget-bin\www_bget?map00603
Phenylpropanoid biosynthesis	ko00940	18 out of 408 4.41176470588235%	780 out of 23195 3.36279370553999%	0.147722	1	GH_D02G2271;GH_A05G2763;GH_A05G4223;GH_A08G0907;GH_A09G1681;GH_D01G2015;GH_D02G0691;GH_D05G1740;GH_D13G0054;GH_D13G2599;GH_A06G1398;GH_A13G2528;GH_A07G0839;GH_A07G0803;GH_D07G0806;GH_D12G0514;GH_D09G1608;GH_A10G1920	K00083+K00430+K00430+K00430+K00430+K00430+K00430+K00430+K00430+K01904+K05349+K05349+K05350+K09753+K09753+K09753+K10775+K11188	https:\\www.genome.jp\dbget-bin\www_bget?map00940
Fatty acid elongation	ko00062	3 out of 408 0.735294117647059%	76 out of 23195 0.327656822591076%	0.149795	1	GH_A03G1517;GH_A10G2418;GH_D10G2517	K10251+K10258+K10258	https:\\www.genome.jp\dbget-bin\www_bget?map00062
Butanoate metabolism	ko00650	3 out of 408 0.735294117647059%	78 out of 23195 0.336279370553999%	0.158177	1	GH_A01G0591;GH_D02G0138;GH_D02G0139	K00074+K01652+K01652	https:\\www.genome.jp\dbget-bin\www_bget?map00650
Biosynthesis of unsaturated fatty acids	ko01040	3 out of 408 0.735294117647059%	79 out of 23195 0.34059064453546%	0.162421	1	GH_A03G1517;GH_A10G2418;GH_D10G2517	K10251+K10258+K10258	https:\\www.genome.jp\dbget-bin\www_bget?map01040
Galactose metabolism	ko00052	7 out of 408 1.7156862745098%	258 out of 23195 1.11230868721707%	0.171106	1	GH_D06G0723;GH_D08G0444;GH_A09G1574;GH_A09G2115;GH_D09G1492;GH_A05G3763;GH_D05G1370	K00850+K00963+K01193+K01193+K01193+K06617+K12309	https:\\www.genome.jp\dbget-bin\www_bget?map00052
Steroid biosynthesis	ko00100	4 out of 408 0.980392156862745%	125 out of 23195 0.53890924768269%	0.178555	1	GH_A02G1754;GH_A04G1552;GH_A04G1557;GH_D07G0589	K00511+K00511+K00511+K08246	https:\\www.genome.jp\dbget-bin\www_bget?map00100
Pentose and glucuronate interconversions	ko00040	15 out of 408 3.67647058823529%	653 out of 23195 2.81526190989437%	0.178792	1	GH_D09G1652;GH_A07G0770;GH_D12G2520;GH_D08G0444;GH_A03G1404;GH_A07G0182;GH_D02G1557;GH_D05G0360;GH_D06G1685;GH_D07G0193;GH_D12G0632;GH_A09G1395;GH_A07G0723;GH_D12G1973;GH_A06G2052	K00002+K00012+K00012+K00963+K01051+K01051+K01051+K01051+K01051+K01051+K01051+K01184+K01783+K01783+K01805	https:\\www.genome.jp\dbget-bin\www_bget?map00040
Glycine, serine and threonine metabolism	ko00260	6 out of 408 1.47058823529412%	217 out of 23195 0.93554645397715%	0.184554	1	GH_A07G0707;GH_D07G0693;GH_D03G1257;GH_A05G0442;GH_A10G1601;GH_D10G1289	K00130+K00130+K00276+K00600+K00827+K00827	https:\\www.genome.jp\dbget-bin\www_bget?map00260
ABC transporters	ko02010	7 out of 408 1.7156862745098%	279 out of 23195 1.20284544082776%	0.222064	1	GH_A10G0660;GH_D12G1911;GH_D04G0535;GH_A12G0446;GH_A12G0447;GH_A12G1481;GH_D11G3096	K05643+K05643+K05658+K05666+K05666+K05666+K05666	https:\\www.genome.jp\dbget-bin\www_bget?map02010
Cyanoamino acid metabolism	ko00460	4 out of 408 0.980392156862745%	138 out of 23195 0.59495580944169%	0.225573	1	GH_A05G0442;GH_A06G1398;GH_A13G2528;GH_A07G0839	K00600+K05349+K05349+K05350	https:\\www.genome.jp\dbget-bin\www_bget?map00460
Photosynthesis	ko00195	5 out of 408 1.22549019607843%	185 out of 23195 0.797585686570382%	0.227334	1	GH_A03G2171;GH_A05G1857;GH_D08G2170;GH_A04G0557;GH_A05G1683	K02639+K02641+K02721+K03541+K08901	https:\\www.genome.jp\dbget-bin\www_bget?map00195
Biosynthesis of amino acids	ko01230	21 out of 408 5.14705882352941%	1003 out of 23195 4.32420780340591%	0.235686	1	GH_A05G0442;GH_A12G0425;GH_D06G0723;GH_A12G0420;GH_A13G0295;GH_scaffold44754_objG0001;GH_D02G0138;GH_D02G0139;GH_A13G1255;GH_D09G2310;GH_A07G0723;GH_D12G1973;GH_D07G1948;GH_D04G1380;GH_A06G1794;GH_A06G1795;GH_D02G1719;GH_D02G1720;GH_D02G2059;GH_D09G0733;GH_D12G2601	K00600+K00765+K00850+K01586+K01623+K01623+K01652+K01652+K01738+K01738+K01783+K01783+K01915+K12657+K14677+K14677+K14677+K14677+K14677+K14677+K14677	https:\\www.genome.jp\dbget-bin\www_bget?map01230
Carotenoid biosynthesis	ko00906	5 out of 408 1.22549019607843%	190 out of 23195 0.819142056477689%	0.243517	1	GH_A04G1503;GH_A05G1490;GH_A01G2208;GH_A09G1528;GH_A13G0397	K09838+K09840+K09841+K09841+K09843	https:\\www.genome.jp\dbget-bin\www_bget?map00906
RNA degradation	ko03018	9 out of 408 2.20588235294118%	391 out of 23195 1.68570812675146%	0.252569	1	GH_D06G0723;GH_A12G0455;GH_D05G1058;GH_D11G3659;GH_D07G1750;GH_A07G2417;GH_D07G2360;GH_D13G1754;GH_D01G0352	K00850+K04077+K04077+K12581+K12599+K12608+K12608+K12617+K13126	https:\\www.genome.jp\dbget-bin\www_bget?map03018
Linoleic acid metabolism	ko00591	2 out of 408 0.490196078431373%	56 out of 23195 0.241431342961845%	0.258664	1	GH_D05G0687;GH_D09G2298	K00454+K15718	https:\\www.genome.jp\dbget-bin\www_bget?map00591
Peroxisome	ko04146	7 out of 408 1.7156862745098%	295 out of 23195 1.27182582453115%	0.26404	1	GH_D11G3388;GH_D01G2065;GH_D07G1879;GH_D06G1693;GH_D10G0003;GH_A13G0234;GH_A08G0083	K00869+K01897+K03781+K11517+K13342+K13348+K13356	https:\\www.genome.jp\dbget-bin\www_bget?map04146
2-Oxocarboxylic acid metabolism	ko01210	11 out of 408 2.69607843137255%	516 out of 23195 2.22461737443415%	0.300839	1	GH_D02G0138;GH_D02G0139;GH_D02G0211;GH_D02G0215;GH_A06G1794;GH_A06G1795;GH_D02G1719;GH_D02G1720;GH_D02G2059;GH_D09G0733;GH_D12G2601	K01652+K01652+K11820+K11820+K14677+K14677+K14677+K14677+K14677+K14677+K14677	https:\\www.genome.jp\dbget-bin\www_bget?map01210
Valine, leucine and isoleucine biosynthesis	ko00290	2 out of 408 0.490196078431373%	63 out of 23195 0.271610260832076%	0.30435	1	GH_D02G0138;GH_D02G0139	K01652+K01652	https:\\www.genome.jp\dbget-bin\www_bget?map00290
Phenylalanine metabolism	ko00360	3 out of 408 0.735294117647059%	112 out of 23195 0.48286268592369%	0.315114	1	GH_A01G0591;GH_D03G1257;GH_D09G1608	K00074+K00276+K10775	https:\\www.genome.jp\dbget-bin\www_bget?map00360
One carbon pool by folate	ko00670	2 out of 408 0.490196078431373%	65 out of 23195 0.280232808794999%	0.31733	1	GH_A05G0442;GH_A03G2206	K00600+K13998	https:\\www.genome.jp\dbget-bin\www_bget?map00670
Alanine, aspartate and glutamate metabolism	ko00250	4 out of 408 0.980392156862745%	162 out of 23195 0.698426384996767%	0.318672	1	GH_A12G0397;GH_A10G1601;GH_D10G1289;GH_D07G1948	K00764+K00827+K00827+K01915	https:\\www.genome.jp\dbget-bin\www_bget?map00250
Glycolysis / Gluconeogenesis	ko00010	9 out of 408 2.20588235294118%	422 out of 23195 1.81935762017676%	0.326019	1	GH_D09G1652;GH_D07G0323;GH_D06G0723;GH_A10G0099;GH_A09G1827;GH_A13G0295;GH_scaffold44754_objG0001;GH_A05G4256;GH_D02G0715	K00002+K00131+K00850+K00895+K01568+K01623+K01623+K01895+K03841	https:\\www.genome.jp\dbget-bin\www_bget?map00010
Glucosinolate biosynthesis	ko00966	2 out of 408 0.490196078431373%	68 out of 23195 0.293166630739383%	0.336689	1	GH_D02G0211;GH_D02G0215	K11820+K11820	https:\\www.genome.jp\dbget-bin\www_bget?map00966
Ascorbate and aldarate metabolism	ko00053	5 out of 408 1.22549019607843%	219 out of 23195 0.944169001940073%	0.341899	1	GH_A07G0770;GH_D12G2520;GH_A05G1343;GH_A10G0641;GH_D05G1786	K00012+K00012+K00469+K00469+K10047	https:\\www.genome.jp\dbget-bin\www_bget?map00053
alpha-Linolenic acid metabolism	ko00592	5 out of 408 1.22549019607843%	229 out of 23195 0.987281741754689%	0.376707	1	GH_D05G0687;GH_A12G2345;GH_D05G1599;GH_D05G1600;GH_D09G0752	K00454+K16818+K16818+K16818+K16818	https:\\www.genome.jp\dbget-bin\www_bget?map00592
Arginine biosynthesis	ko00220	8 out of 408 1.96078431372549%	392 out of 23195 1.69001940073292%	0.385383	1	GH_D07G1948;GH_A06G1794;GH_A06G1795;GH_D02G1719;GH_D02G1720;GH_D02G2059;GH_D09G0733;GH_D12G2601	K01915+K14677+K14677+K14677+K14677+K14677+K14677+K14677	https:\\www.genome.jp\dbget-bin\www_bget?map00220
Valine, leucine and isoleucine degradation	ko00280	3 out of 408 0.735294117647059%	129 out of 23195 0.556154343608536%	0.396574	1	GH_A10G1601;GH_D10G1289;GH_A05G0608	K00827+K00827+K05605	https:\\www.genome.jp\dbget-bin\www_bget?map00280
Folate biosynthesis	ko00790	2 out of 408 0.490196078431373%	78 out of 23195 0.336279370553999%	0.399825	1	GH_D01G0462;GH_A03G2206	K01307+K13998	https:\\www.genome.jp\dbget-bin\www_bget?map00790
Plant-pathogen interaction	ko04626	56 out of 408 13.7254901960784%	3069 out of 23195 13.2312998491054%	0.405156	1	GH_D07G1329;GH_D10G0132;GH_A01G0439;GH_A01G0448;GH_A05G4344;GH_A06G1422;GH_A07G0797;GH_A07G0842;GH_D01G0365;GH_D01G0469;GH_D05G1563;GH_D05G3630;GH_D09G0610;GH_D09G0611;GH_A07G0771;GH_A11G1860;GH_D02G0090;GH_A09G2620;GH_D09G2545;GH_A02G2041;GH_A04G1638;GH_A05G3186;GH_A05G3687;GH_A08G0328;GH_A08G1877;GH_A11G3165;GH_D01G0299;GH_D02G1802;GH_D05G1219;GH_D05G1707;GH_D05G2691;GH_D06G0325;GH_D07G0207;GH_…	K13412+K13412+K13416+K13416+K13416+K13416+K13416+K13416+K13416+K13416+K13416+K13416+K13416+K13416+K13420+K13420+K13420+K13424+K13424+K13430+K13430+K13430+K13430+K13430+K13430+K13430+K13430+K13430+K13430+K13430+K13430+K13430+K13430+K13430+K13430+K13430+K13448+K13448+K13448+K13448+K13457+K13457+K13457+K13459+K13459+K13459+K13459+K13459+K13459+K13459+K13459+K13459+K13459+K13466+K13466+K13466	https:\\www.genome.jp\dbget-bin\www_bget?map04626
Isoquinoline alkaloid biosynthesis	ko00950	2 out of 408 0.490196078431373%	81 out of 23195 0.349213192498383%	0.418232	1	GH_D03G1257;GH_D02G2367	K00276+K00422	https:\\www.genome.jp\dbget-bin\www_bget?map00950
Cutin, suberine and wax biosynthesis	ko00073	4 out of 408 0.980392156862745%	188 out of 23195 0.810519508514766%	0.42205	1	GH_A08G0083;GH_A11G0933;GH_A05G4171;GH_A08G2688	K13356+K15398+K15402+K15404	https:\\www.genome.jp\dbget-bin\www_bget?map00073
Lysine biosynthesis	ko00300	1 out of 408 0.245098039215686%	33 out of 23195 0.14227204138823%	0.443475	1	GH_A12G0420	K01586	https:\\www.genome.jp\dbget-bin\www_bget?map00300
Cysteine and methionine metabolism	ko00270	6 out of 408 1.47058823529412%	323 out of 23195 1.39254149601207%	0.503727	1	GH_A10G1601;GH_D10G1289;GH_A13G1255;GH_D09G2310;GH_A06G1771;GH_A08G1357	K00827+K00827+K01738+K01738+K05933+K20772	https:\\www.genome.jp\dbget-bin\www_bget?map00270
Plant hormone signal transduction	ko04075	41 out of 408 10.0490196078431%	2331 out of 23195 10.0495796507868%	0.524768	1	GH_A11G0047;GH_D11G0430;GH_A01G0439;GH_A01G0448;GH_A05G4344;GH_A06G1422;GH_A07G0797;GH_A07G0842;GH_D01G0365;GH_D01G0469;GH_D05G1563;GH_D05G3630;GH_D09G0610;GH_D09G0611;GH_A09G1167;GH_A09G2156;GH_D04G1891;GH_D12G2559;GH_A09G2432;GH_D06G0558;GH_A03G2247;GH_D02G2493;GH_A05G0643;GH_D08G1870;GH_A05G4209;GH_D04G0168;GH_A07G0869;GH_D02G0119;GH_D12G0664;GH_A11G1270;GH_D02G1800;GH_D07G0241;GH_D12G2734;GH_…	K12126+K13415+K13416+K13416+K13416+K13416+K13416+K13416+K13416+K13416+K13416+K13416+K13416+K13416+K13422+K13422+K13422+K13946+K14484+K14484+K14488+K14488+K14489+K14491+K14492+K14492+K14494+K14494+K14494+K14495+K14496+K14496+K14496+K14497+K14497+K14497+K14497+K14497+K14510+K14510+K14515	https:\\www.genome.jp\dbget-bin\www_bget?map04075
Ribosome biogenesis in eukaryotes	ko03008	5 out of 408 1.22549019607843%	273 out of 23195 1.176977796939%	0.526267	1	GH_D11G0805;GH_A05G4218;GH_A08G2486;GH_D03G1804;GH_A06G1638	K03115+K14553+K14556+K14556+K14566	https:\\www.genome.jp\dbget-bin\www_bget?map03008
Glycerolipid metabolism	ko00561	5 out of 408 1.22549019607843%	274 out of 23195 1.18128907092046%	0.529507	1	GH_D09G1652;GH_A07G0769;GH_A12G2005;GH_D09G1707;GH_A07G0818	K00002+K00901+K00901+K15728+K18693	https:\\www.genome.jp\dbget-bin\www_bget?map00561
Tyrosine metabolism	ko00350	3 out of 408 0.735294117647059%	165 out of 23195 0.711360206941151%	0.557169	1	GH_D03G1257;GH_D02G2367;GH_D05G1781	K00276+K00422+K01555	https:\\www.genome.jp\dbget-bin\www_bget?map00350
Glutathione metabolism	ko00480	5 out of 408 1.22549019607843%	288 out of 23195 1.24164690666092%	0.573779	1	GH_A07G0814;GH_D07G0816;GH_D11G2890;GH_D10G0858;GH_A10G1920	K00799+K00799+K01581+K10808+K11188	https:\\www.genome.jp\dbget-bin\www_bget?map00480
Diterpenoid biosynthesis	ko00904	3 out of 408 0.735294117647059%	171 out of 23195 0.73722785082992%	0.581401	1	GH_A05G1688;GH_D07G1005;GH_D07G1726	K04125+K17961+K17961	https:\\www.genome.jp\dbget-bin\www_bget?map00904
Histidine metabolism	ko00340	1 out of 408 0.245098039215686%	52 out of 23195 0.224186247035999%	0.60301	1	GH_A12G0425	K00765	https:\\www.genome.jp\dbget-bin\www_bget?map00340
Arachidonic acid metabolism	ko00590	1 out of 408 0.245098039215686%	55 out of 23195 0.237120068980384%	0.62364	1	GH_D13G0224	K01254	https:\\www.genome.jp\dbget-bin\www_bget?map00590
Base excision repair	ko03410	2 out of 408 0.490196078431373%	122 out of 23195 0.525975425738306%	0.635371	1	GH_D08G1497;GH_A13G0163	K10773+K10802	https:\\www.genome.jp\dbget-bin\www_bget?map03410
Flavonoid biosynthesis	ko00941	5 out of 408 1.22549019607843%	312 out of 23195 1.34511748221599%	0.644257	1	GH_A01G0417;GH_D13G1762;GH_A03G0193;GH_A12G2855;GH_D08G1343	K05277+K05278+K05280+K13081+K13082	https:\\www.genome.jp\dbget-bin\www_bget?map00941
Glycosphingolipid biosynthesis - ganglio series	ko00604	1 out of 408 0.245098039215686%	60 out of 23195 0.258676438887691%	0.655672	1	GH_D05G1370	K12309	https:\\www.genome.jp\dbget-bin\www_bget?map00604
Thiamine metabolism	ko00730	1 out of 408 0.245098039215686%	60 out of 23195 0.258676438887691%	0.655672	1	GH_D12G1498	K00949	https:\\www.genome.jp\dbget-bin\www_bget?map00730
Tryptophan metabolism	ko00380	4 out of 408 0.980392156862745%	255 out of 23195 1.09937486527269%	0.658865	1	GH_D07G1879;GH_D02G0211;GH_D02G0215;GH_A13G2323	K03781+K11820+K11820+K23947	https:\\www.genome.jp\dbget-bin\www_bget?map00380
Pyruvate metabolism	ko00620	5 out of 408 1.22549019607843%	326 out of 23195 1.40547531795646%	0.681838	1	GH_A05G0467;GH_A05G4250;GH_D03G1575;GH_A05G4256;GH_A07G0816	K00029+K01069+K01759+K01895+K18881	https:\\www.genome.jp\dbget-bin\www_bget?map00620
Fatty acid metabolism	ko01212	4 out of 408 0.980392156862745%	263 out of 23195 1.13386505712438%	0.682366	1	GH_D01G2065;GH_A03G1517;GH_A10G2418;GH_D10G2517	K01897+K10251+K10258+K10258	https:\\www.genome.jp\dbget-bin\www_bget?map01212
Arginine and proline metabolism	ko00330	3 out of 408 0.735294117647059%	200 out of 23195 0.862254796292304%	0.686141	1	GH_A11G1755;GH_D11G2890;GH_D04G1380	K00318+K01581+K12657	https:\\www.genome.jp\dbget-bin\www_bget?map00330
Basal transcription factors	ko03022	2 out of 408 0.490196078431373%	136 out of 23195 0.586333261478767%	0.693455	1	GH_A04G1240;GH_D01G1442	K03124+K06634	https:\\www.genome.jp\dbget-bin\www_bget?map03022
Flavone and flavonol biosynthesis	ko00944	1 out of 408 0.245098039215686%	68 out of 23195 0.293166630739383%	0.701363	1	GH_A03G0193	K05280	https:\\www.genome.jp\dbget-bin\www_bget?map00944
Tropane, piperidine and pyridine alkaloid biosynthesis	ko00960	1 out of 408 0.245098039215686%	72 out of 23195 0.31041172666523%	0.721887	1	GH_D03G1257	K00276	https:\\www.genome.jp\dbget-bin\www_bget?map00960
Homologous recombination	ko03440	2 out of 408 0.490196078431373%	144 out of 23195 0.620823453330459%	0.723087	1	GH_A13G2081;GH_D06G1891	K10739+K10875	https:\\www.genome.jp\dbget-bin\www_bget?map03440
Pantothenate and CoA biosynthesis	ko00770	2 out of 408 0.490196078431373%	144 out of 23195 0.620823453330459%	0.723087	1	GH_D02G0138;GH_D02G0139	K01652+K01652	https:\\www.genome.jp\dbget-bin\www_bget?map00770
Propanoate metabolism	ko00640	2 out of 408 0.490196078431373%	149 out of 23195 0.642379823237767%	0.740354	1	GH_A05G4256;GH_A05G0608	K01895+K05605	https:\\www.genome.jp\dbget-bin\www_bget?map00640
Zeatin biosynthesis	ko00908	1 out of 408 0.245098039215686%	89 out of 23195 0.383703384350075%	0.794534	1	GH_A05G0390	K00279	https:\\www.genome.jp\dbget-bin\www_bget?map00908
beta-Alanine metabolism	ko00410	2 out of 408 0.490196078431373%	167 out of 23195 0.719982754904074%	0.795076	1	GH_D03G1257;GH_A05G0608	K00276+K05605	https:\\www.genome.jp\dbget-bin\www_bget?map00410
Phagosome	ko04145	5 out of 408 1.22549019607843%	377 out of 23195 1.62535029101099%	0.795411	1	GH_D13G0990;GH_A05G1848;GH_D04G1759;GH_D08G2099;GH_D11G2766	K02155+K04392+K07374+K07375+K07375	https:\\www.genome.jp\dbget-bin\www_bget?map04145
Other glycan degradation	ko00511	1 out of 408 0.245098039215686%	93 out of 23195 0.400948480275922%	0.808667	1	GH_D05G1370	K12309	https:\\www.genome.jp\dbget-bin\www_bget?map00511
Ether lipid metabolism	ko00565	1 out of 408 0.245098039215686%	95 out of 23195 0.409571028238845%	0.815366	1	GH_scaffold4838_objG0002	K13510	https:\\www.genome.jp\dbget-bin\www_bget?map00565
Aminoacyl-tRNA biosynthesis	ko00970	2 out of 408 0.490196078431373%	180 out of 23195 0.776029316663074%	0.828013	1	GH_D06G1727;GH_A12G0164	K01881+K02433	https:\\www.genome.jp\dbget-bin\www_bget?map00970
Nitrogen metabolism	ko00910	1 out of 408 0.245098039215686%	99 out of 23195 0.426816124164691%	0.828069	1	GH_D07G1948	K01915	https:\\www.genome.jp\dbget-bin\www_bget?map00910
Nucleotide excision repair	ko03420	3 out of 408 0.735294117647059%	271 out of 23195 1.16835524897607%	0.858211	1	GH_D01G1442;GH_A13G2081;GH_A07G0859	K06634+K10739+K10838	https:\\www.genome.jp\dbget-bin\www_bget?map03420
Circadian rhythm - plant	ko04712	5 out of 408 1.22549019607843%	425 out of 23195 1.83229144212115%	0.87077	1	GH_D11G0805;GH_A11G0047;GH_A07G0718;GH_A11G0865;GH_A12G1501	K03115+K12126+K16221+K16221+K16221	https:\\www.genome.jp\dbget-bin\www_bget?map04712
Proteasome	ko03050	2 out of 408 0.490196078431373%	203 out of 23195 0.875188618236689%	0.874808	1	GH_A03G2286;GH_D11G3097	K02731+K02736	https:\\www.genome.jp\dbget-bin\www_bget?map03050
Autophagy - other	ko04136	1 out of 408 0.245098039215686%	122 out of 23195 0.525975425738306%	0.885913	1	GH_A12G1762	K08341	https:\\www.genome.jp\dbget-bin\www_bget?map04136
Glycosaminoglycan degradation	ko00531	1 out of 408 0.245098039215686%	122 out of 23195 0.525975425738306%	0.885913	1	GH_D05G1370	K12309	https:\\www.genome.jp\dbget-bin\www_bget?map00531
Pyrimidine metabolism	ko00240	2 out of 408 0.490196078431373%	215 out of 23195 0.926923906014227%	0.894283	1	GH_D10G0858;GH_A03G2206	K10808+K13998	https:\\www.genome.jp\dbget-bin\www_bget?map00240
Oxidative phosphorylation	ko00190	11 out of 408 2.69607843137255%	870 out of 23195 3.75080836387152%	0.901969	1	GH_D06G1535;GH_A01G2234;GH_D04G1889;GH_D09G0238;GH_D05G3623;GH_D06G0806;GH_D09G2544;GH_D11G3358;GH_D13G0990;GH_D05G3752;GH_D12G2613	K00411+K00419+K01507+K01535+K02134+K02134+K02138+K02138+K02155+K02260+K03943	https:\\www.genome.jp\dbget-bin\www_bget?map00190
Porphyrin and chlorophyll metabolism	ko00860	1 out of 408 0.245098039215686%	133 out of 23195 0.573399439534382%	0.906247	1	GH_D08G0149	K03404	https:\\www.genome.jp\dbget-bin\www_bget?map00860
DNA replication	ko03030	2 out of 408 0.490196078431373%	229 out of 23195 0.987281741754689%	0.913436	1	GH_D02G2609;GH_A13G2081	K02542+K10739	https:\\www.genome.jp\dbget-bin\www_bget?map03030
Protein processing in endoplasmic reticulum	ko04141	12 out of 408 2.94117647058824%	955 out of 23195 4.11726665229575%	0.914407	1	GH_D05G1879;GH_D10G0544;GH_A02G2057;GH_A11G0337;GH_D10G1833;GH_A07G0216;GH_A07G0768;GH_A11G2573;GH_A13G1902;GH_D12G2202;GH_A13G1991;GH_A01G0789	K08653+K08653+K08852+K10661+K10661+K13993+K13993+K13993+K13993+K13993+K14007+K14009	https:\\www.genome.jp\dbget-bin\www_bget?map04141
Ubiquinone and other terpenoid-quinone biosynthesis	ko00130	1 out of 408 0.245098039215686%	139 out of 23195 0.599267083423151%	0.91577	1	GH_D13G2599	K01904	https:\\www.genome.jp\dbget-bin\www_bget?map00130
Purine metabolism	ko00230	5 out of 408 1.22549019607843%	471 out of 23195 2.03061004526838%	0.919566	1	GH_D05G1235;GH_A12G0397;GH_A11G3558;GH_A13G1825;GH_D10G0858	K00759+K00764+K00942+K00951+K10808	https:\\www.genome.jp\dbget-bin\www_bget?map00230
Sphingolipid metabolism	ko00600	1 out of 408 0.245098039215686%	151 out of 23195 0.65100237120069%	0.932018	1	GH_D05G1370	K12309	https:\\www.genome.jp\dbget-bin\www_bget?map00600
Ribosome	ko03010	12 out of 408 2.94117647058824%	1017 out of 23195 4.38456563914637%	0.9477	1	GH_A05G4247;GH_D10G0387;GH_A13G2033;GH_D02G1743;GH_A07G0904;GH_D07G1749;GH_D05G2558;GH_D01G1313;GH_D03G1284;GH_D02G0189;GH_A06G0545;GH_D07G0737	K02866+K02868+K02883+K02900+K02901+K02903+K02908+K02922+K02936+K02945+K02949+K02993	https:\\www.genome.jp\dbget-bin\www_bget?map03010
N-Glycan biosynthesis	ko00510	1 out of 408 0.245098039215686%	168 out of 23195 0.724294028885536%	0.949828	1	GH_D09G0355	K00737	https:\\www.genome.jp\dbget-bin\www_bget?map00510
RNA polymerase	ko03020	1 out of 408 0.245098039215686%	172 out of 23195 0.741539124811382%	0.953291	1	GH_D10G0845	K03011	https:\\www.genome.jp\dbget-bin\www_bget?map03020
Fatty acid degradation	ko00071	1 out of 408 0.245098039215686%	175 out of 23195 0.754472946755766%	0.95573	1	GH_D01G2065	K01897	https:\\www.genome.jp\dbget-bin\www_bget?map00071
Endocytosis	ko04144	7 out of 408 1.7156862745098%	683 out of 23195 2.94460012933822%	0.958069	1	GH_A05G4205;GH_D09G2071;GH_A05G4172;GH_A13G2237;GH_A05G0838;GH_A05G0839;GH_A12G1566	K00889+K00889+K01528+K12194+K12196+K12196+K19476	https:\\www.genome.jp\dbget-bin\www_bget?map04144
Fatty acid biosynthesis	ko00061	1 out of 408 0.245098039215686%	182 out of 23195 0.784651864625997%	0.96094	1	GH_D01G2065	K01897	https:\\www.genome.jp\dbget-bin\www_bget?map00061
Stilbenoid, diarylheptanoid and gingerol biosynthesis	ko00945	1 out of 408 0.245098039215686%	200 out of 23195 0.862254796292304%	0.971696	1	GH_D04G2126	K16040	https:\\www.genome.jp\dbget-bin\www_bget?map00945
Citrate cycle (TCA cycle)	ko00020	1 out of 408 0.245098039215686%	201 out of 23195 0.866566070273766%	0.972198	1	GH_D01G0282	K01648	https:\\www.genome.jp\dbget-bin\www_bget?map00020
RNA transport	ko03013	5 out of 408 1.22549019607843%	567 out of 23195 2.44449234748868%	0.972616	1	GH_A11G3138;GH_D11G3168;GH_D11G3169;GH_D01G0352;GH_D08G0445	K03113+K03113+K03113+K13126+K14315	https:\\www.genome.jp\dbget-bin\www_bget?map03013
Mismatch repair	ko03430	1 out of 408 0.245098039215686%	206 out of 23195 0.888122440181074%	0.974579	1	GH_A13G2081	K10739	https:\\www.genome.jp\dbget-bin\www_bget?map03430
mRNA surveillance pathway	ko03015	4 out of 408 0.980392156862745%	510 out of 23195 2.19874973054538%	0.980104	1	GH_D01G0352;GH_A05G0318;GH_A11G1577;GH_D05G1792	K13126+K14397+K14411+K14411	https:\\www.genome.jp\dbget-bin\www_bget?map03015
Ubiquitin mediated proteolysis	ko04120	2 out of 408 0.490196078431373%	459 out of 23195 1.97887475749084%	0.997493	1	GH_D01G0166;GH_A09G1675	K10581+K10604	https:\\www.genome.jp\dbget-bin\www_bget?map04120
Spliceosome	ko03040	1 out of 408 0.245098039215686%	595 out of 23195 2.56520801896961%	0.999977	1	GH_A07G0759	K12741	https:\\www.genome.jp\dbget-bin\www_bget?map03040

## Sheet: WB_vs_PB
Table S5 KEGG enrichment analysis of DEGs in WB_vs_PB comparison group
#Kegg_pathway	ko_id	Cluter_frequency	Genome_frequency	P-value	Corrected_P-value	GeneID	KEGG Orthology	hyperlink
Fructose and mannose metabolism	ko00051	11 out of 362 3.03867403314917%	174 out of 23195 0.750161672774305%	9.59371e-05	0.00949777	GH_D07G0850;GH_D06G0723;GH_A10G0099;GH_A05G3667;GH_A07G0705;GH_A13G0295;GH_scaffold44754_objG0001;GH_A06G2052;GH_D11G3108;GH_A11G1906;GH_D05G1958	K00847+K00850+K00895+K00966+K00966+K01623+K01623+K01805+K02377+K19355+K19355	https:\\www.genome.jp\dbget-bin\www_bget?map00051
MAPK signaling pathway - plant	ko04016	43 out of 362 11.878453038674%	1801 out of 23195 7.7646044406122%	0.00354829	0.351281	GH_D07G1879;GH_A01G0439;GH_A01G0448;GH_A06G1422;GH_A07G0842;GH_D01G0365;GH_D01G0470;GH_D05G3630;GH_D10G0513;GH_A07G0771;GH_A11G1860;GH_D02G0090;GH_A07G2631;GH_A09G2156;GH_A13G2362;GH_D07G0569;GH_D11G1358;GH_D11G0294;GH_D12G2734;GH_A08G2793;GH_A13G0202;GH_D12G2853;GH_D13G0199;GH_A08G1150;GH_A10G0278;GH_A05G1909;GH_D05G1003;GH_D06G1302;GH_D02G0132;GH_A06G2130;GH_A06G2139;GH_A06G2202;GH_A06G2204;GH_…	K03781+K13416+K13416+K13416+K13416+K13416+K13416+K13416+K13416+K13420+K13420+K13420+K13422+K13422+K13422+K13424+K13425+K14496+K14496+K14497+K14497+K14497+K14497+K14510+K14510+K20535+K20536+K20553+K20557+K20599+K20599+K20599+K20599+K20599+K20603+K20603+K20718+K20718+K20718+K20718+K20718+K20718+K20718	https:\\www.genome.jp\dbget-bin\www_bget?map04016
Inositol phosphate metabolism	ko00562	10 out of 362 2.76243093922652%	243 out of 23195 1.04763957749515%	0.00506148	0.501086	GH_A06G0750;GH_A10G0641;GH_D06G0727;GH_A05G2701;GH_D11G2102;GH_A05G3449;GH_A06G1884;GH_D05G1786;GH_D09G0228;GH_D05G1409	K00469+K00469+K00469+K00889+K01110+K05857+K05857+K10047+K15422+K21797	https:\\www.genome.jp\dbget-bin\www_bget?map00562
Amino sugar and nucleotide sugar metabolism	ko00520	15 out of 362 4.14364640883978%	462 out of 23195 1.99180857943522%	0.00636669	0.630302	GH_D07G0850;GH_D08G0444;GH_A05G3667;GH_A07G0705;GH_D02G2606;GH_D02G2607;GH_A13G0008;GH_D12G2847;GH_D11G3108;GH_A10G0057;GH_A07G0877;GH_D07G0748;GH_A05G2692;GH_A09G2563;GH_D09G2495	K00847+K00963+K00966+K00966+K00972+K00972+K01784+K01835+K02377+K12448+K13379+K13379+K15920+K15920+K15920	https:\\www.genome.jp\dbget-bin\www_bget?map00520
Metabolic pathways	ko01100	170 out of 362 46.9613259668508%	9429 out of 23195 40.6510023712007%	0.00826759	0.818492	GH_A08G2583;GH_A05G0467;GH_A01G0591;GH_D05G1877;GH_A11G0010;GH_A07G0707;GH_D07G0693;GH_A02G0747;GH_A07G0793;GH_A12G1641;GH_D03G1257;GH_D06G1170;GH_A11G1755;GH_D06G1535;GH_D02G2367;GH_A05G4223;GH_A09G1681;GH_D01G2015;GH_D05G1875;GH_D06G1268;GH_A06G0750;GH_A10G0641;GH_D06G0727;GH_A06G2215;GH_A07G0813;GH_A13G2184;GH_D06G1107;GH_D06G1301;GH_D09G0162;GH_A09G0705;GH_D09G0355;GH_D05G1235;GH_A12G0397;GH_…	K00001+K00029+K00074+K00083+K00099+K00130+K00130+K00166+K00227+K00276+K00276+K00306+K00318+K00411+K00422+K00430+K00430+K00430+K00430+K00430+K00469+K00469+K00469+K00679+K00695+K00695+K00696+K00703+K00703+K00729+K00737+K00759+K00764+K00765+K00799+K00799+K00799+K00814+K00847+K00850+K00854+K00855+K00869+K00889+K00895+K00901+K00942+K00949+K00951+K00963+K00966+K00966+K00972+K00972+K01051+K01051+K01051+…	https:\\www.genome.jp\dbget-bin\www_bget?map01100
Starch and sucrose metabolism	ko00500	20 out of 362 5.52486187845304%	786 out of 23195 3.38866134942876%	0.0228667	1	GH_A07G0813;GH_A13G2184;GH_D06G1107;GH_D06G1301;GH_D09G0162;GH_D07G0850;GH_D08G0444;GH_A02G1696;GH_D01G2115;GH_D05G2302;GH_A01G1582;GH_A05G2914;GH_D12G2847;GH_A06G1398;GH_A05G3150;GH_D01G0813;GH_D05G0104;GH_D11G3116;GH_D07G0915;GH_A13G2179	K00695+K00695+K00696+K00703+K00703+K00847+K00963+K01087+K01087+K01087+K01179+K01214+K01835+K05349+K19891+K19891+K19891+K19891+K19892+K19893	https:\\www.genome.jp\dbget-bin\www_bget?map00500
Biosynthesis of secondary metabolites	ko01110	93 out of 362 25.6906077348066%	4996 out of 23195 21.5391248113818%	0.0324965	1	GH_A08G2583;GH_D05G1877;GH_A11G0010;GH_A02G0747;GH_A07G0793;GH_A12G1641;GH_D03G1257;GH_A11G1755;GH_D02G2367;GH_A05G4223;GH_A09G1681;GH_D01G2015;GH_D05G1875;GH_D06G1268;GH_A07G0813;GH_A13G2184;GH_D06G1107;GH_D06G1301;GH_D09G0162;GH_A12G0397;GH_A12G0425;GH_D07G0850;GH_D06G0723;GH_D11G3388;GH_A10G0099;GH_A07G0769;GH_D08G0444;GH_A05G3667;GH_A07G0705;GH_A07G0763;GH_A02G1696;GH_D01G2115;GH_D05G2302;GH_…	K00001+K00083+K00099+K00166+K00227+K00276+K00276+K00318+K00422+K00430+K00430+K00430+K00430+K00430+K00695+K00695+K00696+K00703+K00703+K00764+K00765+K00847+K00850+K00869+K00895+K00901+K00963+K00966+K00966+K01079+K01087+K01087+K01087+K01214+K01581+K01586+K01610+K01623+K01623+K01738+K01783+K01835+K01845+K01904+K01953+K01953+K01953+K03404+K03781+K04123+K04125+K05277+K05278+K05349+K05933+K08730+K09753+…	https:\\www.genome.jp\dbget-bin\www_bget?map01110
Phosphatidylinositol signaling system	ko04070	8 out of 362 2.20994475138122%	252 out of 23195 1.0864410433283%	0.0449454	1	GH_A05G2701;GH_A07G0769;GH_D11G2102;GH_A05G3449;GH_A06G1884;GH_D05G1786;GH_D09G0228;GH_D05G1409	K00889+K00901+K01110+K05857+K05857+K10047+K15422+K21797	https:\\www.genome.jp\dbget-bin\www_bget?map04070
Pentose phosphate pathway	ko00030	6 out of 362 1.65745856353591%	167 out of 23195 0.719982754904074%	0.0474816	1	GH_D06G0723;GH_A10G0099;GH_A13G0295;GH_scaffold44754_objG0001;GH_D12G1973;GH_D12G2847	K00850+K00895+K01623+K01623+K01783+K01835	https:\\www.genome.jp\dbget-bin\www_bget?map00030
Galactose metabolism	ko00052	8 out of 362 2.20994475138122%	258 out of 23195 1.11230868721707%	0.0503159	1	GH_D06G0723;GH_D08G0444;GH_A13G0008;GH_D12G2847;GH_A04G0019;GH_A05G3763;GH_A13G1527;GH_A11G1123	K00850+K00963+K01784+K01835+K06617+K06617+K06617+K18819	https:\\www.genome.jp\dbget-bin\www_bget?map00052
Brassinosteroid biosynthesis	ko00905	5 out of 362 1.38121546961326%	128 out of 23195 0.551843069627075%	0.0505313	1	GH_D03G0115;GH_A02G0250;GH_A02G0257;GH_A12G1581;GH_D02G0275	K12637+K15639+K15639+K15639+K15639	https:\\www.genome.jp\dbget-bin\www_bget?map00905
Carbon fixation in photosynthetic organisms	ko00710	7 out of 362 1.93370165745856%	222 out of 23195 0.957102823884458%	0.0601945	1	GH_A05G0467;GH_D13G0636;GH_A12G2244;GH_A02G1730;GH_A13G0295;GH_scaffold44754_objG0001;GH_D12G1973	K00029+K00814+K00855+K01610+K01623+K01623+K01783	https:\\www.genome.jp\dbget-bin\www_bget?map00710
Biosynthesis of amino acids	ko01230	22 out of 362 6.07734806629834%	1003 out of 23195 4.32420780340591%	0.0692305	1	GH_A12G0425;GH_D13G0636;GH_D06G0723;GH_A07G0763;GH_A12G0420;GH_A13G0295;GH_scaffold44754_objG0001;GH_A13G1255;GH_D12G1973;GH_A09G0904;GH_A10G0258;GH_D10G0271;GH_D04G1380;GH_A06G1795;GH_A08G0047;GH_D02G1719;GH_D02G1720;GH_D02G2059;GH_D07G1722;GH_D08G0895;GH_D11G3149;GH_D12G2601	K00765+K00814+K00850+K01079+K01586+K01623+K01623+K01738+K01783+K01953+K01953+K01953+K12657+K14677+K14677+K14677+K14677+K14677+K14677+K14677+K14677+K14677	https:\\www.genome.jp\dbget-bin\www_bget?map01230
Carotenoid biosynthesis	ko00906	6 out of 362 1.65745856353591%	190 out of 23195 0.819142056477689%	0.0780575	1	GH_D13G1366;GH_A05G1490;GH_A01G2209;GH_A07G0732;GH_A09G1528;GH_D07G0722	K09838+K09840+K09841+K09841+K09841+K09841	https:\\www.genome.jp\dbget-bin\www_bget?map00906
Arginine biosynthesis	ko00220	10 out of 362 2.76243093922652%	392 out of 23195 1.69001940073292%	0.0888352	1	GH_D13G0636;GH_A06G1795;GH_A08G0047;GH_D02G1719;GH_D02G1720;GH_D02G2059;GH_D07G1722;GH_D08G0895;GH_D11G3149;GH_D12G2601	K00814+K14677+K14677+K14677+K14677+K14677+K14677+K14677+K14677+K14677	https:\\www.genome.jp\dbget-bin\www_bget?map00220
Phenylalanine metabolism	ko00360	4 out of 362 1.10497237569061%	112 out of 23195 0.48286268592369%	0.0984868	1	GH_A01G0591;GH_A12G1641;GH_D03G1257;GH_D09G1608	K00074+K00276+K00276+K10775	https:\\www.genome.jp\dbget-bin\www_bget?map00360
Alanine, aspartate and glutamate metabolism	ko00250	5 out of 362 1.38121546961326%	162 out of 23195 0.698426384996767%	0.11035	1	GH_A12G0397;GH_D13G0636;GH_A09G0904;GH_A10G0258;GH_D10G0271	K00764+K00814+K01953+K01953+K01953	https:\\www.genome.jp\dbget-bin\www_bget?map00250
Glycine, serine and threonine metabolism	ko00260	6 out of 362 1.65745856353591%	217 out of 23195 0.93554645397715%	0.125219	1	GH_A07G0707;GH_D07G0693;GH_A12G1641;GH_D03G1257;GH_D06G1170;GH_A07G0763	K00130+K00130+K00276+K00276+K00306+K01079	https:\\www.genome.jp\dbget-bin\www_bget?map00260
Isoquinoline alkaloid biosynthesis	ko00950	3 out of 362 0.828729281767956%	81 out of 23195 0.349213192498383%	0.133099	1	GH_A12G1641;GH_D03G1257;GH_D02G2367	K00276+K00276+K00422	https:\\www.genome.jp\dbget-bin\www_bget?map00950
Zeatin biosynthesis	ko00908	3 out of 362 0.828729281767956%	89 out of 23195 0.383703384350075%	0.162394	1	GH_D05G0393;GH_D13G2153;GH_A01G2112	K00279+K00279+K13495	https:\\www.genome.jp\dbget-bin\www_bget?map00908
Peroxisome	ko04146	7 out of 362 1.93370165745856%	295 out of 23195 1.27182582453115%	0.179836	1	GH_D06G1170;GH_D11G3388;GH_D07G1879;GH_D05G0867;GH_D06G1693;GH_A07G2645;GH_A13G0234	K00306+K00869+K03781+K04565+K11517+K13342+K13348	https:\\www.genome.jp\dbget-bin\www_bget?map04146
Plant-pathogen interaction	ko04626	54 out of 362 14.9171270718232%	3069 out of 23195 13.2312998491054%	0.189291	1	GH_A12G2751;GH_D13G1481;GH_A06G0175;GH_A01G0439;GH_A01G0448;GH_A06G1422;GH_A07G0842;GH_D01G0365;GH_D01G0470;GH_D05G3630;GH_D10G0513;GH_A07G0771;GH_A11G1860;GH_D02G0090;GH_D07G0569;GH_D11G1358;GH_A02G2041;GH_A05G3687;GH_A08G1877;GH_A11G1929;GH_A11G3165;GH_D05G2691;GH_D06G0325;GH_D06G1406;GH_D07G1031;GH_D07G1106;GH_D11G3192;GH_D12G2343;GH_A06G1663;GH_D06G1680;GH_A05G2319;GH_A05G3182;GH_D01G2158;GH_…	K04079+K04079+K13412+K13416+K13416+K13416+K13416+K13416+K13416+K13416+K13416+K13420+K13420+K13420+K13424+K13425+K13430+K13430+K13430+K13430+K13430+K13430+K13430+K13430+K13430+K13430+K13430+K13430+K13436+K13436+K13448+K13448+K13448+K13448+K13456+K13457+K13457+K13457+K13457+K13459+K13459+K13459+K13459+K13459+K13459+K13459+K13459+K13459+K13459+K13459+K13466+K18835+K18875+K20536	https:\\www.genome.jp\dbget-bin\www_bget?map04626
Terpenoid backbone biosynthesis	ko00900	5 out of 362 1.38121546961326%	198 out of 23195 0.853632248329381%	0.198169	1	GH_A11G0010;GH_D11G3388;GH_D09G0090;GH_A07G0805;GH_D07G0808	K00099+K00869+K12742+K15889+K15889	https:\\www.genome.jp\dbget-bin\www_bget?map00900
Glycerophospholipid metabolism	ko00564	8 out of 362 2.20994475138122%	367 out of 23195 1.58223755119638%	0.21679	1	GH_A07G0769;GH_D07G0754;GH_D12G1617;GH_A10G0456;GH_A11G1319;GH_D10G0481;GH_D11G0273;GH_A07G0818	K00901+K01126+K08730+K16818+K16818+K16818+K16818+K18693	https:\\www.genome.jp\dbget-bin\www_bget?map00564
Linoleic acid metabolism	ko00591	2 out of 362 0.552486187845304%	56 out of 23195 0.241431342961845%	0.217578	1	GH_D09G2298;GH_D13G1213	K15718+K15718	https:\\www.genome.jp\dbget-bin\www_bget?map00591
Tyrosine metabolism	ko00350	4 out of 362 1.10497237569061%	165 out of 23195 0.711360206941151%	0.25752	1	GH_A08G2583;GH_A12G1641;GH_D03G1257;GH_D02G2367	K00001+K00276+K00276+K00422	https:\\www.genome.jp\dbget-bin\www_bget?map00350
Ascorbate and aldarate metabolism	ko00053	5 out of 362 1.38121546961326%	219 out of 23195 0.944169001940073%	0.257753	1	GH_A06G0750;GH_A10G0641;GH_D06G0727;GH_D05G1786;GH_D08G2426	K00469+K00469+K00469+K10047+K17744	https:\\www.genome.jp\dbget-bin\www_bget?map00053
2-Oxocarboxylic acid metabolism	ko01210	10 out of 362 2.76243093922652%	516 out of 23195 2.22461737443415%	0.287678	1	GH_D13G0636;GH_A06G1795;GH_A08G0047;GH_D02G1719;GH_D02G1720;GH_D02G2059;GH_D07G1722;GH_D08G0895;GH_D11G3149;GH_D12G2601	K00814+K14677+K14677+K14677+K14677+K14677+K14677+K14677+K14677+K14677	https:\\www.genome.jp\dbget-bin\www_bget?map01210
Non-homologous end-joining	ko03450	1 out of 362 0.276243093922652%	22 out of 23195 0.0948480275921535%	0.29264	1	GH_D01G0468	K10884	https:\\www.genome.jp\dbget-bin\www_bget?map03450
Steroid biosynthesis	ko00100	3 out of 362 0.828729281767956%	125 out of 23195 0.53890924768269%	0.309864	1	GH_A07G0793;GH_A13G2538;GH_D13G2534	K00227+K14424+K14424	https:\\www.genome.jp\dbget-bin\www_bget?map00100
Tropane, piperidine and pyridine alkaloid biosynthesis	ko00960	2 out of 362 0.552486187845304%	72 out of 23195 0.31041172666523%	0.310047	1	GH_A12G1641;GH_D03G1257	K00276+K00276	https:\\www.genome.jp\dbget-bin\www_bget?map00960
Isoflavonoid biosynthesis	ko00943	1 out of 362 0.276243093922652%	32 out of 23195 0.137960767406769%	0.395707	1	GH_A07G0863	K13260	https:\\www.genome.jp\dbget-bin\www_bget?map00943
Lysine biosynthesis	ko00300	1 out of 362 0.276243093922652%	33 out of 23195 0.14227204138823%	0.405151	1	GH_A12G0420	K01586	https:\\www.genome.jp\dbget-bin\www_bget?map00300
Pyrimidine metabolism	ko00240	4 out of 362 1.10497237569061%	215 out of 23195 0.926923906014227%	0.432844	1	GH_D13G2213;GH_D12G0511;GH_A01G1850;GH_A03G2206	K01489+K01937+K06966+K13998	https:\\www.genome.jp\dbget-bin\www_bget?map00240
Pentose and glucuronate interconversions	ko00040	11 out of 362 3.03867403314917%	653 out of 23195 2.81526190989437%	0.441369	1	GH_D05G2182;GH_D08G0444;GH_A10G0828;GH_D02G1557;GH_D12G1472;GH_A09G0820;GH_A09G1395;GH_D09G2502;GH_D11G1449;GH_D12G1973;GH_A06G2052	K00854+K00963+K01051+K01051+K01051+K01184+K01184+K01184+K01728+K01783+K01805	https:\\www.genome.jp\dbget-bin\www_bget?map00040
Sulfur metabolism	ko00920	2 out of 362 0.552486187845304%	101 out of 23195 0.435438672127614%	0.469254	1	GH_A13G1255;GH_D09G0228	K01738+K15422	https:\\www.genome.jp\dbget-bin\www_bget?map00920
alpha-Linolenic acid metabolism	ko00592	4 out of 362 1.10497237569061%	229 out of 23195 0.987281741754689%	0.480798	1	GH_A10G0456;GH_A11G1319;GH_D10G0481;GH_D11G0273	K16818+K16818+K16818+K16818	https:\\www.genome.jp\dbget-bin\www_bget?map00592
beta-Alanine metabolism	ko00410	3 out of 362 0.828729281767956%	167 out of 23195 0.719982754904074%	0.484895	1	GH_A12G1641;GH_D03G1257;GH_A05G0608	K00276+K00276+K05605	https:\\www.genome.jp\dbget-bin\www_bget?map00410
Glycolysis / Gluconeogenesis	ko00010	7 out of 362 1.93370165745856%	422 out of 23195 1.81935762017676%	0.48853	1	GH_A08G2583;GH_D06G0723;GH_A10G0099;GH_A02G1730;GH_A13G0295;GH_scaffold44754_objG0001;GH_D12G2847	K00001+K00850+K00895+K01610+K01623+K01623+K01835	https:\\www.genome.jp\dbget-bin\www_bget?map00010
Selenocompound metabolism	ko00450	1 out of 362 0.276243093922652%	44 out of 23195 0.189696055184307%	0.499807	1	GH_D12G2614	K01761	https:\\www.genome.jp\dbget-bin\www_bget?map00450
Carbon metabolism	ko01200	14 out of 362 3.86740331491713%	880 out of 23195 3.79392110368614%	0.509245	1	GH_A05G0467;GH_A01G0591;GH_D13G0636;GH_D06G0723;GH_A12G2244;GH_A07G0763;GH_A02G1730;GH_A13G0295;GH_scaffold44754_objG0001;GH_A13G1255;GH_D12G1973;GH_D07G1879;GH_A05G0608;GH_D06G1693	K00029+K00074+K00814+K00850+K00855+K01079+K01610+K01623+K01623+K01738+K01783+K03781+K05605+K11517	https:\\www.genome.jp\dbget-bin\www_bget?map01200
Protein processing in endoplasmic reticulum	ko04141	15 out of 362 4.14364640883978%	955 out of 23195 4.11726665229575%	0.527214	1	GH_A12G0358;GH_A05G0973;GH_A12G2751;GH_D13G1481;GH_D08G0316;GH_D11G3085;GH_D10G0544;GH_A02G2057;GH_A11G0337;GH_D10G1833;GH_A07G0768;GH_A13G1902;GH_D05G1732;GH_A13G1991;GH_D11G3137	K03094+K03283+K04079+K04079+K06689+K08057+K08653+K08852+K10661+K10661+K13993+K13993+K13993+K14007+K14007	https:\\www.genome.jp\dbget-bin\www_bget?map04141
Aminoacyl-tRNA biosynthesis	ko00970	3 out of 362 0.828729281767956%	180 out of 23195 0.776029316663074%	0.534998	1	GH_A09G2600;GH_D06G1727;GH_A12G0164	K01872+K01881+K02433	https:\\www.genome.jp\dbget-bin\www_bget?map00970
Photosynthesis	ko00195	3 out of 362 0.828729281767956%	185 out of 23195 0.797585686570382%	0.553522	1	GH_A03G1842;GH_D08G2170;GH_A05G1683	K02636+K02721+K08901	https:\\www.genome.jp\dbget-bin\www_bget?map00195
Histidine metabolism	ko00340	1 out of 362 0.276243093922652%	52 out of 23195 0.224186247035999%	0.559067	1	GH_A12G0425	K00765	https:\\www.genome.jp\dbget-bin\www_bget?map00340
Phenylpropanoid biosynthesis	ko00940	12 out of 362 3.31491712707182%	780 out of 23195 3.36279370553999%	0.561368	1	GH_D05G1877;GH_A05G4223;GH_A09G1681;GH_D01G2015;GH_D05G1875;GH_D06G1268;GH_D13G2599;GH_A06G1398;GH_A07G0803;GH_D07G0806;GH_D12G0514;GH_D09G1608	K00083+K00430+K00430+K00430+K00430+K00430+K01904+K05349+K09753+K09753+K09753+K10775	https:\\www.genome.jp\dbget-bin\www_bget?map00940
Cutin, suberine and wax biosynthesis	ko00073	3 out of 362 0.828729281767956%	188 out of 23195 0.810519508514766%	0.564425	1	GH_A05G4171;GH_A10G1110;GH_D07G0462	K15402+K17991+K20495	https:\\www.genome.jp\dbget-bin\www_bget?map00073
Base excision repair	ko03410	2 out of 362 0.552486187845304%	122 out of 23195 0.525975425738306%	0.570082	1	GH_D09G1532;GH_A13G0163	K10773+K10802	https:\\www.genome.jp\dbget-bin\www_bget?map03410
Arachidonic acid metabolism	ko00590	1 out of 362 0.276243093922652%	55 out of 23195 0.237120068980384%	0.579437	1	GH_D13G0224	K01254	https:\\www.genome.jp\dbget-bin\www_bget?map00590
Riboflavin metabolism	ko00740	1 out of 362 0.276243093922652%	58 out of 23195 0.250053890924768%	0.598868	1	GH_A11G0019	K14379	https:\\www.genome.jp\dbget-bin\www_bget?map00740
Valine, leucine and isoleucine degradation	ko00280	2 out of 362 0.552486187845304%	129 out of 23195 0.556154343608536%	0.600473	1	GH_A02G0747;GH_A05G0608	K00166+K05605	https:\\www.genome.jp\dbget-bin\www_bget?map00280
Purine metabolism	ko00230	7 out of 362 1.93370165745856%	471 out of 23195 2.03061004526838%	0.604589	1	GH_D05G1235;GH_A12G0397;GH_A11G3558;GH_A13G1825;GH_D12G2847;GH_A12G0480;GH_A01G1850	K00759+K00764+K00942+K00951+K01835+K02083+K06966	https:\\www.genome.jp\dbget-bin\www_bget?map00230
Photosynthesis - antenna proteins	ko00196	1 out of 362 0.276243093922652%	59 out of 23195 0.25436516490623%	0.605144	1	GH_A10G2602	K08915	https:\\www.genome.jp\dbget-bin\www_bget?map00196
Arginine and proline metabolism	ko00330	3 out of 362 0.828729281767956%	200 out of 23195 0.862254796292304%	0.606375	1	GH_A11G1755;GH_D11G2890;GH_D04G1380	K00318+K01581+K12657	https:\\www.genome.jp\dbget-bin\www_bget?map00330
Thiamine metabolism	ko00730	1 out of 362 0.276243093922652%	60 out of 23195 0.258676438887691%	0.611322	1	GH_D12G1498	K00949	https:\\www.genome.jp\dbget-bin\www_bget?map00730
Porphyrin and chlorophyll metabolism	ko00860	2 out of 362 0.552486187845304%	133 out of 23195 0.573399439534382%	0.617101	1	GH_D03G1974;GH_D08G0149	K01845+K03404	https:\\www.genome.jp\dbget-bin\www_bget?map00860
Ribosome biogenesis in eukaryotes	ko03008	4 out of 362 1.10497237569061%	273 out of 23195 1.176977796939%	0.618887	1	GH_D11G0805;GH_A05G4218;GH_A08G2486;GH_A06G1638	K03115+K14553+K14556+K14566	https:\\www.genome.jp\dbget-bin\www_bget?map03008
Glycerolipid metabolism	ko00561	4 out of 362 1.10497237569061%	274 out of 23195 1.18128907092046%	0.621749	1	GH_A06G2215;GH_A07G0769;GH_D01G2517;GH_A07G0818	K00679+K00901+K06119+K18693	https:\\www.genome.jp\dbget-bin\www_bget?map00561
Endocytosis	ko04144	10 out of 362 2.76243093922652%	683 out of 23195 2.94460012933822%	0.625773	1	GH_A05G2701;GH_A05G4172;GH_D05G2912;GH_A05G0973;GH_A05G3250;GH_A13G2237;GH_A05G0839;GH_A13G0265;GH_A08G2763;GH_A12G1566	K00889+K01528+K01528+K03283+K07937+K12194+K12196+K12489+K19366+K19476	https:\\www.genome.jp\dbget-bin\www_bget?map04144
Basal transcription factors	ko03022	2 out of 362 0.552486187845304%	136 out of 23195 0.586333261478767%	0.62922	1	GH_A04G1240;GH_D01G1442	K03124+K06634	https:\\www.genome.jp\dbget-bin\www_bget?map03022
Cyanoamino acid metabolism	ko00460	2 out of 362 0.552486187845304%	138 out of 23195 0.59495580944169%	0.637133	1	GH_A06G1398;GH_D07G1197	K05349+K13035	https:\\www.genome.jp\dbget-bin\www_bget?map00460
One carbon pool by folate	ko00670	1 out of 362 0.276243093922652%	65 out of 23195 0.280232808794999%	0.640797	1	GH_A03G2206	K13998	https:\\www.genome.jp\dbget-bin\www_bget?map00670
Ubiquinone and other terpenoid-quinone biosynthesis	ko00130	2 out of 362 0.552486187845304%	139 out of 23195 0.599267083423151%	0.641039	1	GH_D13G2599;GH_D13G2393	K01904+K12501	https:\\www.genome.jp\dbget-bin\www_bget?map00130
Glutathione metabolism	ko00480	4 out of 362 1.10497237569061%	288 out of 23195 1.24164690666092%	0.66038	1	GH_A07G0814;GH_D04G1508;GH_D07G0816;GH_D11G2890	K00799+K00799+K00799+K01581	https:\\www.genome.jp\dbget-bin\www_bget?map00480
Propanoate metabolism	ko00640	2 out of 362 0.552486187845304%	149 out of 23195 0.642379823237767%	0.678297	1	GH_A02G0747;GH_A05G0608	K00166+K05605	https:\\www.genome.jp\dbget-bin\www_bget?map00640
Sphingolipid metabolism	ko00600	2 out of 362 0.552486187845304%	151 out of 23195 0.65100237120069%	0.68536	1	GH_A05G1659;GH_A12G0441	K04718+K17108	https:\\www.genome.jp\dbget-bin\www_bget?map00600
Phagosome	ko04145	5 out of 362 1.38121546961326%	377 out of 23195 1.62535029101099%	0.703285	1	GH_D13G0990;GH_D04G1759;GH_D11G2642;GH_D11G2766;GH_D11G3085	K02155+K07374+K07374+K07375+K08057	https:\\www.genome.jp\dbget-bin\www_bget?map04145
Butanoate metabolism	ko00650	1 out of 362 0.276243093922652%	78 out of 23195 0.336279370553999%	0.707411	1	GH_A01G0591	K00074	https:\\www.genome.jp\dbget-bin\www_bget?map00650
Folate biosynthesis	ko00790	1 out of 362 0.276243093922652%	78 out of 23195 0.336279370553999%	0.707411	1	GH_A03G2206	K13998	https:\\www.genome.jp\dbget-bin\www_bget?map00790
RNA degradation	ko03018	5 out of 362 1.38121546961326%	391 out of 23195 1.68570812675146%	0.73284	1	GH_D06G0723;GH_D05G1058;GH_D08G0111;GH_D11G3659;GH_D13G1754	K00850+K04077+K12581+K12581+K12617	https:\\www.genome.jp\dbget-bin\www_bget?map03018
N-Glycan biosynthesis	ko00510	2 out of 362 0.552486187845304%	168 out of 23195 0.724294028885536%	0.740368	1	GH_A09G0705;GH_D09G0355	K00729+K00737	https:\\www.genome.jp\dbget-bin\www_bget?map00510
Cysteine and methionine metabolism	ko00270	4 out of 362 1.10497237569061%	323 out of 23195 1.39254149601207%	0.744866	1	GH_A13G1255;GH_D12G2614;GH_A06G1771;GH_D13G2172	K01738+K01761+K05933+K08963	https:\\www.genome.jp\dbget-bin\www_bget?map00270
Diterpenoid biosynthesis	ko00904	2 out of 362 0.552486187845304%	171 out of 23195 0.73722785082992%	0.749177	1	GH_A09G2150;GH_D05G0874	K04123+K04125	https:\\www.genome.jp\dbget-bin\www_bget?map00904
Fatty acid degradation	ko00071	2 out of 362 0.552486187845304%	175 out of 23195 0.754472946755766%	0.760522	1	GH_A08G2583;GH_D07G0462	K00001+K20495	https:\\www.genome.jp\dbget-bin\www_bget?map00071
Other glycan degradation	ko00511	1 out of 362 0.276243093922652%	93 out of 23195 0.400948480275922%	0.769109	1	GH_A12G0441	K17108	https:\\www.genome.jp\dbget-bin\www_bget?map00511
Nitrogen metabolism	ko00910	1 out of 362 0.276243093922652%	99 out of 23195 0.426816124164691%	0.789986	1	GH_D05G2226	K01673	https:\\www.genome.jp\dbget-bin\www_bget?map00910
Sesquiterpenoid and triterpenoid biosynthesis	ko00909	1 out of 362 0.276243093922652%	100 out of 23195 0.431127398146152%	0.793278	1	GH_D11G3176	K15803	https:\\www.genome.jp\dbget-bin\www_bget?map00909
Plant hormone signal transduction	ko04075	32 out of 362 8.83977900552486%	2331 out of 23195 10.0495796507868%	0.803463	1	GH_A01G0439;GH_A01G0448;GH_A06G1422;GH_A07G0842;GH_D01G0365;GH_D01G0470;GH_D05G3630;GH_D10G0513;GH_A07G2631;GH_A09G2156;GH_A13G2362;GH_D12G2559;GH_A01G2238;GH_D08G2430;GH_A09G2432;GH_D12G0202;GH_A09G1644;GH_D05G1411;GH_D09G1589;GH_D08G1870;GH_D11G2920;GH_D13G0720;GH_A07G0869;GH_D01G0848;GH_D11G0294;GH_D12G2734;GH_A08G2793;GH_A13G0202;GH_D12G2853;GH_D13G0199;GH_A08G1150;GH_A10G0278	K13416+K13416+K13416+K13416+K13416+K13416+K13416+K13416+K13422+K13422+K13422+K13946+K14432+K14432+K14484+K14487+K14488+K14488+K14488+K14491+K14491+K14491+K14494+K14494+K14496+K14496+K14497+K14497+K14497+K14497+K14510+K14510	https:\\www.genome.jp\dbget-bin\www_bget?map04075
ABC transporters	ko02010	3 out of 362 0.828729281767956%	279 out of 23195 1.20284544082776%	0.813334	1	GH_A12G0446;GH_A12G0447;GH_D11G3096	K05666+K05666+K05666	https:\\www.genome.jp\dbget-bin\www_bget?map02010
Ubiquitin mediated proteolysis	ko04120	5 out of 362 1.38121546961326%	459 out of 23195 1.97887475749084%	0.846183	1	GH_A12G0358;GH_D08G0316;GH_D01G0166;GH_A09G1675;GH_D02G2386	K03094+K06689+K10581+K10604+K10685	https:\\www.genome.jp\dbget-bin\www_bget?map04120
Autophagy - other	ko04136	1 out of 362 0.276243093922652%	122 out of 23195 0.525975425738306%	0.853994	1	GH_A12G1762	K08341	https:\\www.genome.jp\dbget-bin\www_bget?map04136
Flavonoid biosynthesis	ko00941	3 out of 362 0.828729281767956%	312 out of 23195 1.34511748221599%	0.8677	1	GH_A01G0417;GH_D05G2350;GH_D12G1894	K05277+K05278+K13081	https:\\www.genome.jp\dbget-bin\www_bget?map00941
RNA transport	ko03013	6 out of 362 1.65745856353591%	567 out of 23195 2.44449234748868%	0.879843	1	GH_A11G3138;GH_D11G3168;GH_D11G3169;GH_D10G2283;GH_D04G0386;GH_D08G0445	K03113+K03113+K03113+K12812+K14297+K14315	https:\\www.genome.jp\dbget-bin\www_bget?map03013
Pyruvate metabolism	ko00620	3 out of 362 0.828729281767956%	326 out of 23195 1.40547531795646%	0.886209	1	GH_A05G0467;GH_A02G1730;GH_A07G0816	K00029+K01610+K18881	https:\\www.genome.jp\dbget-bin\www_bget?map00620
SNARE interactions in vesicular transport	ko04130	1 out of 362 0.276243093922652%	142 out of 23195 0.612200905367536%	0.893596	1	GH_D06G0551	K08515	https:\\www.genome.jp\dbget-bin\www_bget?map04130
Homologous recombination	ko03440	1 out of 362 0.276243093922652%	144 out of 23195 0.620823453330459%	0.896912	1	GH_D06G1891	K10875	https:\\www.genome.jp\dbget-bin\www_bget?map03440
Glyoxylate and dicarboxylate metabolism	ko00630	2 out of 362 0.552486187845304%	245 out of 23195 1.05626212545807%	0.897697	1	GH_D07G1879;GH_D06G1693	K03781+K11517	https:\\www.genome.jp\dbget-bin\www_bget?map00630
Lysine degradation	ko00310	1 out of 362 0.276243093922652%	159 out of 23195 0.685492563052382%	0.918705	1	GH_D06G1170	K00306	https:\\www.genome.jp\dbget-bin\www_bget?map00310
Nucleotide excision repair	ko03420	2 out of 362 0.552486187845304%	271 out of 23195 1.16835524897607%	0.926561	1	GH_D01G1442;GH_A07G0859	K06634+K10838	https:\\www.genome.jp\dbget-bin\www_bget?map03420
RNA polymerase	ko03020	1 out of 362 0.276243093922652%	172 out of 23195 0.741539124811382%	0.933838	1	GH_D10G0845	K03011	https:\\www.genome.jp\dbget-bin\www_bget?map03020
Spliceosome	ko03040	5 out of 362 1.38121546961326%	595 out of 23195 2.56520801896961%	0.957053	1	GH_A05G0973;GH_A06G0377;GH_A10G1388;GH_D05G2279;GH_D10G2283	K03283+K12741+K12741+K12741+K12812	https:\\www.genome.jp\dbget-bin\www_bget?map03040
Citrate cycle (TCA cycle)	ko00020	1 out of 362 0.276243093922652%	201 out of 23195 0.866566070273766%	0.958228	1	GH_A02G1730	K01610	https:\\www.genome.jp\dbget-bin\www_bget?map00020
Proteasome	ko03050	1 out of 362 0.276243093922652%	203 out of 23195 0.875188618236689%	0.959533	1	GH_A03G2286	K02731	https:\\www.genome.jp\dbget-bin\www_bget?map03050
Circadian rhythm - plant	ko04712	3 out of 362 0.828729281767956%	425 out of 23195 1.83229144212115%	0.963248	1	GH_D11G0805;GH_A07G0718;GH_D01G2072	K03115+K16221+K16221	https:\\www.genome.jp\dbget-bin\www_bget?map04712
DNA replication	ko03030	1 out of 362 0.276243093922652%	229 out of 23195 0.987281741754689%	0.97322	1	GH_D02G2609	K02542	https:\\www.genome.jp\dbget-bin\www_bget?map03030
Ribosome	ko03010	9 out of 362 2.48618784530387%	1017 out of 23195 4.38456563914637%	0.979342	1	GH_D10G0387;GH_D02G1743;GH_D07G1749;GH_D05G2558;GH_D01G1313;GH_D03G1284;GH_A05G0396;GH_D07G0737;GH_D07G1752	K02868+K02900+K02903+K02908+K02922+K02936+K02985+K02993+K02995	https:\\www.genome.jp\dbget-bin\www_bget?map03010
Tryptophan metabolism	ko00380	1 out of 362 0.276243093922652%	255 out of 23195 1.09937486527269%	0.982286	1	GH_D07G1879	K03781	https:\\www.genome.jp\dbget-bin\www_bget?map00380
mRNA surveillance pathway	ko03015	2 out of 362 0.552486187845304%	510 out of 23195 2.19874973054538%	0.997221	1	GH_D10G2283;GH_D05G1792	K12812+K14411	https:\\www.genome.jp\dbget-bin\www_bget?map03015
Oxidative phosphorylation	ko00190	5 out of 362 1.38121546961326%	870 out of 23195 3.75080836387152%	0.997969	1	GH_D06G1535;GH_D06G0806;GH_D09G2544;GH_D13G0990;GH_D05G3752	K00411+K02134+K02138+K02155+K02260	https:\\www.genome.jp\dbget-bin\www_bget?map00190
