# Supplementary material for: Comparative Metabolome and Transcriptome Analysis of Anthocyanin Biosynthesis in White and Pink Petals of Cotton (Gossypium hirsutum L.)
Source: Int J Mol Sci. 2022 Sep 4;23(17):10137. doi: 10.3390/ijms231710137 (PMC9456042; doi:10.3390/ijms231710137)
Supplement: Supplementary file 1 [file ijms-23-10137-s001.zip › Table S6.xlsx]

## Sheet: PB_vs_PA
Table S6 GSEA analysis of all expressed genes in PB_vs_PA comparison group
NAME	GS<br> follow link to MSigDB	GS DETAILS	SIZE	ES	NES	NOM p-val	FDR q-val	FWER p-val	RANK AT MAX	LEADING EDGE
KO00740	KO00740	Riboflavin_metabolism	55	0.43099	1.56036	0	0.427498	0.24	11390	tags=31%, list=17%, signal=37%
KO00430	KO00430	Taurine_and_hypotaurine_metabolism	28	0.51174	1.55258	0	0.265124	0.291	9233	tags=32%, list=14%, signal=37%
KO00710	KO00710	Carbon_fixation_in_photosynthetic_organisms	203	0.508567	1.52829	0	0.248744	0.336	11433	tags=45%, list=18%, signal=55%
KO00051	KO00051	Fructose_and_mannose_metabolism	161	0.444077	1.50605	0	0.21167	0.336	6571	tags=27%, list=10%, signal=30%
KO01200	KO01200	Carbon_metabolism	770	0.442201	1.49718	0	0.1993	0.396	11684	tags=38%, list=18%, signal=46%
KO00030	KO00030	Pentose_phosphate_pathway	154	0.57838	1.48624	0	0.1941	0.396	11663	tags=49%, list=18%, signal=59%
KO00270	KO00270	Cysteine_and_methionine_metabolism	290	0.380597	1.45506	0	0.253935	0.557	12777	tags=33%, list=20%, signal=41%
KO00460	KO00460	Cyanoamino_acid_metabolism	114	0.438056	1.43877	0	0.271211	0.607	5958	tags=26%, list=9%, signal=29%
KO00500	KO00500	Starch_and_sucrose_metabolism	561	0.359277	1.43547	0	0.250502	0.607	9495	tags=27%, list=15%, signal=31%
KO00998	KO00998	Biosynthesis_of_various_secondary_metabolites_part_2	15	0.77005	1.42674	0	0.281289	0.722	5864	tags=67%, list=9%, signal=73%
KO00250	KO00250	Alanine_aspartate_and_glutamate_metabolism	151	0.45452	1.41313	0	0.291637	0.82	9358	tags=36%, list=14%, signal=42%
KO00904	KO00904	Diterpenoid_biosynthesis	121	0.384106	1.40674	0	0.285301	0.82	10050	tags=26%, list=15%, signal=30%
KO00592	KO00592	alpha_Linolenic_acid_metabolism	181	0.40018	1.38029	0	0.299829	0.82	11296	tags=31%, list=17%, signal=37%
KO00010	KO00010	Glycolysis_Gluconeogenesis	378	0.390802	1.37663	0.216963	0.282056	0.82	11663	tags=36%, list=18%, signal=43%
KO00020	KO00020	Citrate_cycle_(TCA_cycle)	161	0.505466	1.37454	0	0.269327	0.82	11247	tags=47%, list=17%, signal=57%
KO00942	KO00942	Anthocyanin_biosynthesis	18	0.577915	1.33938	0.0935673	0.299985	0.91	7979	tags=22%, list=12%, signal=25%
KO00450	KO00450	Selenocompound_metabolism	38	0.317209	1.33613	0	0.29762	0.91	11021	tags=29%, list=17%, signal=35%
KO00511	KO00511	Other_glycan_degradation	83	0.363616	1.31838	0.0983936	0.317997	0.91	9176	tags=31%, list=14%, signal=36%
KO00920	KO00920	Sulfur_metabolism	96	0.336229	1.30058	0.116732	0.342941	0.91	6518	tags=22%, list=10%, signal=24%
KO00600	KO00600	Sphingolipid_metabolism	128	0.320581	1.27835	0.0983936	0.399536	0.951	9306	tags=26%, list=14%, signal=30%
KO00960	KO00960	Tropane,_piperidine_and_pyridine_alkaloid_biosynthesis	64	0.418739	1.2625	0	0.436018	0.951	12235	tags=39%, list=19%, signal=48%
KO00052	KO00052	Galactose_metabolism	208	0.300738	1.26106	0	0.421948	0.951	11730	tags=28%, list=18%, signal=34%
KO00660	KO00660	C5_Branched_dibasic_acid_metabolism	24	0.538498	1.25915	0.11583	0.411259	0.951	4252	tags=21%, list=7%, signal=22%
KO00071	KO00071	Fatty_acid_degradation	153	0.307986	1.24663	0.0967118	0.431878	0.951	12713	tags=35%, list=19%, signal=43%
KO00564	KO00564	Glycerophospholipid_metabolism	329	0.225913	1.23892	0	0.436201	0.951	9580	tags=18%, list=15%, signal=21%
KO01230	KO01230	Biosynthesis_of_amino_acids	847	0.343649	1.23572	0	0.428596	0.951	11684	tags=30%, list=18%, signal=36%
KO00630	KO00630	Glyoxylate_and_dicarboxylate_metabolism	220	0.353127	1.23565	0.114504	0.414612	0.951	10683	tags=30%, list=16%, signal=35%
KO00760	KO00760	Nicotinate_and_nicotinamide_metabolism	73	0.327182	1.20786	0.0988142	0.463609	0.951	12353	tags=33%, list=19%, signal=41%
KO00290	KO00290	Valine,_leucine_and_isoleucine_biosynthesis	60	0.395895	1.1957	0.326172	0.483207	0.951	4252	tags=15%, list=7%, signal=16%
KO00650	KO00650	Butanoate_metabolism	69	0.337026	1.19073	0.322394	0.477476	0.951	12712	tags=33%, list=19%, signal=41%
KO00770	KO00770	Pantothenate_and_CoA_biosynthesis	138	0.282881	1.15969	0.211881	0.547855	0.951	8869	tags=20%, list=14%, signal=23%
KO00350	KO00350	Tyrosine_metabolism	125	0.323608	1.15852	0.206963	0.532328	0.951	12713	tags=34%, list=19%, signal=42%
KO01110	KO01110	Biosynthesis_of_secondary_metabolites	3996	0.263494	1.15738	0.206963	0.518766	0.951	10536	tags=23%, list=16%, signal=26%
KO00910	KO00910	Nitrogen_metabolism	84	0.307021	1.14679	0.181287	0.533674	1	9643	tags=21%, list=15%, signal=25%
KO00640	KO00640	Propanoate_metabolism	120	0.321466	1.14222	0.226306	0.534394	1	9616	tags=28%, list=15%, signal=33%
KO00590	KO00590	Arachidonic_acid_metabolism	52	0.272129	1.13531	0.19186	0.529098	1	4857	tags=13%, list=7%, signal=15%
KO00950	KO00950	Isoquinoline_alkaloid_biosynthesis	66	0.345651	1.12836	0.114228	0.526477	1	12235	tags=30%, list=19%, signal=37%
KO00330	KO00330	Arginine_and_proline_metabolism	175	0.238328	1.12729	0.0954199	0.515744	1	8684	tags=21%, list=13%, signal=24%
KO00620	KO00620	Pyruvate_metabolism	290	0.269284	1.12214	0.303089	0.507404	1	10687	tags=28%, list=16%, signal=33%
KO00360	KO00360	Phenylalanine_metabolism	100	0.339354	1.1056	0.230769	0.533357	1	12571	tags=33%, list=19%, signal=41%
KO00280	KO00280	Valine,_leucine_and_isoleucine_degradation	122	0.303104	1.09399	0.323017	0.539141	1	13096	tags=36%, list=20%, signal=45%
KO00240	KO00240	Pyrimidine_metabolism	201	0.2804	1.09112	0.299618	0.537245	1	9351	tags=23%, list=14%, signal=27%
KO00061	KO00061	Fatty_acid_biosynthesis	148	0.224663	1.07229	0.308594	0.559754	1	8634	tags=18%, list=13%, signal=21%
KO00480	KO00480	Glutathione_metabolism	241	0.290433	1.05063	0.408397	0.599054	1	9669	tags=26%, list=15%, signal=30%
KO00531	KO00531	Glycosaminoglycan_degradation	74	0.281203	1.04531	0.274194	0.595745	1	9237	tags=24%, list=14%, signal=28%
KO04146	KO04146	Peroxisome	276	0.257542	1.01908	0.32681	0.638221	1	11060	tags=24%, list=17%, signal=29%
KO00260	KO00260	Glycine_serine_and_threonine_metabolism	197	0.25987	1.01442	0.4294	0.630788	1	13495	tags=31%, list=21%, signal=39%
KO00130	KO00130	Ubiquinone_and_other_terpenoid_quinone_biosynthesis	133	0.292704	1.01168	0.408397	0.625761	1	8583	tags=25%, list=13%, signal=29%
KO00410	KO00410	beta_Alanine_metabolism	143	0.269577	1.00901	0.323017	0.621455	1	11671	tags=28%, list=18%, signal=34%
KO00940	KO00940	Phenylpropanoid_biosynthesis	544	0.233441	0.978834	0.416342	0.670648	1	7346	tags=15%, list=11%, signal=17%
KO04120	KO04120	Ubiquitin_mediated_proteolysis	418	0.186316	0.97625	0.485493	0.664957	1	10816	tags=18%, list=17%, signal=22%
KO00190	KO00190	Oxidative_phosphorylation	447	0.247445	0.964929	0.492126	0.679971	1	18186	tags=37%, list=28%, signal=51%
KO00340	KO00340	Histidine_metabolism	50	0.302983	0.958748	0.610687	0.681883	1	6872	tags=28%, list=11%, signal=31%
KO00604	KO00604	Glycosphingolipid_biosynthesis_ganglio_series	51	0.289147	0.951861	0.506048	0.681921	1	9176	tags=24%, list=14%, signal=27%
KO01210	KO01210	2_Oxocarboxylic_acid_metabolism	380	0.263929	0.930242	0.396887	0.712025	1	11660	tags=25%, list=18%, signal=30%
KO00196	KO00196	Photosynthesis_antenna_proteins	52	0.437973	0.908551	0.70229	0.736419	1	14783	tags=50%, list=23%, signal=65%
KO00400	KO00400	Phenylalanine_tyrosine_and_tryptophan_biosynthesis	119	0.248749	0.887765	0.617021	0.759223	1	10647	tags=26%, list=16%, signal=31%
KO00945	KO00945	Stilbenoid,_diarylheptanoid_and_gingerol_biosynthesis	99	0.255514	0.883494	0.712032	0.754201	1	17773	tags=37%, list=27%, signal=51%
KO00230	KO00230	Purine_metabolism	347	0.210999	0.861185	0.590476	0.77953	1	12256	tags=24%, list=19%, signal=29%
KO00670	KO00670	One_carbon_pool_by_folate	58	0.219705	0.852536	0.696325	0.780172	1	15917	tags=36%, list=24%, signal=48%
KO00195	KO00195	Photosynthesis	146	0.339006	0.843529	0.620155	0.779448	1	14855	tags=36%, list=23%, signal=47%
KO00300	KO00300	Lysine_biosynthesis	32	0.342125	0.840489	0.611002	0.773327	1	14112	tags=41%, list=22%, signal=52%
KO04122	KO04122	Sulfur_relay_system	31	0.263075	0.830971	0.791506	0.778925	1	9445	tags=23%, list=14%, signal=26%
KO03008	KO03008	Ribosome_biogenesis_in_eukaryotes	226	0.244061	0.738097	0.717602	0.920674	1	18111	tags=36%, list=28%, signal=50%
KO00908	KO00908	Zeatin_biosynthesis	68	0.228012	0.725906	0.901354	0.916875	1	15795	tags=29%, list=24%, signal=39%
KO00220	KO00220	Arginine_biosynthesis	285	0.215329	0.711716	0.712062	0.923243	1	11660	tags=22%, list=18%, signal=27%
KO03430	KO03430	Mismatch_repair	122	0.189206	0.697585	0.901163	0.922061	1	10216	tags=15%, list=16%, signal=17%
KO03018	KO03018	RNA_degradation	357	0.158129	0.584357	0.901354	0.977954	1	14100	tags=21%, list=22%, signal=27%
KO03020	KO03020	RNA_polymerase	141	0.161453	0.5807	0.899803	0.96452	1	10893	tags=14%, list=17%, signal=17%

## Sheet: WB_vs_WA
Table S6 GSEA analysis of all expressed genes in WB_vs_WA comparison group
NAME	GS<br> follow link to MSigDB	GS DETAILS	SIZE	ES	NES	NOM p-val	FDR q-val	FWER p-val	RANK AT MAX	LEADING EDGE
KO00030	KO00030	Pentose_phosphate_pathway	154	0.58593	1.64149	0	0.451899	0.333	10379	tags=47%, list=16%, signal=55%
KO00998	KO00998	Biosynthesis_of_various_secondary_metabolites_part_2	15	0.752592	1.56484	0	0.386651	0.585	7618	tags=53%, list=12%, signal=60%
KO00196	KO00196	Photosynthesis_antenna_proteins	52	0.628534	1.56025	0.0943396	0.295767	0.631	7416	tags=38%, list=11%, signal=43%
KO00051	KO00051	Fructose_and_mannose_metabolism	161	0.461659	1.52901	0	0.292851	0.683	7608	tags=30%, list=12%, signal=34%
KO00710	KO00710	Carbon_fixation_in_photosynthetic_organisms	203	0.546907	1.5212	0	0.243281	0.683	11704	tags=46%, list=18%, signal=56%
KO01200	KO01200	Carbon_metabolism	770	0.435676	1.48836	0	0.266054	0.784	11278	tags=37%, list=17%, signal=45%
KO00942	KO00942	Anthocyanin_biosynthesis	18	0.620288	1.47859	0	0.262948	0.784	1247	tags=17%, list=2%, signal=17%
KO00250	KO00250	Alanine_aspartate_and_glutamate_metabolism	151	0.489243	1.47319	0	0.235705	0.784	12143	tags=41%, list=19%, signal=50%
KO00350	KO00350	Tyrosine_metabolism	125	0.382145	1.46949	0	0.218453	0.784	9380	tags=26%, list=14%, signal=31%
KO00960	KO00960	Tropane,_piperidine_and_pyridine_alkaloid_biosynthesis	64	0.447659	1.41748	0	0.297626	0.894	6513	tags=27%, list=10%, signal=29%
KO00270	KO00270	Cysteine_and_methionine_metabolism	290	0.425212	1.39268	0	0.311669	0.949	12606	tags=37%, list=19%, signal=45%
KO00950	KO00950	Isoquinoline_alkaloid_biosynthesis	66	0.387736	1.3905	0	0.296047	0.949	7885	tags=21%, list=12%, signal=24%
KO00592	KO00592	alpha_Linolenic_acid_metabolism	181	0.374603	1.38178	0	0.287612	0.949	14794	tags=38%, list=23%, signal=49%
KO00564	KO00564	Glycerophospholipid_metabolism	329	0.280249	1.3476	0	0.325388	1	12434	tags=24%, list=19%, signal=30%
KO00020	KO00020	Citrate_cycle_(TCA_cycle)	161	0.476014	1.33043	0.246628	0.335083	1	12396	tags=44%, list=19%, signal=54%
KO00460	KO00460	Cyanoamino_acid_metabolism	114	0.443576	1.32608	0	0.322176	1	10362	tags=35%, list=16%, signal=42%
KO00660	KO00660	C5_Branched_dibasic_acid_metabolism	24	0.494389	1.32141	0.238004	0.316611	1	11831	tags=38%, list=18%, signal=46%
KO00630	KO00630	Glyoxylate_and_dicarboxylate_metabolism	220	0.343815	1.29039	0	0.35883	1	8686	tags=26%, list=13%, signal=30%
KO00260	KO00260	Glycine_serine_and_threonine_metabolism	197	0.292075	1.28669	0	0.362686	1	11747	tags=28%, list=18%, signal=35%
KO00010	KO00010	Glycolysis_Gluconeogenesis	378	0.371436	1.28505	0.11946	0.346802	1	11699	tags=34%, list=18%, signal=41%
KO00280	KO00280	Valine,_leucine_and_isoleucine_degradation	122	0.351437	1.27202	0	0.365436	1	12130	tags=39%, list=19%, signal=47%
KO00500	KO00500	Starch_and_sucrose_metabolism	561	0.349482	1.26499	0.244742	0.378394	1	10072	tags=28%, list=15%, signal=32%
KO01230	KO01230	Biosynthesis_of_amino_acids	847	0.306747	1.25636	0.120388	0.382313	1	11050	tags=27%, list=17%, signal=33%
KO00740	KO00740	Riboflavin_metabolism	55	0.39152	1.25574	0	0.368258	1	13292	tags=35%, list=20%, signal=43%
KO00670	KO00670	One_carbon_pool_by_folate	58	0.344192	1.25249	0	0.36333	1	12012	tags=31%, list=18%, signal=38%
KO00480	KO00480	Glutathione_metabolism	241	0.292916	1.2516	0.105788	0.35245	1	10587	tags=24%, list=16%, signal=29%
KO00071	KO00071	Fatty_acid_degradation	153	0.300732	1.25119	0	0.344023	1	12104	tags=33%, list=19%, signal=41%
KO00360	KO00360	Phenylalanine_metabolism	100	0.36512	1.24738	0.216797	0.339952	1	8535	tags=24%, list=13%, signal=28%
KO00904	KO00904	Diterpenoid_biosynthesis	121	0.334449	1.23408	0.192534	0.348982	1	9375	tags=20%, list=14%, signal=23%
KO00650	KO00650	Butanoate_metabolism	69	0.353686	1.21101	0.232422	0.3778	1	15930	tags=45%, list=24%, signal=59%
KO01110	KO01110	Biosynthesis_of_secondary_metabolites	3996	0.260674	1.20937	0.128906	0.368758	1	10362	tags=22%, list=16%, signal=25%
KO00920	KO00920	Sulfur_metabolism	96	0.356116	1.19846	0.246628	0.377399	1	10693	tags=31%, list=16%, signal=37%
KO00400	KO00400	Phenylalanine_tyrosine_and_tryptophan_biosynthesis	119	0.318071	1.19681	0.108607	0.368467	1	8394	tags=23%, list=13%, signal=26%
KO00330	KO00330	Arginine_and_proline_metabolism	175	0.272816	1.19271	0	0.367345	1	12281	tags=31%, list=19%, signal=39%
KO00130	KO00130	Ubiquinone_and_other_terpenoid_quinone_biosynthesis	133	0.339165	1.19219	0.334012	0.359347	1	10220	tags=28%, list=16%, signal=33%
KO04120	KO04120	Ubiquitin_mediated_proteolysis	418	0.204293	1.18046	0.0918803	0.3631	1	11415	tags=21%, list=17%, signal=25%
KO00430	KO00430	Taurine_and_hypotaurine_metabolism	28	0.490666	1.17946	0.205941	0.356589	1	16785	tags=50%, list=26%, signal=67%
KO01040	KO01040	Biosynthesis_of_unsaturated_fatty_acids	71	0.266422	1.17284	0	0.352802	1	12651	tags=28%, list=19%, signal=35%
KO00640	KO00640	Propanoate_metabolism	120	0.287249	1.16987	0.355641	0.350091	1	11727	tags=35%, list=18%, signal=43%
KO04146	KO04146	Peroxisome	276	0.290586	1.16596	0.202811	0.344269	1	12173	tags=29%, list=19%, signal=35%
KO00240	KO00240	Pyrimidine_metabolism	201	0.248745	1.16474	0	0.338223	1	13474	tags=27%, list=21%, signal=34%
KO00910	KO00910	Nitrogen_metabolism	84	0.314388	1.13636	0.184676	0.395588	1	11510	tags=29%, list=18%, signal=35%
KO00945	KO00945	Stilbenoid,_diarylheptanoid_and_gingerol_biosynthesis	99	0.279474	1.12786	0.211663	0.400431	1	9156	tags=20%, list=14%, signal=23%
KO00760	KO00760	Nicotinate_and_nicotinamide_metabolism	73	0.246272	1.11613	0.220039	0.415041	1	15728	tags=37%, list=24%, signal=49%
KO00190	KO00190	Oxidative_phosphorylation	447	0.276903	1.11167	0.293279	0.417378	1	14804	tags=32%, list=23%, signal=41%
KO00052	KO00052	Galactose_metabolism	208	0.299813	1.09052	0.234375	0.449781	1	11171	tags=26%, list=17%, signal=32%
KO00590	KO00590	Arachidonic_acid_metabolism	52	0.322489	1.08277	0.280808	0.453039	1	12579	tags=33%, list=19%, signal=40%
KO00940	KO00940	Phenylpropanoid_biosynthesis	544	0.243126	1.06716	0.247917	0.474869	1	9715	tags=18%, list=15%, signal=21%
KO00410	KO00410	beta_Alanine_metabolism	143	0.230628	1.05681	0.31619	0.481889	1	9245	tags=22%, list=14%, signal=26%
KO04075	KO04075	Plant_hormone_signal_transduction	1932	0.207717	1.05073	0.328	0.480416	1	9354	tags=18%, list=14%, signal=20%
KO00600	KO00600	Sphingolipid_metabolism	128	0.287911	1.04499	0.423828	0.482147	1	11171	tags=31%, list=17%, signal=38%
KO00290	KO00290	Valine,_leucine_and_isoleucine_biosynthesis	60	0.342011	1.03041	0.446028	0.499465	1	11831	tags=25%, list=18%, signal=31%
KO00230	KO00230	Purine_metabolism	347	0.205286	1.00483	0.434951	0.538488	1	13305	tags=24%, list=20%, signal=31%
KO00053	KO00053	Ascorbate_and_aldarate_metabolism	193	0.248385	1.00345	0.362934	0.530537	1	11524	tags=30%, list=18%, signal=36%
KO00040	KO00040	Pentose_and_glucuronate_interconversions	435	0.240307	0.970636	0.361111	0.585806	1	16138	tags=35%, list=25%, signal=46%
KO00770	KO00770	Pantothenate_and_CoA_biosynthesis	138	0.233943	0.93288	0.459959	0.645966	1	6331	tags=14%, list=10%, signal=16%
KO00620	KO00620	Pyruvate_metabolism	290	0.230136	0.91666	0.609108	0.659363	1	11704	tags=28%, list=18%, signal=33%
KO00195	KO00195	Photosynthesis	146	0.315368	0.899509	0.460285	0.675785	1	9948	tags=24%, list=15%, signal=28%
KO00511	KO00511	Other_glycan_degradation	83	0.261154	0.894699	0.531598	0.676492	1	11059	tags=30%, list=17%, signal=36%
KO00943	KO00943	Isoflavonoid_biosynthesis	24	0.236065	0.869715	0.701075	0.708107	1	12730	tags=25%, list=19%, signal=31%
KO00531	KO00531	Glycosaminoglycan_degradation	74	0.255655	0.84593	0.642586	0.742398	1	10638	tags=27%, list=16%, signal=32%
KO00450	KO00450	Selenocompound_metabolism	38	0.262573	0.815669	0.626437	0.77529	1	622	tags=8%, list=1%, signal=8%
KO00072	KO00072	Synthesis_and_degradation_of_ketone_bodies	17	0.281004	0.684283	0.815238	0.906965	1	15930	tags=53%, list=24%, signal=70%

## Sheet: WA_vs_PA
Table S6 GSEA analysis of all expressed genes in WA_vs_PA comparison group
NAME	GS<br> follow link to MSigDB	GS DETAILS	SIZE	ES	NES	NOM p-val	FDR q-val	FWER p-val	RANK AT MAX	LEADING EDGE
KO00960	KO00960	Tropane,_piperidine_and_pyridine_alkaloid_biosynthesis	64	-0.389606	-1.32183	0	1	0.854	9689	tags=17%, list=15%, signal=20%
KO00905	KO00905	Brassinosteroid_biosynthesis	98	-0.425446	-1.30062	0.131737	1	0.948	7878	tags=22%, list=12%, signal=25%
KO04626	KO04626	Plant_pathogen_interaction	2481	-0.311861	-1.28506	0	1	0.948	13845	tags=28%, list=21%, signal=35%
KO00942	KO00942	Anthocyanin_biosynthesis	18	-0.423594	-1.26075	0.0961924	1	0.948	10938	tags=28%, list=17%, signal=33%
KO04016	KO04016	MAPK_signaling_pathway_plant	1459	-0.288936	-1.23642	0	1	0.948	14395	tags=27%, list=22%, signal=34%
KO00900	KO00900	Terpenoid_backbone_biosynthesis	162	-0.283853	-1.23614	0.0989691	1	0.948	4168	tags=13%, list=6%, signal=14%
KO00250	KO00250	Alanine_aspartate_and_glutamate_metabolism	151	-0.284792	-1.2192	0.185859	1	0.948	14207	tags=28%, list=22%, signal=35%
KO00360	KO00360	Phenylalanine_metabolism	100	-0.335925	-1.21581	0.198795	1	0.948	9605	tags=17%, list=15%, signal=20%
KO00903	KO00903	Limonene_and_pinene_degradation	22	-0.462724	-1.19359	0.162698	1	0.948	12541	tags=41%, list=19%, signal=51%
KO04075	KO04075	Plant_hormone_signal_transduction	1932	-0.238947	-1.12865	0.130952	1	0.948	12168	tags=22%, list=19%, signal=26%
KO00760	KO00760	Nicotinate_and_nicotinamide_metabolism	73	-0.263618	-1.11935	0.223092	1	0.948	9316	tags=21%, list=14%, signal=24%
KO04120	KO04120	Ubiquitin_mediated_proteolysis	418	-0.222591	-1.11462	0.196787	1	0.948	15786	tags=28%, list=24%, signal=36%
KO00514	KO00514	Other_types_of_O_glycan_biosynthesis	52	-0.308747	-1.10727	0.406122	1	0.948	16506	tags=31%, list=25%, signal=41%
KO00966	KO00966	Glucosinolate_biosynthesis	53	-0.329121	-1.09678	0.161736	1	0.948	10848	tags=26%, list=17%, signal=32%
KO04070	KO04070	Phosphatidylinositol_signaling_system	243	-0.248802	-1.09413	0.205179	1	0.948	9438	tags=20%, list=14%, signal=23%
KO00592	KO00592	alpha_Linolenic_acid_metabolism	181	-0.29524	-1.07648	0.184739	1	1	13285	tags=29%, list=20%, signal=36%
KO00410	KO00410	beta_Alanine_metabolism	143	-0.307258	-1.06346	0.208835	1	1	16247	tags=32%, list=25%, signal=43%
KO00770	KO00770	Pantothenate_and_CoA_biosynthesis	138	-0.244825	-1.05579	0.277108	1	1	13228	tags=25%, list=20%, signal=32%
KO00460	KO00460	Cyanoamino_acid_metabolism	114	-0.290239	-1.03973	0.45749	1	1	7792	tags=20%, list=12%, signal=23%
KO00950	KO00950	Isoquinoline_alkaloid_biosynthesis	66	-0.278799	-1.03109	0.198795	1	1	8560	tags=14%, list=13%, signal=16%
KO03430	KO03430	Mismatch_repair	122	-0.311384	-1.01819	0.406953	1	1	16360	tags=33%, list=25%, signal=44%
KO00310	KO00310	Lysine_degradation	107	-0.313362	-1.0091	0.504255	1	1	9045	tags=20%, list=14%, signal=23%
KO01210	KO01210	2_Oxocarboxylic_acid_metabolism	380	-0.297776	-1.00786	0.308163	0.975521	1	12968	tags=29%, list=20%, signal=36%
KO00380	KO00380	Tryptophan_metabolism	189	-0.205512	-0.989502	0.572	0.991914	1	11683	tags=18%, list=18%, signal=22%
KO00350	KO00350	Tyrosine_metabolism	125	-0.237641	-0.977638	0.371486	0.994831	1	8920	tags=15%, list=14%, signal=18%
KO00603	KO00603	Glycosphingolipid_biosynthesis_globo_and_isoglobo_series	27	-0.415438	-0.973637	0.493852	0.966404	1	17162	tags=41%, list=26%, signal=55%
KO03410	KO03410	Base_excision_repair	117	-0.267757	-0.971462	0.383197	0.938047	1	14163	tags=34%, list=22%, signal=44%
KO00500	KO00500	Starch_and_sucrose_metabolism	561	-0.227068	-0.957412	0.495763	0.953071	1	9034	tags=19%, list=14%, signal=22%
KO00561	KO00561	Glycerolipid_metabolism	241	-0.193788	-0.955251	0.606178	0.923639	1	11361	tags=20%, list=17%, signal=24%
KO00220	KO00220	Arginine_biosynthesis	285	-0.308272	-0.946524	0.445585	0.913502	1	11845	tags=29%, list=18%, signal=35%
KO04712	KO04712	Circadian_rhythm_plant	377	-0.21562	-0.934727	0.640159	0.918199	1	11946	tags=20%, list=18%, signal=25%
KO00940	KO00940	Phenylpropanoid_biosynthesis	544	-0.220125	-0.904437	0.552268	0.978014	1	9656	tags=16%, list=15%, signal=19%
KO00591	KO00591	Linoleic_acid_metabolism	47	-0.266357	-0.897653	0.481482	0.970323	1	11269	tags=21%, list=17%, signal=26%
KO03020	KO03020	RNA_polymerase	141	-0.254213	-0.888411	0.65102	0.967079	1	15811	tags=29%, list=24%, signal=38%
KO02010	KO02010	ABC_transporters	240	-0.245159	-0.886834	0.596311	0.944952	1	14817	tags=31%, list=23%, signal=40%
KO00071	KO00071	Fatty_acid_degradation	153	-0.226369	-0.882441	0.805221	0.924176	1	13398	tags=24%, list=21%, signal=30%
KO03030	KO03030	DNA_replication	143	-0.239098	-0.882027	0.527778	0.903506	1	16360	tags=31%, list=25%, signal=41%
KO00240	KO00240	Pyrimidine_metabolism	201	-0.212956	-0.881526	0.700803	0.881721	1	7617	tags=14%, list=12%, signal=16%
KO00563	KO00563	Glycosylphosphatidylinositol_(GPI)_anchor_biosynthesis	63	-0.218365	-0.879267	0.564961	0.865123	1	2239	tags=6%, list=3%, signal=7%
KO04146	KO04146	Peroxisome	276	-0.190056	-0.874079	0.660643	0.856032	1	9856	tags=16%, list=15%, signal=19%
KO00941	KO00941	Flavonoid_biosynthesis	197	-0.231119	-0.865716	0.615385	0.864576	1	13590	tags=23%, list=21%, signal=29%
KO00908	KO00908	Zeatin_biosynthesis	68	-0.283102	-0.862794	0.627016	0.85236	1	10622	tags=22%, list=16%, signal=26%
KO03420	KO03420	Nucleotide_excision_repair	179	-0.196214	-0.84934	0.710638	0.875197	1	11670	tags=20%, list=18%, signal=24%
KO00340	KO00340	Histidine_metabolism	50	-0.255751	-0.840589	0.682446	0.881431	1	11361	tags=24%, list=17%, signal=29%
KO00650	KO00650	Butanoate_metabolism	69	-0.247838	-0.839582	0.713147	0.864133	1	1209	tags=4%, list=2%, signal=4%
KO00910	KO00910	Nitrogen_metabolism	84	-0.202181	-0.838896	0.731225	0.846413	1	12823	tags=24%, list=20%, signal=30%
KO03440	KO03440	Homologous_recombination	140	-0.206978	-0.837902	0.899177	0.830026	1	9002	tags=16%, list=14%, signal=19%
KO03022	KO03022	Basal_transcription_factors	126	-0.193988	-0.792742	0.698413	0.89139	1	12780	tags=20%, list=20%, signal=25%
KO00511	KO00511	Other_glycan_degradation	83	-0.213335	-0.766985	0.704883	0.920525	1	13196	tags=28%, list=20%, signal=35%
KO01230	KO01230	Biosynthesis_of_amino_acids	847	-0.191541	-0.765931	0.691837	0.903095	1	14175	tags=25%, list=22%, signal=31%
KO03450	KO03450	Non_homologous_end_joining	20	-0.251725	-0.72459	0.771825	0.949158	1	13773	tags=40%, list=21%, signal=51%
KO00010	KO00010	Glycolysis_Gluconeogenesis	378	-0.185341	-0.715227	0.899384	0.943163	1	13438	tags=23%, list=21%, signal=28%
KO00780	KO00780	Biotin_metabolism	49	-0.185378	-0.63229	0.80404	0.991131	1	11427	tags=18%, list=18%, signal=22%
KO03018	KO03018	RNA_degradation	357	-0.157232	-0.558498	0.901606	1	1	15988	tags=24%, list=24%, signal=32%
KO00450	KO00450	Selenocompound_metabolism	38	-0.163894	-0.542726	0.814894	0.988121	1	17705	tags=26%, list=27%, signal=36%

## Sheet: WB_vs_PB
Table S6 GSEA analysis of all expressed genes in WB_vs_PB comparison group
NAME	GS<br> follow link to MSigDB	GS DETAILS	SIZE	ES	NES	NOM p-val	FDR q-val	FWER p-val	RANK AT MAX	LEADING EDGE
KO00250	KO00250	Alanine_aspartate_and_glutamate_metabolism	151	-0.403854	-1.42314	0	1	0.806	8389	tags=24%, list=13%, signal=27%
KO00905	KO00905	Brassinosteroid_biosynthesis	98	-0.369348	-1.35533	0	1	0.954	2420	tags=11%, list=4%, signal=12%
KO00650	KO00650	Butanoate_metabolism	69	-0.33756	-1.28179	0.319066	1	0.954	10714	tags=23%, list=16%, signal=28%
KO00350	KO00350	Tyrosine_metabolism	125	-0.268852	-1.26781	0.0957031	1	0.954	3880	tags=8%, list=6%, signal=8%
KO00903	KO00903	Limonene_and_pinene_degradation	22	-0.429397	-1.21545	0.202783	1	1	2893	tags=14%, list=4%, signal=14%
KO00591	KO00591	Linoleic_acid_metabolism	47	-0.421126	-1.20429	0.205821	1	1	11157	tags=26%, list=17%, signal=31%
KO00603	KO00603	Glycosphingolipid_biosynthesis_globo_and_isoglobo_series	27	-0.364815	-1.20235	0.169625	1	1	13015	tags=33%, list=20%, signal=42%
KO00280	KO00280	Valine,_leucine_and_isoleucine_degradation	122	-0.327801	-1.19673	0	1	1	8791	tags=21%, list=13%, signal=25%
KO00592	KO00592	alpha_Linolenic_acid_metabolism	181	-0.297719	-1.16921	0.3222	1	1	11583	tags=24%, list=18%, signal=29%
KO00053	KO00053	Ascorbate_and_aldarate_metabolism	193	-0.299888	-1.16648	0.205231	1	1	6810	tags=16%, list=10%, signal=17%
KO00908	KO00908	Zeatin_biosynthesis	68	-0.319576	-1.16416	0.307377	1	1	9070	tags=18%, list=14%, signal=20%
KO04075	KO04075	Plant_hormone_signal_transduction	1932	-0.245909	-1.13675	0.104628	1	1	12590	tags=22%, list=19%, signal=27%
KO04120	KO04120	Ubiquitin_mediated_proteolysis	418	-0.188334	-1.13037	0.0997963	1	1	16446	tags=25%, list=25%, signal=33%
KO04016	KO04016	MAPK_signaling_pathway_plant	1459	-0.277598	-1.12411	0.202783	1	1	12214	tags=22%, list=19%, signal=26%
KO04070	KO04070	Phosphatidylinositol_signaling_system	243	-0.258938	-1.1217	0.277542	1	1	12308	tags=24%, list=19%, signal=30%
KO00220	KO00220	Arginine_biosynthesis	285	-0.299629	-1.11467	0.396694	1	1	8757	tags=18%, list=13%, signal=21%
KO01210	KO01210	2_Oxocarboxylic_acid_metabolism	380	-0.262667	-1.11325	0.293413	0.987414	1	8757	tags=17%, list=13%, signal=20%
KO04626	KO04626	Plant_pathogen_interaction	2481	-0.269815	-1.11312	0.202783	0.937361	1	11985	tags=22%, list=18%, signal=25%
KO00960	KO00960	Tropane,_piperidine_and_pyridine_alkaloid_biosynthesis	64	-0.324919	-1.11215	0.209776	0.8905	1	7548	tags=16%, list=12%, signal=18%
KO00360	KO00360	Phenylalanine_metabolism	100	-0.32309	-1.10566	0.301426	0.867383	1	3907	tags=9%, list=6%, signal=10%
KO00340	KO00340	Histidine_metabolism	50	-0.305329	-1.10403	0.189084	0.833102	1	2893	tags=12%, list=4%, signal=13%
KO00966	KO00966	Glucosinolate_biosynthesis	53	-0.335029	-1.10381	0.196116	0.802704	1	7889	tags=25%, list=12%, signal=28%
KO03410	KO03410	Base_excision_repair	117	-0.228549	-1.07305	0.292247	0.871323	1	11778	tags=26%, list=18%, signal=31%
KO00909	KO00909	Sesquiterpenoid_and_triterpenoid_biosynthesis	60	-0.350491	-1.06835	0.299029	0.855409	1	9814	tags=20%, list=15%, signal=24%
KO00100	KO00100	Steroid_biosynthesis	103	-0.245541	-1.05253	0.2	0.865532	1	14573	tags=34%, list=22%, signal=44%
KO03030	KO03030	DNA_replication	143	-0.239121	-1.05098	0.298039	0.835478	1	14587	tags=29%, list=22%, signal=37%
KO00943	KO00943	Isoflavonoid_biosynthesis	24	-0.376868	-1.04775	0.420432	0.820614	1	15151	tags=46%, list=23%, signal=60%
KO00430	KO00430	Taurine_and_hypotaurine_metabolism	28	-0.377776	-1.04732	0.491089	0.792984	1	7094	tags=21%, list=11%, signal=24%
KO00310	KO00310	Lysine_degradation	107	-0.261416	-1.02851	0.383268	0.85628	1	11482	tags=19%, list=18%, signal=23%
KO00564	KO00564	Glycerophospholipid_metabolism	329	-0.226015	-1.0232	0.376016	0.844558	1	11583	tags=21%, list=18%, signal=25%
KO00071	KO00071	Fatty_acid_degradation	153	-0.222413	-1.0118	0.497976	0.845837	1	12230	tags=17%, list=19%, signal=21%
KO00072	KO00072	Synthesis_and_degradation_of_ketone_bodies	17	-0.363923	-1.0003	0.593496	0.85301	1	11755	tags=35%, list=18%, signal=43%
KO03420	KO03420	Nucleotide_excision_repair	179	-0.240296	-0.994412	0.535783	0.838911	1	14002	tags=27%, list=21%, signal=34%
KO04145	KO04145	Phagosome	321	-0.18896	-0.976526	0.410309	0.870978	1	11142	tags=19%, list=17%, signal=22%
KO00770	KO00770	Pantothenate_and_CoA_biosynthesis	138	-0.25053	-0.973076	0.416996	0.85634	1	10407	tags=17%, list=16%, signal=21%
KO00460	KO00460	Cyanoamino_acid_metabolism	114	-0.27946	-0.966657	0.362376	0.847654	1	7665	tags=19%, list=12%, signal=22%
KO00562	KO00562	Inositol_phosphate_metabolism	233	-0.207912	-0.964182	0.610879	0.833076	1	7555	tags=12%, list=12%, signal=14%
KO00240	KO00240	Pyrimidine_metabolism	201	-0.208558	-0.961348	0.299029	0.817762	1	8628	tags=15%, list=13%, signal=18%
KO00410	KO00410	beta_Alanine_metabolism	143	-0.204184	-0.937424	0.380769	0.857494	1	9533	tags=14%, list=15%, signal=16%
KO00040	KO00040	Pentose_and_glucuronate_interconversions	435	-0.237194	-0.927551	0.50503	0.863852	1	15283	tags=24%, list=23%, signal=31%
KO00950	KO00950	Isoquinoline_alkaloid_biosynthesis	66	-0.279191	-0.923004	0.509165	0.849298	1	3803	tags=8%, list=6%, signal=8%
KO00590	KO00590	Arachidonic_acid_metabolism	52	-0.23641	-0.916267	0.596422	0.844646	1	15030	tags=29%, list=23%, signal=37%
KO00561	KO00561	Glycerolipid_metabolism	241	-0.224557	-0.914278	0.51581	0.829091	1	12635	tags=22%, list=19%, signal=27%
KO04130	KO04130	SNARE_interactions_in_vesicular_transport	136	-0.218205	-0.901823	0.5	0.836213	1	16378	tags=25%, list=25%, signal=33%
KO04146	KO04146	Peroxisome	276	-0.231233	-0.891417	0.413386	0.850401	1	10255	tags=18%, list=16%, signal=21%
KO00450	KO00450	Selenocompound_metabolism	38	-0.263512	-0.883888	0.426195	0.847328	1	9234	tags=18%, list=14%, signal=21%
KO03060	KO03060	Protein_export	142	-0.178883	-0.881849	0.709804	0.835634	1	14864	tags=25%, list=23%, signal=32%
KO00514	KO00514	Other_types_of_O_glycan_biosynthesis	52	-0.251409	-0.872915	0.593496	0.839593	1	10925	tags=23%, list=17%, signal=28%
KO00400	KO00400	Phenylalanine_tyrosine_and_tryptophan_biosynthesis	119	-0.203147	-0.865141	0.805169	0.838444	1	5158	tags=11%, list=8%, signal=12%
KO00920	KO00920	Sulfur_metabolism	96	-0.234851	-0.861678	0.696498	0.829582	1	12118	tags=26%, list=19%, signal=32%
KO00290	KO00290	Valine,_leucine_and_isoleucine_biosynthesis	60	-0.271005	-0.861486	0.626953	0.815891	1	10261	tags=22%, list=16%, signal=26%
KO03440	KO03440	Homologous_recombination	140	-0.209172	-0.850607	0.811024	0.82722	1	7003	tags=14%, list=11%, signal=15%
KO04144	KO04144	Endocytosis	643	-0.151486	-0.84013	0.604938	0.829368	1	13648	tags=17%, list=21%, signal=21%
KO00563	KO00563	Glycosylphosphatidylinositol_(GPI)_anchor_biosynthesis	63	-0.198421	-0.812966	0.620482	0.864881	1	19175	tags=35%, list=29%, signal=49%
KO00760	KO00760	Nicotinate_and_nicotinamide_metabolism	73	-0.210457	-0.788132	0.730769	0.896564	1	9792	tags=18%, list=15%, signal=21%
KO03022	KO03022	Basal_transcription_factors	126	-0.179128	-0.786189	0.604888	0.884746	1	14963	tags=25%, list=23%, signal=32%
KO04712	KO04712	Circadian_rhythm_plant	377	-0.185581	-0.734519	0.813592	0.935334	1	13844	tags=23%, list=21%, signal=29%
KO00910	KO00910	Nitrogen_metabolism	84	-0.19577	-0.730405	0.908382	0.922791	1	14978	tags=20%, list=23%, signal=26%
KO00062	KO00062	Fatty_acid_elongation	72	-0.24366	-0.63498	0.786408	0.98128	1	14426	tags=31%, list=22%, signal=39%
KO00942	KO00942	Anthocyanin_biosynthesis	18	-0.184653	-0.48805	0.908203	0.998012	1	18756	tags=28%, list=29%, signal=39%
