# Supplementary material for: Comparative Metabolome and Transcriptome Analysis of Anthocyanin Biosynthesis in White and Pink Petals of Cotton (Gossypium hirsutum L.)
Source: Int J Mol Sci. 2022 Sep 4;23(17):10137. doi: 10.3390/ijms231710137 (PMC9456042; doi:10.3390/ijms231710137)
Supplement: Supplementary file 1 [file ijms-23-10137-s001.zip › Table S7.csv]

Table S7 Differential genes in the anthocyanin biosynthesis pathway
ID	PA1	PA2	PA3	PB1	PB2	PB3	WA1	WA2	WA3	WB1	WB2	WB3	Description
GH_A01G0709	6.83	4.53	6.59	20.16	18.37	18.73	3.80	6.39	2.81	12.20	11.91	15.84	Putative anthocyanidin reductase
GH_A01G1051	12.16	19.47	13.95	2.59	3.07	2.47	9.26	5.42	9.32	3.47	2.00	1.80	4-coumarate--CoA ligase-like 5
GH_A01G2316	1.16	1.35	0.85	27.34	71.85	76.08	2.15	7.24	1.19	32.70	58.09	71.15	Phenylalanine ammonia-lyase
GH_A02G1650	152.32	135.36	135.09	47.28	25.40	43.27	144.77	151.07	193.11	71.59	43.82	18.93	Anthocyanidin 3-O-glucosyltransferase 2
GH_A02G1654	4.96	3.51	4.55	22.30	47.36	39.35	5.16	10.11	3.10	26.40	40.83	58.44	4-coumarate--CoA ligase 2
GH_A03G0193	1.86	2.15	1.37	10.66	11.48	14.38	3.34	6.65	3.07	12.69	20.21	20.07	Flavonoid 3'-monooxygenase
GH_A03G0194	0.35	0.19	0.18	0.75	0.84	1.01	0.11	0.12	0.16	1.06	1.24	1.73	Flavonoid 3'-monooxygenase
GH_A04G0874	1.20	5.27	0.90	0.04	1.13	0.33	1.89	0.38	1.51	0.48	0.09	0.62	UDP-glycosyltransferase 73C5
GH_A04G1741	0.81	1.27	0.96	0.20	0.12	0.08	1.03	0.67	0.53	0.08	0.18	0.14	UDP-glycosyltransferase 89A2
GH_A05G1097	5.31	3.66	5.33	22.19	23.89	24.06	4.03	7.92	4.71	16.77	23.76	18.38	UDP-glycosyltransferase 87A2
GH_A05G2328	9.20	3.02	9.98	127.47	179.70	174.78	7.95	21.48	5.05	101.71	183.37	176.47	Flavonol synthase/flavanone 3-hydroxylase
GH_A05G3098	3.85	3.74	2.71	24.18	58.75	34.68	1.73	6.80	2.86	27.89	43.70	88.08	UDP-glycosyltransferase 76B1
GH_A05G3278	2.89	0.74	3.46	11.06	12.76	11.67	5.08	4.10	2.50	8.66	9.95	13.01	Chalcone synthase 2
GH_A05G4139	0.43	1.34	0.60	0.00	0.45	0.12	1.33	0.38	1.42	0.17	0.00	0.10	Flavonol synthase/flavanone 3-hydroxylase
GH_A05G4235	2.38	2.28	2.59	4.24	10.52	8.84	6.61	5.27	3.90	10.62	12.16	19.62	Probable chalcone--flavonone isomerase 3
GH_A07G0717	0.00	0.00	0.00	0.00	0.00	0.00	3.12	2.04	3.22	1.10	0.66	0.58	Flavonol synthase/flavanone 3-hydroxylase
GH_A07G1115	2.23	3.05	3.12	0.44	0.15	0.62	1.89	1.25	2.79	0.45	0.27	0.09	UDP-glycosyltransferase 76E5
GH_A07G2221	3.02	2.60	2.80	1.30	0.66	0.69	1.88	1.69	1.67	1.51	0.77	0.80	UDP-glycosyltransferase 74G1
GH_A07G2492	0.35	0.61	0.18	0.12	0.00	0.00	1.79	2.53	1.46	5.07	4.90	5.80	UDP-glycosyltransferase 88F3
GH_A08G1715	0.50	1.61	1.71	0.76	7.36	4.34	0.24	1.51	1.44	6.18	2.29	7.29	UDP-glycosyltransferase 73C1
GH_A09G0001	2.74	2.20	2.27	10.29	19.23	22.21	3.55	5.39	1.83	8.46	10.65	18.66	Chalcone synthase 2
GH_A09G0002	3.04	3.93	5.65	11.62	16.41	19.19	5.11	7.22	4.51	8.89	9.98	12.30	Chalcone synthase
GH_A10G0499	382.63	424.72	384.14	41.71	25.22	33.41	379.15	228.77	379.09	33.73	18.95	22.35	4-coumarate--CoA ligase 1
GH_A10G2687	46.87	24.05	52.02	359.29	539.45	465.84	45.77	85.01	27.06	236.82	316.53	489.00	Chalcone synthase 1
GH_A11G1836	19.38	12.29	25.36	37.58	30.60	41.60	16.15	16.32	13.10	27.89	29.52	41.59	Naringenin,2-oxoglutarate 3-dioxygenase (Fragment)
GH_A11G3688	0.59	1.44	1.26	0.23	0.54	0.12	1.13	1.01	2.11	0.35	0.09	0.65	UDP-glycosyltransferase 73C3
GH_A12G0027	1.75	2.31	2.54	3.25	3.97	3.73	1.47	1.94	2.06	3.49	4.49	4.36	Flavonol synthase/flavanone 3-hydroxylase
GH_A12G0482	0.04	0.00	0.03	0.15	0.19	0.04	3.87	3.43	3.26	1.90	2.83	1.82	UDP-glycosyltransferase 43
GH_A12G0596	13.35	12.07	19.51	52.88	65.06	62.45	21.45	30.21	15.36	47.07	50.61	69.25	Naringenin,2-oxoglutarate 3-dioxygenase (Fragment)
GH_A12G2012	1.00	1.87	1.47	5.24	17.07	9.99	1.05	2.92	1.35	6.72	8.09	10.32	Flavonoid 3'-monooxygenase
GH_A12G2738	82.67	96.64	70.33	194.25	304.48	255.47	58.08	68.62	46.30	142.22	267.77	280.01	UDP-glycosyltransferase 88B1
GH_A12G2739	1.83	3.30	1.74	9.85	15.61	12.56	2.32	3.02	1.29	7.45	16.97	16.20	UDP-glycosyltransferase 88B1
GH_A12G2855	23.13	39.13	20.36	10.22	23.08	15.34	6.32	9.10	6.81	7.89	8.87	17.42	Leucoanthocyanidin reductase
GH_A13G0186	1.08	1.72	0.77	0.19	0.73	0.51	1.56	1.47	1.09	0.64	0.32	0.43	UDP-glycosyltransferase 91C1
GH_A13G0910	4.87	4.96	4.73	6.61	9.17	9.23	2.56	6.71	3.23	11.97	13.39	9.48	UDP-glycosyltransferase 13
GH_A13G1829	10.24	9.45	9.64	2.52	1.99	3.82	4.26	6.54	7.09	3.24	2.95	0.75	UDP-glycosyltransferase 73C1
GH_D01G0093	0.24	0.00	1.33	0.08	0.08	2.19	0.08	5.37	3.30	0.00	0.37	0.15	Trans-cinnamate 4-monooxygenase
GH_D01G0549	5.77	11.68	6.93	2.48	4.78	2.90	4.49	5.03	7.00	2.35	4.43	4.40	UDP-glycosyltransferase 79B2
GH_D01G1589	16.64	25.25	38.65	6.67	9.01	15.28	27.21	20.48	27.89	10.43	9.44	7.38	UDP-glycosyltransferase 74B1
GH_D01G2395	1.94	2.55	1.78	26.87	82.58	79.84	3.39	10.73	1.78	32.80	66.04	84.47	Phenylalanine ammonia-lyase
GH_D02G0295	8.34	15.91	10.08	36.79	70.93	43.25	13.97	19.58	11.44	32.58	33.17	93.89	Chalcone synthase 1
GH_D02G0359	8.12	3.13	10.50	47.10	65.58	72.86	4.43	13.60	4.72	46.16	46.31	60.29	Anthocyanidin 3-O-glucosyltransferase 5
GH_D02G0649	0.58	0.15	0.18	0.63	1.79	2.30	0.25	0.47	0.28	1.34	2.33	3.05	UDP-glycosyltransferase 71A15
GH_D02G1019	2.48	4.26	3.94	1.08	1.03	1.26	4.17	2.48	2.19	1.15	0.38	0.76	4-coumarate--CoA ligase-like 5
GH_D03G0525	2.79	2.64	3.37	20.20	43.63	35.42	4.36	8.14	2.64	22.94	34.03	50.17	4-coumarate--CoA ligase 2
GH_D03G1125	3.66	6.40	7.67	2.43	1.60	4.89	3.58	3.40	4.45	2.83	3.51	3.38	UDP-glycosyltransferase 89B1
GH_D03G1571	25.22	19.76	22.71	56.77	43.73	48.51	14.76	17.43	15.62	29.16	36.61	33.27	4-coumarate--CoA ligase-like 7
GH_D03G1778	0.10	0.24	0.28	0.93	1.23	1.95	0.48	0.82	0.57	1.86	3.19	2.97	Flavonoid 3'-monooxygenase
GH_D04G0140	3.09	1.31	0.81	4.60	12.35	8.65	1.26	2.41	1.77	5.40	5.98	7.75	Probable chalcone--flavonone isomerase 3
GH_D04G0449	0.32	0.08	0.18	2.60	4.57	3.89	0.64	0.96	0.67	4.48	6.65	6.57	UDP-glycosyltransferase 83A1
GH_D04G2092	3.56	2.48	5.88	8.38	9.88	9.12	6.68	5.14	4.88	5.83	4.30	5.06	UDP-glycosyltransferase 89A2
GH_D05G0321	2.34	0.71	2.33	0.42	0.00	0.11	1.16	2.36	2.14	0.64	0.00	0.00	UDP-glycosyltransferase 91C1
GH_D05G0690	189.22	175.55	129.15	76.21	57.89	72.58	136.95	154.89	168.37	115.19	90.77	69.21	UDP-glycosyltransferase 71K2
GH_D05G1088	2.90	3.49	1.91	10.79	19.04	19.12	1.47	4.54	2.53	9.23	11.37	12.03	UDP-glycosyltransferase 87A2
GH_D05G2350	11.16	2.21	22.35	73.67	73.68	82.68	3.05	8.26	2.92	31.95	45.36	38.40	Flavonol synthase/flavanone 3-hydroxylase
GH_D05G3101	2.48	2.10	1.76	20.26	42.99	31.67	2.43	9.66	2.48	24.34	26.28	39.89	UDP-glycosyltransferase 76B1
GH_D07G0703	2.94	2.41	2.80	1.65	1.38	0.69	2.79	1.52	2.07	0.61	1.06	1.16	Flavonol synthase/flavanone 3-hydroxylase
GH_D07G1099	0.57	0.29	0.11	1.22	1.79	1.74	0.16	0.66	0.35	1.78	2.12	2.48	UDP-glycosyltransferase 76E2
GH_D07G1302	53.37	87.75	78.97	24.69	16.63	19.33	72.04	30.06	55.80	20.21	24.30	20.61	Flavonoid 3',5'-hydroxylase 2
GH_D07G2037	3.82	5.99	3.60	1.11	0.77	0.64	20.68	32.22	22.80	24.41	23.59	21.87	UDP-glycosyltransferase 82A1
GH_D07G2467	12.77	15.37	9.84	4.23	6.72	6.01	12.37	14.98	15.27	9.15	5.59	7.48	UDP-glycosyltransferase 90A1
GH_D08G1343	8.96	13.86	5.26	0.65	0.27	0.80	3.55	3.63	3.83	0.33	0.06	0.00	Putative anthocyanidin reductase
GH_D08G2039	66.53	30.49	95.28	354.56	479.55	419.00	50.27	129.76	42.13	281.50	328.48	431.41	Leucoanthocyanidin dioxygenase
GH_D09G1608	0.81	0.93	1.13	0.59	0.68	0.88	7.15	5.03	5.18	4.26	4.72	6.21	Phenylalanine ammonia-lyase
GH_D09G2598	22.74	50.85	26.07	9.96	12.39	11.35	23.70	19.81	28.93	18.95	14.59	17.65	4-coumarate--CoA ligase-like 9
GH_D10G0525	25.33	25.66	25.85	11.03	8.73	9.75	38.89	34.63	39.07	15.24	16.88	15.84	4-coumarate--CoA ligase 1
GH_D10G1568	181.25	151.33	194.52	733.87	939.94	932.23	184.54	365.71	133.17	656.37	778.53	939.41	Chalcone synthase 1
GH_D11G0403	4.42	3.96	1.36	1.18	1.71	1.62	2.00	2.07	2.36	1.50	0.95	1.06	4-coumarate--CoA ligase-like 9
GH_D11G0779	3.70	6.55	2.22	3.94	4.87	3.34	1.51	1.93	1.68	2.39	3.33	4.26	UDP-glycosyltransferase 83A1
GH_D11G3364	1.61	1.37	0.88	0.86	0.68	0.75	0.29	0.12	0.08	0.00	0.04	0.00	UDP-glycosyltransferase 88F3
GH_D12G0495	2.02	1.17	1.79	2.14	2.33	2.68	0.94	1.19	1.12	2.18	3.00	2.66	UDP-glycosyltransferase 43
GH_D12G0616	5.91	4.64	7.99	45.58	66.95	58.90	9.02	26.07	8.04	27.25	34.33	58.16	Naringenin,2-oxoglutarate 3-dioxygenase (Fragment)
GH_D12G1894	20.40	18.76	16.43	11.09	14.45	10.85	13.52	7.68	7.29	2.78	5.93	6.62	Leucoanthocyanidin reductase
GH_D12G2004	0.67	0.94	0.58	0.04	0.12	0.17	0.94	1.12	1.46	0.13	0.00	0.11	UDP-glycosyltransferase 83A1
GH_D12G2010	12.35	11.37	10.89	49.57	82.64	75.70	12.42	12.60	6.30	40.11	61.42	91.38	Flavonoid 3'-monooxygenase
GH_D12G2767	1.87	2.37	1.93	4.68	5.28	3.94	1.13	1.21	0.59	3.44	3.88	4.40	UDP-glycosyltransferase 88B1
GH_D13G0190	0.47	0.54	0.71	0.12	0.04	0.00	1.74	1.22	0.82	0.12	0.00	0.07	UDP-glycosyltransferase 91C1
GH_D13G0214	5.02	4.43	3.07	18.09	23.39	21.36	4.84	7.10	3.95	11.45	15.74	21.96	Chalcone--flavonone isomerase
GH_D13G0823	0.53	0.93	0.34	1.84	2.21	1.07	0.97	0.75	1.21	1.95	3.38	2.40	UDP-glycosyltransferase 13
GH_D13G2599	0.83	0.53	0.67	0.51	0.86	0.40	8.94	6.94	5.79	7.49	7.15	7.86	4-coumarate--CoA ligase-like 7
GH_A07G0814	91.33	63.17	64.87	205.37	344.37	272.08	0.00	0.26	0.00	0.54	0.00	2.09	Glutathione S-transferase F12
GH_A12G0092	48.40	59.04	48.44	98.43	119.78	114.38	55.72	58.43	43.44	87.34	133.42	146.87	Glutathione S-transferase F6
GH_D07G0816	42.45	24.08	47.58	128.70	213.95	170.52	0.08	0.17	0.00	0.36	0.00	0.23	Glutathione S-transferase F12
GH_D08G1426	3.16	2.96	6.81	2.01	1.15	2.51	4.78	3.89	4.32	2.16	1.76	0.78	Glutathione S-transferase PARB
GH_A01G0108	1.06	2.73	1.21	0.00	0.43	0.16	1.57	0.84	1.11	0.28	0.00	1.38	protein DETOXIFICATION 33-like isoform X1
GH_A01G1155	13.20	8.11	15.67	44.37	69.20	70.41	6.11	19.91	5.05	45.59	50.56	74.74	protein DETOXIFICATION 33-like
GH_A02G0518	66.35	71.76	57.37	186.53	213.82	155.87	48.88	54.65	41.81	136.91	155.77	214.04	protein DETOXIFICATION 55-like
GH_A03G0177	3.53	3.90	2.53	1.30	0.60	1.39	2.14	1.69	2.30	0.96	1.13	0.96	protein DETOXIFICATION 56-like
GH_A03G1572	39.82	34.29	57.46	130.88	137.73	127.88	23.47	45.01	20.56	73.30	81.53	84.15	protein DETOXIFICATION 29-like
GH_A03G1723	1.60	1.29	1.36	0.38	0.54	1.01	1.97	1.09	0.59	0.43	0.55	0.75	protein DETOXIFICATION 12-like isoform X1
GH_A06G0349	14.82	9.70	8.21	41.01	49.35	49.23	8.78	12.84	8.86	25.23	30.05	45.15	protein DETOXIFICATION 27-like
GH_A07G0092	4.47	3.28	2.05	8.58	9.40	7.78	2.71	2.85	1.36	4.57	5.18	9.36	protein DETOXIFICATION 51-like
GH_A08G2485	117.58	116.36	144.89	467.36	661.09	599.00	105.99	245.50	108.72	336.06	362.08	485.70	protein DETOXIFICATION 21-like
GH_A10G1808	1.68	1.20	1.27	1.06	0.41	0.27	1.96	1.80	3.23	1.66	0.37	0.33	protein DETOXIFICATION 55-like
GH_A11G2162	1.70	4.37	5.43	2.61	4.07	4.19	3.09	2.74	3.55	1.52	1.70	1.49	protein DETOXIFICATION 27-like
GH_A11G2487	4.54	3.20	3.56	1.57	0.92	1.05	2.52	2.37	4.94	0.57	0.22	0.07	protein DETOXIFICATION 25-like isoform X2
GH_A13G1722	3.52	2.27	2.78	9.85	10.80	9.63	2.42	3.79	2.29	9.14	11.66	9.74	protein DETOXIFICATION 19-like isoform X1
GH_D01G0099	14.03	16.13	15.76	11.57	11.03	13.35	26.19	16.41	15.34	8.92	7.79	10.84	protein DETOXIFICATION 33-like
GH_D01G1216	37.04	32.57	55.39	193.90	252.26	243.89	37.37	80.43	31.61	186.09	211.09	258.99	protein TRANSPARENT TESTA 12 isoform X1
GH_D02G0538	66.95	73.32	66.98	129.60	149.34	118.01	51.48	67.89	48.77	107.58	127.49	139.55	protein DETOXIFICATION 55-like
GH_D02G1744	42.47	48.95	53.63	101.98	120.52	115.51	5.59	9.82	5.48	21.33	23.75	26.73	protein DETOXIFICATION 29-like isoform X1
GH_D02G1745	10.56	8.44	12.91	54.85	59.50	63.39	13.59	21.43	9.07	56.94	63.25	60.60	protein DETOXIFICATION 29-like
GH_D05G3721	1.43	0.54	0.56	2.20	2.12	2.26	0.88	0.74	0.81	1.30	1.90	2.36	protein DETOXIFICATION 18-like isoform X1
GH_D06G0334	50.85	41.09	48.94	129.52	170.25	152.30	42.35	52.84	37.72	101.33	112.89	154.31	protein TRANSPARENT TESTA 12-like isoform X1
GH_D07G0099	2.15	2.42	0.99	4.50	7.60	5.06	3.89	5.44	1.54	5.42	5.44	10.20	MATE efflux family protein 5-like
GH_D08G2494	97.32	79.92	127.00	416.24	538.06	482.49	73.65	201.65	78.51	314.40	346.19	444.38	protein TRANSPARENT TESTA 12-like isoform X1
GH_D10G0137	0.70	0.83	0.83	0.18	0.14	0.11	0.03	0.21	0.33	0.07	0.08	0.03	protein DETOXIFICATION 40-like isoform X1
GH_D10G1910	1.93	3.36	1.83	0.91	0.18	0.16	2.40	2.71	3.72	2.18	0.41	0.29	protein DETOXIFICATION 55-like
GH_D11G0044	0.84	2.17	0.90	0.15	0.45	0.44	1.00	0.78	0.65	0.54	0.17	0.40	protein DETOXIFICATION 16-like
GH_D11G2273	27.62	29.17	43.67	16.05	16.27	17.82	35.78	27.80	34.20	18.21	10.16	10.81	protein DETOXIFICATION 27-like
GH_D11G2556	4.28	4.92	5.94	0.50	0.58	0.77	6.68	4.00	4.36	0.90	0.60	0.27	protein DETOXIFICATION 24-like
GH_D13G1115	3.67	2.49	3.69	0.12	0.00	0.09	12.33	2.30	5.84	0.42	0.14	0.07	protein TRANSPARENT TESTA 12-like isoform X1
GH_D13G1676	1.34	1.56	1.51	6.49	7.70	5.81	1.38	2.49	1.02	5.20	6.30	7.72	protein DETOXIFICATION 19-like isoform X1
GH_A01G1350	14.67	31.53	12.98	2.69	4.45	2.76	16.27	10.23	18.33	7.98	5.68	2.65	ABC transporter G family member 22-like
GH_A01G2171	1.04	0.89	1.60	0.57	0.38	0.55	1.03	0.59	1.07	0.15	0.36	0.16	ABC transporter G family member 22-like isoform X1
GH_A01G2305	17.46	18.24	11.34	33.09	43.55	33.27	10.86	11.85	10.53	32.64	37.53	56.49	ABC transporter B family member 1-like
GH_A03G0038	4.60	2.68	4.12	26.95	37.43	38.37	5.12	7.39	3.98	20.05	30.22	45.04	ABC transporter B family member 2-like
GH_A03G0407	1.26	1.05	0.92	1.62	3.01	3.21	1.00	1.25	0.96	2.29	3.24	3.88	ABC transporter G family member 3-like
GH_A03G1056	15.27	10.17	16.61	100.26	149.07	135.91	13.48	31.40	14.57	114.31	160.94	213.13	ABC transporter G family member 11-like
GH_A05G0212	4.85	3.39	4.87	22.42	25.92	28.83	4.55	10.17	4.72	25.91	30.46	32.35	ABC transporter G family member 32-like
GH_A05G0714	32.95	26.62	69.97	120.11	133.53	148.54	23.69	58.51	24.64	101.02	126.57	137.74	ABC transporter G family member 15-like
GH_A05G1163	12.48	11.72	10.38	47.41	81.80	59.50	10.47	20.06	13.51	47.99	42.87	94.56	ABC transporter G family member 39-like isoform X1
GH_A05G2772	2.36	2.13	1.59	0.61	0.48	0.98	3.02	2.61	1.83	1.09	0.47	0.37	ABC transporter G family member 25-like
GH_A05G4015	25.40	32.55	22.03	14.15	14.81	13.01	19.11	16.34	19.74	11.49	10.48	12.84	ABC transporter B family member 27-like
GH_A06G0021	0.00	0.01	0.06	0.10	0.88	0.34	0.04	0.01	0.15	0.21	0.16	0.66	ABC transporter B family member 13-like
GH_A06G0645	0.23	0.13	0.25	1.50	2.77	2.46	0.25	0.34	0.18	1.44	2.32	3.50	ABC transporter G family member 32-like
GH_A06G0725	0.51	0.09	0.41	0.04	0.02	0.05	0.33	0.15	0.22	0.08	0.00	0.00	ABC transporter B family member 8
GH_A07G0674	1.33	0.91	1.94	15.88	27.74	23.47	2.38	3.02	2.09	13.72	18.71	31.52	ABC transporter G family member 11-like
GH_A07G1137	0.63	0.20	0.59	0.43	0.13	0.19	0.84	0.29	0.41	0.13	0.13	0.15	ABC transporter G family member 31-like
GH_A07G2429	35.15	35.30	32.60	7.91	4.67	5.10	39.81	14.76	33.04	6.00	4.37	4.15	ABC transporter B family member 19-like isoform X1
GH_A08G1455	24.53	24.59	17.00	11.62	10.32	9.61	16.63	12.33	17.67	7.06	5.63	7.28	ABC transporter B family member 11-like
GH_A09G1255	3.75	2.65	2.52	0.65	0.17	0.51	2.12	1.81	3.74	0.58	0.22	0.15	ABC transporter G family member 23
GH_A09G1284	2.59	2.33	1.12	8.89	8.26	10.70	1.95	1.48	1.29	4.85	7.52	10.51	ABC transporter G family member 13
GH_A09G1322	2.17	2.24	1.54	4.81	6.87	5.21	1.72	3.01	1.54	4.18	4.33	5.36	ABC transporter G family member 25-like
GH_A10G0660	1.60	1.23	1.26	0.85	0.71	0.43	0.43	0.65	0.52	0.36	0.35	0.20	ABC transporter G family member 29-like
GH_A10G0661	0.16	0.55	0.16	0.49	0.99	0.78	0.36	0.22	0.19	0.43	0.92	0.88	ABC transporter G family member 35-like isoform X2
GH_A11G0127	2.15	2.20	0.99	4.69	3.12	4.02	2.83	1.28	2.53	3.09	2.54	3.21	ABC transporter C family member 10
GH_A11G1199	49.06	40.91	36.27	102.51	111.56	108.49	26.89	40.28	33.66	82.66	91.75	106.15	ABC transporter C family member 4-like
GH_A11G1395	5.78	5.08	3.88	14.40	21.87	20.27	3.96	4.21	4.20	12.70	16.22	18.94	ABC transporter C family member 5 isoform X1
GH_A11G2138	0.29	0.55	0.19	0.82	0.94	0.61	0.10	0.62	0.11	0.95	1.37	1.51	ABC transporter G family member 11-like
GH_A12G0446	1.13	1.29	0.98	0.25	0.55	0.46	0.13	0.11	0.22	0.03	0.04	0.07	ABC transporter C family member 12
GH_A12G0447	3.66	4.61	2.80	1.51	2.49	2.03	10.74	8.77	12.79	6.79	5.12	4.60	ABC transporter C family member 12-like isoform X2
GH_A12G0556	0.70	0.43	1.01	0.07	0.17	0.24	1.01	0.24	0.82	0.13	0.10	0.13	ABC transporter C family member 12-like
GH_A12G1481	1.41	2.23	1.27	1.12	0.49	0.64	0.45	0.40	0.51	0.56	0.19	0.25	ABC transporter C family member 4-like
GH_A12G2277	16.32	18.28	14.51	46.54	74.88	66.09	10.95	26.08	14.26	56.35	72.43	80.54	ABC transporter B family member 2-like
GH_D01G1747	3.03	4.93	2.43	1.86	1.80	1.56	2.63	1.96	3.64	1.49	2.23	2.24	ABC transporter G family member 7
GH_D01G2383	28.36	27.62	19.50	45.26	53.50	43.85	20.55	23.55	22.20	47.60	55.73	74.62	ABC transporter B family member 1-like
GH_D02G1306	181.52	88.71	163.48	290.37	347.20	320.66	133.25	159.76	143.00	259.58	311.15	383.90	ABC transporter G family member 11
GH_D02G1670	3.67	5.28	4.49	1.64	1.30	1.61	4.63	2.85	4.98	1.92	1.63	1.66	ABC transporter C family member 15 isoform X1
GH_D02G2158	23.46	15.53	24.94	66.60	78.17	79.97	22.78	43.75	18.05	46.26	63.40	94.11	ABC transporter G family member 11-like isoform X1
GH_D03G1565	1.29	1.38	0.95	3.45	5.36	5.52	2.13	1.28	1.20	3.75	6.45	8.47	ABC transporter G family member 3-like
GH_D03G1924	6.05	3.19	4.56	24.08	36.20	36.12	3.74	6.20	3.63	15.35	22.45	32.41	ABC transporter B family member 2-like
GH_D04G0535	1.82	4.76	0.65	0.01	0.21	0.08	0.41	0.52	0.40	0.18	0.02	0.09	ABC transporter B family member 15-like
GH_D05G0216	3.09	2.05	3.27	13.09	17.84	20.49	3.78	6.58	3.28	16.16	19.07	22.33	ABC transporter G family member 32-like
GH_D05G1163	2.49	3.59	1.96	5.97	9.93	7.93	1.51	2.51	2.32	6.21	7.48	9.77	ABC transporter G family member 39-like
GH_D05G3798	0.72	1.12	0.71	0.00	0.00	0.16	1.26	1.55	1.06	0.09	0.00	0.00	ABC transporter G family member 9-like
GH_D06G0006	0.27	0.21	0.29	0.77	1.69	1.88	0.15	0.07	0.13	0.73	1.19	1.80	ABC transporter B family member 13-like
GH_D06G0615	0.22	0.28	0.09	1.32	2.92	2.24	0.18	0.17	0.18	0.62	1.37	2.95	ABC transporter G family member 32-like
GH_D07G0667	5.15	3.31	3.27	43.96	65.03	57.56	4.39	7.98	3.84	40.40	57.44	77.90	ABC transporter G family member 11-like
GH_D07G1666	41.62	49.05	30.33	71.39	82.81	77.58	33.90	25.83	32.30	51.32	60.83	87.04	ABC transporter C family member 5-like
GH_D07G2376	20.84	24.26	19.58	4.58	3.08	3.21	19.38	7.20	16.12	4.44	2.89	2.74	ABC transporter B family member 19-like isoform X1
GH_D08G1481	27.74	31.22	19.37	9.02	12.82	9.62	19.76	15.65	24.47	11.53	5.67	9.08	ABC transporter B family member 11-like
GH_D09G1240	17.82	20.73	14.77	61.38	55.02	51.69	14.82	11.53	15.36	28.33	38.56	50.15	ABC transporter G family member 13-like isoform X2
GH_D09G1282	0.14	0.16	0.18	0.65	1.54	0.99	0.10	0.19	0.23	0.75	0.82	1.56	ABC transporter G family member 25-like
GH_D09G1434	0.21	0.57	0.15	0.00	0.00	0.00	1.04	0.12	0.58	0.05	0.05	0.02	ABC transporter G family member 22-like
GH_D09G1521	0.87	2.35	1.46	0.14	0.27	0.41	1.51	0.47	0.93	0.23	0.27	0.17	ABC transporter G family member 39
GH_D10G0348	3.65	1.82	2.29	2.25	0.49	1.59	3.21	2.70	3.75	1.97	1.43	0.91	ABC transporter B family member 9-like
GH_D10G0653	0.69	0.70	0.28	1.24	0.90	0.68	0.24	0.58	0.35	1.34	0.83	0.79	ABC transporter C family member 8-like isoform X1
GH_D10G0707	1.71	1.03	0.59	0.74	0.42	0.85	0.76	1.25	1.05	0.74	0.09	0.14	ABC transporter G family member 29-like isoform X1
GH_D10G2786	9.48	21.63	5.68	4.13	8.76	5.48	4.85	5.47	6.16	5.06	3.37	7.42	ABC transporter C family member 15
GH_D11G0130	12.00	5.69	5.87	22.61	15.93	18.23	8.98	4.79	7.58	15.85	14.08	12.86	ABC transporter C family member 10-like
GH_D11G0335	0.55	0.47	0.50	1.16	1.23	1.17	0.91	0.50	0.64	0.64	0.97	1.81	ABC transporter A family member 2
GH_D11G1229	29.47	19.57	27.20	100.23	102.20	107.92	16.51	28.22	20.41	78.82	94.85	95.51	ABC transporter C family member 4-like
GH_D11G3096	0.00	0.00	0.00	0.00	0.00	0.00	51.70	67.91	77.61	87.45	66.67	77.01	ABC transporter C family member 3-like isoform X1
GH_D12G1387	0.41	1.07	0.31	1.05	0.86	1.19	0.72	0.26	0.27	1.01	1.10	1.23	ABC transporter B family member 4-like
GH_D12G1911	2.92	1.45	3.10	0.47	0.11	0.56	1.10	0.52	1.17	0.09	0.06	0.30	ABC transporter G family member 21
GH_D12G2236	0.47	1.10	0.99	0.14	0.00	0.06	0.58	0.78	0.38	0.20	0.19	0.10	ABC transporter G family member 14-like
GH_D12G2293	0.33	0.51	0.52	2.57	5.88	4.42	0.77	1.71	0.77	4.56	4.88	8.03	ABC transporter B family member 2-like
GH_A02G0896	5.12	2.85	4.36	3.09	2.02	2.12	4.42	3.42	4.64	2.05	1.70	1.50	Syntaxin-61
GH_A04G0585	65.02	89.36	124.46	35.52	43.32	69.10	68.23	77.51	67.90	45.70	27.61	34.03	syntaxin-121-like
GH_A08G2415	17.43	19.80	7.69	10.48	5.70	7.61	13.97	11.89	12.47	10.73	11.24	8.53	Syntaxin-52
GH_A08G2463	21.77	15.35	21.78	42.52	52.69	51.96	27.18	29.65	18.47	40.00	52.00	53.57	syntaxin-132-like
GH_A09G0925	10.21	6.65	5.19	40.75	41.32	43.89	7.14	8.82	3.61	19.19	26.94	31.29	syntaxin-61-like
GH_A09G1494	23.17	51.26	39.14	6.05	5.91	8.27	17.50	17.24	25.84	4.18	5.73	6.55	syntaxin-121-like
GH_D05G0144	1.11	0.85	2.11	4.89	4.78	4.83	2.67	2.07	1.35	2.70	4.11	2.81	vesicle-associated membrane protein 711-like
GH_D06G0551	3.55	1.35	5.39	18.74	20.25	16.10	4.79	2.29	2.70	5.42	9.01	7.11	vesicle-associated membrane protein 711-like isoform X1
GH_D07G0319	39.91	37.52	40.82	26.76	15.92	20.09	38.45	38.54	39.07	23.03	20.66	17.97	VAMP-like protein YKT61 isoform X1
GH_D08G1893	11.89	6.31	12.29	25.44	25.29	22.81	16.39	11.68	10.19	19.27	27.69	23.66	novel plant SNARE 11-like
GH_D08G2472	9.77	7.00	15.31	34.46	37.08	41.39	17.35	21.19	11.59	29.01	37.62	44.25	syntaxin-132-like
GH_D09G0881	8.27	6.43	12.22	15.61	20.16	16.47	11.09	8.75	7.69	18.80	22.75	19.77	syntaxin-61-like isoform X2
GH_D09G2101	15.54	12.66	11.33	6.69	6.72	7.13	13.73	14.72	17.41	12.42	7.36	5.57	syntaxin-22-like
GH_D11G0676	1.11	1.92	0.76	4.10	3.51	1.66	1.57	1.12	2.26	4.31	3.57	4.17	syntaxin-22-like isoform X5
GH_D11G3066	7.70	5.94	8.69	19.21	17.18	21.73	8.10	8.41	10.28	20.42	20.42	21.30	syntaxin-43-like isoform X1
