# Supplementary material for: Comparative Metabolome and Transcriptome Analysis of Anthocyanin Biosynthesis in White and Pink Petals of Cotton (Gossypium hirsutum L.)
Source: Int J Mol Sci. 2022 Sep 4;23(17):10137. doi: 10.3390/ijms231710137 (PMC9456042; doi:10.3390/ijms231710137)
Supplement: Supplementary file 1 [file ijms-23-10137-s001.zip › Table S8.csv]

Table S8 Correlation analysis between differential genes (DEGs) and differential metabolites (DEEs)
Omics_1	Omics_2	Correlation	P-Value
GH_A01G1051	Cyanidin-3-O-glucoside	0.682335518	0.317664482
GH_A04G0874	Cyanidin-3-O-glucoside	0.708903039	0.291096961
GH_A05G4235	Cyanidin-3-O-glucoside	-0.663211036	0.336788964
GH_A07G0717	Cyanidin-3-O-glucoside	-0.711496311	0.288503689
GH_A07G2221	Cyanidin-3-O-glucoside	0.64322162	0.35677838
GH_A07G2492	Cyanidin-3-O-glucoside	-0.720809791	0.279190209
GH_A12G0482	Cyanidin-3-O-glucoside	-0.871320592	0.128679408
GH_A12G2855	Cyanidin-3-O-glucoside	0.972666725	0.027333275
GH_A13G1829	Cyanidin-3-O-glucoside	0.670503575	0.329496425
GH_D01G0549	Cyanidin-3-O-glucoside	0.647041043	0.352958957
GH_D03G1125	Cyanidin-3-O-glucoside	0.735674953	0.264325047
GH_D07G2037	Cyanidin-3-O-glucoside	-0.852158501	0.147841499
GH_D08G1343	Cyanidin-3-O-glucoside	0.729209015	0.270790985
GH_D09G1608	Cyanidin-3-O-glucoside	-0.887696493	0.112303507
GH_D11G0403	Cyanidin-3-O-glucoside	0.736700736	0.263299264
GH_D11G0779	Cyanidin-3-O-glucoside	0.753072126	0.246927874
GH_D11G3364	Cyanidin-3-O-glucoside	0.993288717	0.006711283
GH_D12G1894	Cyanidin-3-O-glucoside	0.944211752	0.055788248
GH_D13G2599	Cyanidin-3-O-glucoside	-0.904904709	0.095095291
Procyanidin B1	Cyanidin-3-O-glucoside	0.859718428	0.140281572
Procyanidin B3	Cyanidin-3-O-glucoside	0.689261834	0.310738166
Cyanidin-3-O-rutinoside	Cyanidin-3-O-glucoside	0.874625174	0.125374826
Cyanidin-3-O-sambubioside	Cyanidin-3-O-glucoside	0.877166113	0.122833887
Cyanidin-3-O-xyloside	Cyanidin-3-O-glucoside	0.90887009	0.09112991
Pelargonidin-3-O-galactoside	Cyanidin-3-O-glucoside	-0.819474157	0.180525843
Pelargonidin-3-O-glucoside	Cyanidin-3-O-glucoside	0.931866935	0.068133065
Pelargonidin-3-O-sambubioside	Cyanidin-3-O-glucoside	0.87215125	0.12784875
Peonidin-3-O-galactoside	Cyanidin-3-O-glucoside	0.88028126	0.11971874
Peonidin-3-O-glucoside	Cyanidin-3-O-glucoside	0.952423592	0.047576408
