# Supplementary material for: Comparative Metabolome and Transcriptome Analysis of Anthocyanin Biosynthesis in White and Pink Petals of Cotton (Gossypium hirsutum L.)
Source: Int J Mol Sci. 2022 Sep 4;23(17):10137. doi: 10.3390/ijms231710137 (PMC9456042; doi:10.3390/ijms231710137)
Supplement: Supplementary file 1 [file ijms-23-10137-s001.zip › Table S9.csv]

Table S9 Correlation analysis between Cyanidin-3-O-glucoside and anthocyanin transporter
Omics_1	Omics_2	Correlation	P-Value
GH_A02G0896	Cyanidin-3-O-glucoside	0.228487263	0.771512737
GH_A04G0585	Cyanidin-3-O-glucoside	0.435982911	0.564017089
GH_A08G2415	Cyanidin-3-O-glucoside	-0.030367226	0.969632774
GH_A08G2463	Cyanidin-3-O-glucoside	-0.193017744	0.806982256
GH_A09G0925	Cyanidin-3-O-glucoside	0.144265095	0.855734905
GH_A09G1494	Cyanidin-3-O-glucoside	0.307626002	0.692373998
GH_D05G0144	Cyanidin-3-O-glucoside	-0.059811498	0.940188502
GH_D06G0551	Cyanidin-3-O-glucoside	0.296530549	0.703469451
GH_D07G0319	Cyanidin-3-O-glucoside	0.066388442	0.933611558
GH_D08G1893	Cyanidin-3-O-glucoside	-0.170796994	0.829203006
GH_D08G2472	Cyanidin-3-O-glucoside	-0.250073625	0.749926375
GH_D09G0881	Cyanidin-3-O-glucoside	-0.154141972	0.845858028
GH_D09G2101	Cyanidin-3-O-glucoside	-0.235507362	0.764492638
GH_D11G0676	Cyanidin-3-O-glucoside	-0.321000537	0.678999463
GH_D11G3066	Cyanidin-3-O-glucoside	-0.178355286	0.821644714
GH_A01G0108	Cyanidin-3-O-glucoside	-0.138050158	0.861949842
GH_A01G1155	Cyanidin-3-O-glucoside	0.039117266	0.960882734
GH_A02G0518	Cyanidin-3-O-glucoside	0.135393069	0.864606931
GH_A03G0177	Cyanidin-3-O-glucoside	0.340929208	0.659070792
GH_A03G1572	Cyanidin-3-O-glucoside	0.354392491	0.645607509
GH_A03G1723	Cyanidin-3-O-glucoside	0.199244897	0.800755103
GH_A06G0349	Cyanidin-3-O-glucoside	0.104820666	0.895179334
GH_A07G0092	Cyanidin-3-O-glucoside	0.275209349	0.724790651
GH_A08G2485	Cyanidin-3-O-glucoside	0.019638005	0.980361995
GH_A10G1808	Cyanidin-3-O-glucoside	-0.362481812	0.637518188
GH_A11G2162	Cyanidin-3-O-glucoside	0.713229574	0.286770426
GH_A11G2487	Cyanidin-3-O-glucoside	0.385774012	0.614225988
GH_A13G1722	Cyanidin-3-O-glucoside	-0.036414116	0.963585884
GH_D01G0099	Cyanidin-3-O-glucoside	0.032503171	0.967496829
GH_D01G1216	Cyanidin-3-O-glucoside	-0.082366317	0.917633683
GH_D02G0538	Cyanidin-3-O-glucoside	0.149831345	0.850168655
GH_D02G1744	Cyanidin-3-O-glucoside	0.83957201	0.16042799
GH_D02G1745	Cyanidin-3-O-glucoside	-0.151297138	0.848702862
GH_D05G3721	Cyanidin-3-O-glucoside	0.071074299	0.928925701
GH_D06G0334	Cyanidin-3-O-glucoside	0.07673334	0.92326666
GH_D07G0099	Cyanidin-3-O-glucoside	-0.475437968	0.524562032
GH_D08G2494	Cyanidin-3-O-glucoside	-0.007029133	0.992970867
GH_D10G0137	Cyanidin-3-O-glucoside	0.649670059	0.350329941
GH_D10G1910	Cyanidin-3-O-glucoside	-0.287081807	0.712918193
GH_D11G0044	Cyanidin-3-O-glucoside	0.24180884	0.75819116
GH_D11G2273	Cyanidin-3-O-glucoside	0.19295724	0.80704276
GH_D11G2556	Cyanidin-3-O-glucoside	0.050447667	0.949552333
GH_D13G1115	Cyanidin-3-O-glucoside	-0.201451472	0.798548528
GH_D13G1676	Cyanidin-3-O-glucoside	-0.063003841	0.936996159
GH_A01G1350	Cyanidin-3-O-glucoside	-0.020907921	0.979092079
GH_A01G2171	Cyanidin-3-O-glucoside	0.440525496	0.559474504
GH_A01G2305	Cyanidin-3-O-glucoside	0.069829114	0.930170886
GH_A03G0038	Cyanidin-3-O-glucoside	-0.118766588	0.881233412
GH_A03G0407	Cyanidin-3-O-glucoside	-0.118893685	0.881106315
GH_A03G1056	Cyanidin-3-O-glucoside	-0.172375677	0.827624323
GH_A05G0212	Cyanidin-3-O-glucoside	-0.201437803	0.798562197
GH_A05G0714	Cyanidin-3-O-glucoside	0.086426109	0.913573891
GH_A05G1163	Cyanidin-3-O-glucoside	-0.114018975	0.885981025
GH_A05G2772	Cyanidin-3-O-glucoside	-0.023058976	0.976941024
GH_A05G4015	Cyanidin-3-O-glucoside	0.487746856	0.512253144
GH_A06G0021	Cyanidin-3-O-glucoside	-0.254320904	0.745679096
GH_A06G0645	Cyanidin-3-O-glucoside	-0.112888974	0.887111026
GH_A06G0725	Cyanidin-3-O-glucoside	0.19861782	0.80138218
GH_A07G0674	Cyanidin-3-O-glucoside	-0.153766409	0.846233591
GH_A07G1137	Cyanidin-3-O-glucoside	0.249310388	0.750689612
GH_A07G2429	Cyanidin-3-O-glucoside	0.136677222	0.863322778
GH_A08G1455	Cyanidin-3-O-glucoside	0.480044853	0.519955147
GH_A09G1255	Cyanidin-3-O-glucoside	0.150141088	0.849858912
GH_A09G1284	Cyanidin-3-O-glucoside	0.104389449	0.895610551
GH_A09G1322	Cyanidin-3-O-glucoside	0.030246731	0.969753269
GH_A10G0660	Cyanidin-3-O-glucoside	0.824206026	0.175793974
GH_A10G0661	Cyanidin-3-O-glucoside	0.026928671	0.973071329
GH_A11G0127	Cyanidin-3-O-glucoside	-0.003064068	0.996935932
GH_A11G1199	Cyanidin-3-O-glucoside	0.147902701	0.852097299
GH_A11G1395	Cyanidin-3-O-glucoside	0.088392243	0.911607757
GH_A11G2138	Cyanidin-3-O-glucoside	-0.132784503	0.867215497
GH_A12G0446	Cyanidin-3-O-glucoside	0.905320316	0.094679684
GH_A12G0447	Cyanidin-3-O-glucoside	-0.830624093	0.169375907
GH_A12G0556	Cyanidin-3-O-glucoside	0.128263748	0.871736252
GH_A12G1481	Cyanidin-3-O-glucoside	0.89928039	0.10071961
GH_A12G2277	Cyanidin-3-O-glucoside	-0.091514985	0.908485015
GH_D01G1747	Cyanidin-3-O-glucoside	0.150973869	0.849026131
GH_D01G2383	Cyanidin-3-O-glucoside	-0.076751662	0.923248338
GH_D02G1306	Cyanidin-3-O-glucoside	-0.038992265	0.961007735
GH_D02G1670	Cyanidin-3-O-glucoside	0.015188167	0.984811833
GH_D02G2158	Cyanidin-3-O-glucoside	-0.132396561	0.867603439
GH_D03G1565	Cyanidin-3-O-glucoside	-0.215054399	0.784945601
GH_D03G1924	Cyanidin-3-O-glucoside	0.049076032	0.950923968
GH_D04G0535	Cyanidin-3-O-glucoside	0.379342839	0.620657161
GH_D05G0216	Cyanidin-3-O-glucoside	-0.223987512	0.776012488
GH_D05G1163	Cyanidin-3-O-glucoside	0.074064458	0.925935542
GH_D05G3798	Cyanidin-3-O-glucoside	0.041421474	0.958578526
GH_D06G0006	Cyanidin-3-O-glucoside	0.194477456	0.805522544
GH_D06G0615	Cyanidin-3-O-glucoside	0.040992577	0.959007423
GH_D07G0667	Cyanidin-3-O-glucoside	-0.115399871	0.884600129
GH_D07G1666	Cyanidin-3-O-glucoside	0.254298086	0.745701914
GH_D07G2376	Cyanidin-3-O-glucoside	0.193114276	0.806885724
GH_D08G1481	Cyanidin-3-O-glucoside	0.289116557	0.710883443
GH_D09G1240	Cyanidin-3-O-glucoside	0.22746736	0.77253264
GH_D09G1282	Cyanidin-3-O-glucoside	-0.050306322	0.949693678
GH_D09G1434	Cyanidin-3-O-glucoside	-0.461931171	0.538068829
GH_D09G1521	Cyanidin-3-O-glucoside	0.246615875	0.753384125
GH_D10G0348	Cyanidin-3-O-glucoside	-0.126314623	0.873685377
GH_D10G0653	Cyanidin-3-O-glucoside	0.184318279	0.815681721
GH_D10G0707	Cyanidin-3-O-glucoside	0.425308131	0.574691869
GH_D10G2786	Cyanidin-3-O-glucoside	0.74667608	0.25332392
GH_D11G0130	Cyanidin-3-O-glucoside	0.188257006	0.811742994
GH_D11G0335	Cyanidin-3-O-glucoside	-0.223631137	0.776368863
GH_D11G1229	Cyanidin-3-O-glucoside	0.068193255	0.931806745
GH_D11G3096	Cyanidin-3-O-glucoside	-0.996634118	0.003365882
GH_D12G1387	Cyanidin-3-O-glucoside	0.159324914	0.840675086
GH_D12G1911	Cyanidin-3-O-glucoside	0.491936303	0.508063697
GH_D12G2236	Cyanidin-3-O-glucoside	-0.053881244	0.946118756
GH_D12G2293	Cyanidin-3-O-glucoside	-0.328813206	0.671186794
GH_A07G0814	Cyanidin-3-O-glucoside	0.949665166	0.050334834
GH_A12G0092	Cyanidin-3-O-glucoside	-0.102274001	0.897725999
GH_D07G0816	Cyanidin-3-O-glucoside	0.968708952	0.031291048
GH_D08G1426	Cyanidin-3-O-glucoside	0.127070087	0.872929913
